# Supplementary material for: Outer membrane vesicles from a mosquito commensal mediate targeted killing of Plasmodium parasites via the phosphatidylcholine scavenging pathway
Source: Nat Commun. 2023 Aug 24;14:5157. doi: 10.1038/s41467-023-40887-6 (PMC10449815; doi:10.1038/s41467-023-40887-6)
Supplement: Supplementary file 5 — Supplementary data 2 [file 41467_2023_40887_MOESM5_ESM.xlsx]

## Sheet: All lipids detected
Metabolite name	FBS-_1	FBS-_2	FBS-_3	FBS-_4	FBS+_1	FBS+_2	FBS+_3	FBS+_4
AHexCer 39:0;3O	0	0	0	0	5124098	3181646	3376534	3441864
AHexCer 40:1;3O	0	0	0	0	8600687	7792905	8281014	5958520
AHexCer 41:1;3O	0	0	0	0	36724048	30578578	30169450	35927608
AHexCer 41:1;3O	0	0	0	0	22436596	18879636	21063502	19556300
AHexCer 42:1;3O	0	0	0	0	46221996	44030980	46692388	43267632
AHexCer 43:1;3O	0	0	0	0	132401944	132831928	130933768	141799520
AHexCer 43:1;3O	0	0	0	0	4400238	4848506	4327218	12203809
AHexCer 43:2;3O	0	0	0	0	342781664	340790688	344727392	351260320
AHexCer 43:3;3O	0	0	0	0	77371792	86351152	83217336	81452568
AHexCer 44:5;3O	0	0	0	0	492933	195756	142877	484611
AHexCer 45:1;3O	0	0	0	0	747961	401024	210608	380175
AHexCer 48:5;3O|AHexCer (O-14:1)18:1;2O/16:3;O	5325780	5829572	4018807	4610016	153893136	163228480	165688688	154330448
AHexCer 48:8;3O	362479	259966	224777	445470	35448288	35522604	32743818	36294072
AHexCer 48:8;3O	77493	64423	50757	166788	9538953	9597433	8926209	10045863
AHexCer 49:8;3O	0	0	0	0	43050936	49173216	46938780	43388588
AHexCer 49:8;3O	0	0	0	0	4038048	4624006	4452945	3920261
AHexCer 50:2;3O	73438	259596	0	325597	91572	166024	164355	418337
AHexCer 50:4;3O	0	0	0	0	2359033	2927510	2781209	2696776
AHexCer 50:5;3O	1900560	2261384	2322068	2608402	10992293	10576608	11414232	11399115
AHexCer 50:5;3O	1900560	2515484	2136649	1910198	10992293	10576607	11414232	11399115
AHexCer 50:7;3O	1094731	839333	786211	1363916	2994939	3596288	2372177	3023800
AHexCer 50:8;3O|AHexCer (O-16:2)34:6;3O	8805173	8739227	8835328	9168483	233467696	236691744	239477104	244222704
AHexCer 50:9;3O	3350351	4575168	3885912	4006056	140392208	140664832	136058624	140185008
AHexCer 51:5;3O	0	0	0	0	1058770	713235	2121580	1048942
AHexCer 51:8;3O	0	0	0	0	1717414	1553723	1604819	1599375
AHexCer 51:9;3O	685995	956289	716391	1432684	100864040	107094808	99989776	111112416
AHexCer 52:5;3O	42542	26704	31958	96146	1074358	2921350	3233668	2887686
AHexCer 52:6;3O	535246	276051	212470	266716	7328804	6688940	6557656	6776168
AHexCer 52:7;3O	1185196	1948386	1197888	1203538	2947452	2509546	3051179	3005437
AHexCer 52:9;3O|AHexCer (O-18:3)34:6;3O	239907	1022143	835846	923401	30653366	30855624	29753598	29431876
AHexCer 53:8;3O	5526180	5904323	5971954	5910200	13294110	13940784	12408717	13916796
AHexCer 53:9;3O	0	0	0	92129	5949362	4908884	5489397	5174586
AHexCer 54:8;3O	2709682	2747924	2454556	2489340	6922448	8480336	7267694	8119460
AHexCer 54:9;3O	0	0	0	125940	6115178	6213413	7429972	6387392
AHexCer 55:8;3O	3286198	3510712	3240007	3629023	5039526	5857094	5333152	5943467
AHexCer 57:11;3O	1551387	1250342	1906113	1747643	2527415	2646280	2398580	2753878
BMP 32:0|BMP 16:0_16:0	0	0	0	0	9373179	9296262	9981978	9867234
BMP 32:1|BMP 16:0_16:1	0	0	0	0	32536440	26721034	30695652	28185928
BMP 33:1|BMP 16:0_17:1	0	0	0	31834	12532499	9057931	9987732	8939761
BMP 33:1|BMP 16:0_17:1	0	0	0	0	1810508	5440780	6302518	9743367
BMP 34:1|BMP 16:0_18:1	18042	0	29099	330930	18375982	14816640	17981316	15431626
CAR 14:0	194371	171906	961118	247929	575089	1144420	108664	412079
CAR 15:2	1234748	2211560	2681624	2678914	432320	915478	863475	1924469
CAR 16:0	364108	381317	609332	542320	344728	531623	368498	639811
CAR 18:0	699352	2020012	1928045	398083	720004	1265172	364259	2245821
CAR 20:1	1452441	642278	766230	479502	1850966	1860133	1941881	1902465
CE 16:0	0	0	0	0	1782906	467656	647265	513149
CE 18:1	12865	27170	7757	29198	3958900	3273608	3669791	3157906
CE 18:2	3215	36840	54194	62805	5475610	6864848	6783456	7990874
CE 18:3	31435	0	0	0	2566151	1631322	1513774	2264371
CE 20:3	0	0	0	0	4464275	4846385	4454094	3399234
CE 20:4	0	0	0	0	49716020	51334108	48226992	50343156
CE 20:5	671968	1081971	401797	223723	14606679	11100961	10766250	11600707
CE 22:5	0	0	0	0	3040505	2859888	3641078	2473226
CE 22:5	0	0	0	0	846202	909662	554650	624046
CE 22:6	0	0	0	0	38788148	40308688	36340940	38834928
Cer 30:0;2O|Cer 16:0;2O/14:0	5631023	4914343	4425922	3759668	4858434	5200118	4164498	5216340
Cer 30:0;3O|Cer 16:0;2O/14:0;O	5869104	5921014	5654264	5428402	2896474	926261	1991697	1220410
Cer 30:1;2O|Cer 16:1;2O/14:0	649139	486623	2088983	1268193	1391749	714322	579778	296799
Cer 31:0;4O	9899590	1611583	6600590	6028821	10021885	2684853	4038233	3532077
Cer 31:1;2O|Cer 17:1;2O/14:0	41528	10635	80787	152964	169791	161395	3397	229608
Cer 31:4;2O|Cer 12:2;2O/19:2	24039954	21669560	20837588	21818294	18423086	23478454	24917618	28652934
Cer 32:0;2O|Cer 16:0;2O/16:0	260706	1133678	261056	446807	1425442	1680912	2527825	689423
Cer 32:1;2O|Cer 16:1;2O/16:0	0	0	0	0	1859495	2505943	2064501	2071090
Cer 32:1;2O|Cer 16:1;2O/16:0	1241921	1057351	781836	994520	626344	641998	2257555	2186554
Cer 32:1;2O|Cer 18:1;2O/14:0	160464	821125	1223490	227996	394931	474638	350598	462066
Cer 33:0;2O|Cer 17:0;2O/16:0	0	242730	200102	21007	681697	250646	697186	2822222
Cer 33:1;2O|Cer 17:1;2O/16:0	1173910	440505	242774	836098	7381262	5336363	6303558	6284573
Cer 33:1;2O|Cer 17:1;2O/16:0	0	0	84939	92872	2594458	3348230	2265896	3289991
Cer 34:0;2O|Cer 18:0;2O/16:0	1783729	1909577	2009221	1702695	11777830	11681195	11277696	11120237
Cer 34:0;2O|Cer 18:0;2O/16:0	620053	302322	1008273	456857	10828826	10730891	11084539	10381084
Cer 34:0;2O|Cer 18:0;2O/16:0	2431706	1947817	2334586	2304964	3647548	11423641	8272050	10846358
Cer 34:0;2O|Cer 18:0;2O/16:0	1013244	615446	705411	887127	608175	706354	132681	133214
Cer 34:1;2O|Cer 18:1;2O/16:0	9139832	8562559	8124548	8843504	63410864	62908956	64773772	63238828
Cer 34:1;2O|Cer 18:1;2O/16:0	5828480	5696950	5805002	5795922	49803816	50577372	43121132	50309452
Cer 34:1;2O|Cer 18:1;2O/16:0	0	0	0	0	431983	417812	404699	296139
Cer 34:1;2O|Cer 18:1;2O/16:0	0	0	0	0	496622	19398	120556	72827
Cer 34:1;3O|Cer 18:1;2O/16:0;O	13894	236830	93148	164195	90001	243364	458890	233468
Cer 34:1;3O|Cer 19:0;2O/15:1;O	104932	96574	220648	1164778	4429920	4740292	3784141	3932274
Cer 34:1;4O	32059	78168	237645	11144	154938	132121	21919	59064
Cer 34:2;2O|Cer 18:2;2O/16:0	0	0	0	0	5357770	5625298	5170260	5587314
Cer 34:2;2O|Cer 18:2;2O/16:0	287058	20337	91789	137572	4428514	4196739	3945484	4619620
Cer 34:3;4O	4651443	5645985	5983953	5695954	4648038	4585260	4734164	4560299
Cer 35:0;2O|Cer 12:0;2O/23:0	193732	80054	440667	0	14325	106921	775801	184426
Cer 35:1;2O|Cer 17:1;2O/18:0	0	0	0	0	1369906	1119947	1292013	1676134
Cer 35:1;2O|Cer 18:1;2O/17:0	845769	1442524	666070	1070070	2107553	3594936	3550404	3382309
Cer 35:1;2O|Cer 19:1;2O/16:0	342931	274556	369917	281978	36044	2318760	324635	257517
Cer 35:1;3O|Cer 21:1;2O/14:0;O	588150	1560582	968434	1654385	833432	6411042	4529264	8135734
Cer 35:1;3O|Cer 21:1;2O/14:0;O	1707704	1280170	1545507	1654385	1863505	6465948	1480780	8135734
Cer 36:1;2O|Cer 18:1;2O/18:0	641689	806289	494451	348497	12705396	12293640	11726913	13360842
Cer 36:1;2O|Cer 18:1;2O/18:0	2005079	3093037	3109018	2305449	8392306	8499371	6511849	8408416
Cer 36:1;2O|Cer 18:1;2O/18:0	94497	8760	698753	30680	421099	301448	4409	610554
Cer 37:0;2O|Cer 14:0;2O/23:0	381401	122019	33794	713121	464315	376446	743959	0
Cer 37:0;2O|Cer 16:0;2O/21:0	18770	820495	600813	1171138	251438	85334	77131	87364
Cer 37:1;2O|Cer 16:1;2O/21:0	53134	88048	425745	0	0	4374	23052	655715
Cer 37:1;2O|Cer 19:1;2O/18:0	0	0	575115	0	362217	0	64291	5178
Cer 37:2;4O	15651845	14246370	15555759	15653637	12181835	12135172	11202897	13208206
Cer 38:0;2O|Cer 16:0;2O/22:0	1108650	3527149	5411598	2272566	2721452	2365649	2142990	2461784
Cer 38:0;2O|Cer 18:0;2O/20:0	1786196	474799	5220437	1911567	9414868	10281707	9942291	8733558
Cer 38:1;2O|Cer 16:1;2O/22:0	203033	296660	429370	584893	1254665	2073543	1524169	4488734
Cer 38:1;2O|Cer 18:1;2O/20:0	0	129805	150725	0	20209624	19630484	19128272	20818904
Cer 38:1;2O|Cer 18:1;2O/20:0	182261	2458188	1216119	128027	10708557	11934568	11733856	8585305
Cer 38:1;3O|Cer 16:1;2O/22:0;O	1145706	632232	317064	573092	1027176	279984	1089534	387428
Cer 39:0;2O|Cer 16:0;2O/23:0	1434952	192826	131484	280703	892118	526660	992356	559576
Cer 39:0;2O|Cer 16:0;2O/23:0	464642	187157	58838	379658	689774	633726	348202	782282
Cer 39:0;3O|Cer 16:0;2O/23:0;O	639614	123231	785506	1178963	637109	675569	206828	442210
Cer 39:0;3O|Cer 16:0;3O/23:0	0	0	0	0	57126	728895	68316	38017
Cer 39:0;3O|Cer 26:0;2O/13:0;O	0	384763	206955	102219	4749128	5030450	5003700	5013024
Cer 39:1;2O	0	0	0	0	2325933	2212282	1814794	1800106
Cer 39:1;2O|Cer 16:1;2O/23:0	0	0	0	0	1490602	1473293	1159016	1531444
Cer 39:1;2O|Cer 16:1;2O/23:0	1508892	493695	514344	522246	1512632	1561776	1360980	1092314
Cer 39:1;2O|Cer 16:1;2O/23:0	90409	110794	92996	531766	1301562	292048	1099316	83388
Cer 39:1;2O|Cer 17:1;2O/22:0	295643	1816830	1962770	1303297	6144658	6851867	7157428	6692668
Cer 39:1;3O|Cer 16:1;2O/23:0;O	867907	62360	188191	140713	1048268	204058	35154	195770
Cer 39:2;4O	43870000	48264832	47418708	47077864	37691176	39915184	42644540	49726964
Cer 40:0;2O|Cer 16:0;2O/24:0	2425858	913323	4385883	2165068	4077542	4353919	4335264	4579985
Cer 40:0;2O|Cer 18:0;2O/22:0	1721886	2122360	2132470	1675132	27299020	27452338	24143210	25571052
Cer 40:0;2O|Cer 18:0;2O/22:0	1635574	1558586	1870808	568140	14873432	26278674	15296817	18927870
Cer 40:0;3O|Cer 16:0;2O/24:0;O	365890	56979	0	60489	1807813	1927091	2124074	2768028
Cer 40:1;2O|Cer 16:0;2O/24:1	0	0	0	0	2569551	3242076	3094355	2995907
Cer 40:1;2O|Cer 16:1;2O/24:0	2153416	3201167	2740874	1328738	38278432	102565376	112192296	103559456
Cer 40:1;2O|Cer 16:1;2O/24:0	149831	150007	240743	219645	5979254	8037984	6784002	5017090
Cer 40:1;2O|Cer 17:1;2O/23:0	134470	476303	160235	393449	8760175	10268584	6967980	10448730
Cer 40:1;2O|Cer 18:1;2O/22:0	2153416	2988924	2991906	3534878	102676648	102565384	112192296	103559456
Cer 40:1;2O|Cer 18:1;2O/22:0	2035404	2613792	2191680	3061382	62457320	63726080	59463260	68951120
Cer 40:1;2O|Cer 18:1;2O/22:0	1668402	720626	312409	534972	7737678	10579495	10999629	10605500
Cer 40:1;2O|Cer 18:1;2O/22:0	0	0	0	0	1447450	1295977	1870436	1393287
Cer 40:1;2O|Cer 18:1;2O/22:0	0	62491	0	0	679187	1333145	1759064	1183269
Cer 40:1;3O|Cer 16:1;2O/24:0;(2OH)	0	92715	3100	0	229035	150730	185678	269827
Cer 40:1;3O|Cer 16:1;2O/24:0;O	0	0	171696	0	3960483	2725400	3258806	2550457
Cer 40:1;3O|Cer 16:1;2O/24:0;O	22808	0	27174	317444	338070	697518	53510	33022
Cer 40:2;2O|Cer 18:2;2O/22:0	0	158926	0	0	9623153	8309273	9028935	9530960
Cer 40:2;2O|Cer 18:2;2O/22:0	395686	5391	45982	9025	2432895	6500544	6151572	5613334
Cer 40:2;2O|Cer 18:2;2O/22:0	395686	21586	148964	36063	4061988	6500544	4560032	3928988
Cer 40:2;3O|Cer 18:1;2O/22:1;O	416981	201321	98640	69376	981989	735937	952363	833027
Cer 41:0;2O|Cer 18:0;2O/23:0	844915	126786	1089096	1021244	6086496	6381542	7304344	7081100
Cer 41:0;2O|Cer 18:0;2O/23:0	4909080	4998583	4427152	5123126	5373184	5170046	1019886	4757021
Cer 41:0;3O|Cer 16:0;2O/25:0;O	1675597	43510	550511	776197	3548248	2579868	3650032	2845172
Cer 41:1;2O	0	0	0	0	858573	1775038	2133753	837630
Cer 41:1;2O|Cer 18:1;2O/23:0	2155198	2708770	2686446	1697299	25990588	27319534	28556104	27686052
Cer 41:1;2O|Cer 18:1;2O/23:0	5162545	3191981	3641148	4161958	24259720	23439944	24153716	26628192
Cer 41:1;2O|Cer 18:1;2O/23:0	1115528	202676	413502	891373	3442423	3166906	795266	3115752
Cer 41:1;2O|Cer 18:1;2O/23:0	0	23350	0	0	398962	526648	591083	491358
Cer 41:1;3O|Cer 18:1;2O/23:0;(2OH)	254987	0	43330	839098	969945	48582	139441	632229
Cer 41:1;3O|Cer 18:1;2O/23:0;O	0	0	0	0	3285173	3402312	4137199	3707734
Cer 41:1;3O|Cer 18:1;2O/23:0;O	0	0	0	0	3285173	3230114	3987240	3707734
Cer 41:3;4O	0	0	0	0	5394322	5213385	4592068	4960352
Cer 42:0;2O|Cer 18:0;2O/24:0	5896346	3990508	7965975	9367865	16594626	15806376	10491529	12622580
Cer 42:0;2O|Cer 18:0;2O/24:0	2336905	1921353	2070123	2570844	14127949	12744182	14402789	14206721
Cer 42:0;3O|Cer 18:0;2O/24:0;O	27525	162383	45956	445669	14179507	15196518	13533761	15697750
Cer 42:0;3O|Cer 18:0;2O/24:0;O	344129	439995	310708	423430	506493	750444	390921	664283
Cer 42:0;4O|Cer 18:0;3O/24:0;(2OH)	6092792	5822959	5467768	7533018	8669530	7861488	7500174	8496280
Cer 42:0;4O|Cer 18:0;3O/24:0;(2OH)	9679230	7882592	12007621	8300858	8921844	7572532	7792155	7958934
Cer 42:0;4O|Cer 18:0;3O/24:0;(2OH)	654997	1345006	1188469	1549680	490097	719316	1606319	476819
Cer 42:1;2O|Cer 18:1;2O/24:0	4902836	3844054	4781645	5862874	98073888	96718200	95876184	94652304
Cer 42:1;2O|Cer 18:1;2O/24:0	6189889	5920770	7110524	5734083	77700344	78661592	77444224	81507720
Cer 42:1;2O|Cer 18:1;2O/24:0	805428	1607186	1329118	727132	12666904	10447338	11551377	16212197
Cer 42:1;2O|Cer 18:1;2O/24:0	0	0	0	0	456094	664029	783998	153852
Cer 42:1;2O|Cer 19:1;2O/23:0	193961	369740	337819	656265	2125393	2323940	2496324	2105818
Cer 42:1;2O|Cer 19:1;2O/23:0	0	165362	0	0	2177166	2404405	1946222	1863425
Cer 42:1;3O|Cer 18:1;2O/24:0;(2OH)	1263684	638573	1305385	1278567	3658024	3661528	3221264	3138889
Cer 42:1;3O|Cer 18:1;2O/24:0;O	2474818	2612495	1012449	3420573	52324584	19387928	52889568	52690192
Cer 42:1;3O|Cer 18:1;2O/24:0;O	1163780	1546351	4812678	3112645	5084227	3686262	3701434	4490311
Cer 42:1;3O|Cer 18:1;2O/24:0;O	25413	775537	35223	454349	783176	637417	847430	390684
Cer 42:2;2O|Cer 18:1;2O/24:1	2446662	2736994	2082952	2471810	78386160	76800712	76065480	76647584
Cer 42:2;2O|Cer 18:1;2O/24:1	2474818	2612495	3139184	3634049	52324580	54994020	52889568	52690192
Cer 42:2;2O|Cer 18:1;2O/24:1	6566	141698	547211	31608	682147	190096	955413	1252279
Cer 42:2;2O|Cer 18:2;2O/24:0	0	35449	0	0	9458108	9635036	9826006	10157558
Cer 42:2;2O|Cer 18:2;2O/24:0	653998	14454	438766	8223	8630542	8518376	8341723	7654352
Cer 42:3;2O|Cer 18:2;2O/24:1	0	0	0	0	11064982	9942947	11258495	10465264
Cer 42:3;2O|Cer 18:2;2O/24:1	0	0	0	0	6809828	5584014	3950718	7513346
Cer 42:4;4O	0	0	0	0	16584	488718	0	0
Cer 43:1;2O|Cer 19:1;2O/24:0	0	135348	0	0	2141559	1521907	2863802	1612938
Cer 43:1;2O|Cer 19:1;2O/24:0	5713	321560	213933	0	1831006	1594122	2848222	1789450
Cer 43:1;2O|Cer 20:1;2O/23:0	1482734	629811	0	763563	4596124	5236608	3547350	4912668
Cer 43:1;3O|Cer 19:1;2O/24:0;O	0	0	18279	1166	2215938	1729160	1304279	1507824
Cer 43:2;2O|Cer 27:2;2O/16:0	0	0	20633	0	1971338	1492804	1966354	1958860
Cer 44:0;3O|Cer 18:0;3O/26:0	1766458	491321	2502110	1259572	1781077	944929	2202205	3219632
Cer 44:0;3O|Cer 24:0;2O/20:0;O	4859504	4571112	5815699	1503727	1815119	5914393	3835432	1666228
Cer 44:0;4O|Cer 18:0;3O/26:0;(2OH)	1484077	1124566	3222874	1503250	3260603	1758422	3921764	4502597
Cer 44:0;4O|Cer 20:0;3O/24:0;(2OH)	5789845	6967100	4607998	6046524	4235386	7584904	5281259	6563160
Cer 44:0;4O|Cer 20:0;3O/24:0;(2OH)	4032459	3984047	3785166	4212334	3509912	3926826	3581010	4942455
Cer 44:1;2O|Cer 18:1;2O/26:0	1217371	1685022	1231059	538906	6562798	7357098	6917407	7760225
Cer 44:1;2O|Cer 18:1;2O/26:0	1043834	4144830	4414796	1641780	5145102	6425963	5713338	7370272
Cer 44:1;2O|Cer 20:1;2O/24:0	1470822	367079	848788	1089905	2424941	3210540	3817551	3275928
Cer 44:1;3O|Cer 19:1;2O/25:0;O	703136	921562	160967	489889	337491	684833	465641	96304
Cer 44:1;3O|Cer 20:1;2O/24:0;O	169649	34124	1941170	60937	4889527	3928334	4099832	3308909
Cer 44:1;4O	114842	0	489882	48804	304169	568098	338992	276001
Cer 44:1;4O|Cer 18:1;3O/26:0;(2OH)	791056	1034534	126047	655643	649716	597835	242582	2464740
Cer 44:2;2O|Cer 18:2;2O/26:0	3458702	1983870	3571569	2619360	3768182	3322935	3644171	2503876
Cer 44:2;3O|Cer 18:2;2O/26:0;O	5931001	5958488	3254376	3139413	4913374	6241010	4039391	4136470
Cer 44:4;4O	642970	1692270	910410	1150440	2426372	1976796	2800468	2494130
Cer 45:1;2O|Cer 19:1;2O/26:0	108894	843905	505883	53595	368520	1178207	483058	210240
Cer 45:6;4O|Cer 18:2;2O/27:4;2O	150456	301000	0	0	1498389	1714591	1528789	759251
Cer 46:0;3O|Cer 22:0;3O/24:0	3288990	2047075	1982005	2404664	2444868	3278029	4132004	2788616
Cer 46:0;3O|Cer 24:0;2O/22:0;O	7575182	5683822	5343563	6799211	6853581	5985446	10203942	6937454
Cer 46:0;3O|Cer 24:0;2O/22:0;O	5278305	6674376	5930301	4221514	5446275	5169908	4336887	6947972
Cer 46:0;4O|Cer 20:0;3O/26:0;(2OH)	1158614	1203707	929325	1177373	2247636	1938293	2189742	1520931
Cer 46:0;4O|Cer 22:0;3O/24:0;(2OH)	3961975	4282585	3872324	4344476	3869954	4912829	3426228	4748878
Cer 46:1;4O	904545	2495447	2394475	2572131	2266501	2609200	2849535	3518109
Cer 46:1;4O|Cer 20:1;3O/26:0;(2OH)	1015342	768702	618284	583527	1385780	1334071	1596125	1958630
Cer 46:4;4O	2106316	2733963	2479884	2105179	3229170	3178775	1847321	2677750
Cer 51:12;4O	0	0	0	0	3702010	4500480	4327155	4278933
Cer 53:10;4O|Cer 18:1;2O/35:9;2O	0	0	0	0	15135770	15072285	14499970	13821141
Cer 54:10;4O|Cer 18:1;2O/36:9;2O	0	0	0	124612	62187568	61870064	64706444	72096376
Cer 55:11;4O|Cer 18:1;2O/37:10;2O	0	0	0	0	3149221	2734714	891215	2682658
Cer 57:14;4O	0	0	0	0	4301320	3901853	4503073	6021601
CL 63:1|CL 14:0_16:0_16:0_17:1	0	0	0	0	4268111	3319252	4606935	4832516
CL 64:1|CL 16:0_16:0_16:0_16:1	0	0	0	0	3697525	3225660	3417978	1695770
CL 64:2|CL 16:0_16:1_16:0_16:1	0	52417	0	0	14392968	12022410	12777390	14469097
CL 65:1|CL 16:0_16:0_16:0_17:1	0	0	0	0	3628733	3678439	886884	3868456
CL 65:2|CL 16:0_16:1_16:0_17:1	65361	194017	120150	80490	15415314	14776269	17024258	13341013
CL 65:4|CL 15:1_16:1_16:1_18:1	4450806	1672857	4420076	3609957	17213696	20585848	19799420	16515129
CL 66:2|CL 16:0_17:1_16:0_17:1	315132	257500	273366	2212	39426636	41525684	38111360	39012496
CL 66:3|CL 16:0_16:1_16:1_18:1	60890	0	0	0	6907580	6650213	5959528	6130670
CL 67:2|CL 16:0_17:1_16:0_18:1	221894	235752	94592	83491	13468948	14133837	12959931	13952875
CL 67:3|CL 16:0_17:1_16:1_18:1	64990	59753	0	0	4744035	4672454	4804124	3668459
CL 67:5|CL 14:0_16:0_16:0_21:5	228244	0	138400	112182	9108026	9153914	9205637	9102343
CL 68:2|CL 16:0_17:1_18:0_17:1	0	0	0	0	5418784	2805043	6526272	7692680
CL 68:2|CL 16:0_17:1_18:0_17:1	0	0	0	0	711212	552562	2453306	1063023
CL 68:3|CL 16:0_17:1_17:1_18:1	18006	66379	0	0	7222810	6622527	7106964	7360614
CL 69:7|CL 14:0_17:1_17:1_21:5	2441	44424	0	39372	2334541	2572856	2043421	2838966
CL 71:7|CL 16:0_16:0_17:1_22:6	0	0	6877	0	3855110	3980508	3369925	2980622
CL 73:7|CL 17:1_17:1_17:1_22:4	3088572	2407802	2821210	2870073	75750048	73978008	77440280	71657000
CL 73:9|CL 16:1_18:1_18:1_21:6	0	0	0	0	1499911	438285	951892	1049367
CL 73:9|CL 17:1_17:1_17:1_22:6	0	849	0	0	1523641	1084686	948936	1131690
CL 75:4|CL 15:0_16:0_24:0_20:4	0	0	0	0	2025	559149	34856	72800
CL 75:6|CL 17:0_18:0_18:0_22:6	0	0	0	0	1143177	1083744	1068360	1191812
CL 77:1|CL 16:0_16:0_28:0_17:1	0	0	0	0	4252833	1763241	5191580	4282374
CL 82:7|CL 16:0_26:0_18:1_22:6	202197	62523	38553	591770	1855636	2852618	2774459	1915928
CL 83:15|CL 17:0_22:5_22:5_22:5	0	0	0	0	180795	193566	378912	119563
CoQ7	2133	0	0	0	1972796	345958	1628386	3231170
CoQ8	0	0	9702	0	166622160	166781920	158588752	171551232
DG 16:0	16426354	14591343	16174039	15998061	12352751	12137473	11917674	11896767
DG 16:0	9513252	10032725	10664129	10838584	9473201	8431149	8586458	7957801
DG 19:0	16444954	15869635	16446061	16809588	9187703	9443203	9685952	9767482
DG 22:1	102368	423221	371274	644522	546645	1499245	900243	554959
DG 23:1	17926194	18224356	15814871	17234996	13875943	10450038	16080370	16090625
DG 23:1	13011731	11846714	14767610	12433000	10629562	9372411	9986310	9482388
DG 24:2	9222658	8742495	13515554	13425416	11315296	13143186	8843801	9300980
DG 24:2	10024064	5359496	10348525	5971280	6699712	5060775	5160641	5211628
DG 27:5	50230724	48177968	49199460	52423288	20117092	20676858	21413644	22826498
DG 28:2	20666762	20229492	20365978	20276658	17504158	16869648	15935609	17649832
DG 30:0	11601698	11642561	9223015	11223928	9862402	9014648	10257903	9286552
DG 30:0|DG 14:0_16:0	4240511	3770980	4056612	4672278	3768424	3502170	4347876	4516824
DG 30:0|DG 14:0_16:0	223290	158323	68246	1455702	68882	912973	206495	679909
DG 30:1|DG 14:0_16:1	301378	56063	210424	44688	60455	384386	113241	900245
DG 30:5	16318976	15301428	16508580	16740767	14082584	14907239	14337466	15163252
DG 30:7	22046976	21226462	24244600	24759318	2160035	2410534	2125705	3326878
DG 31:0	11484939	9211491	9498798	10778633	9415920	9297351	7734194	11612159
DG 31:0|DG 15:0_16:0	4886519	4812441	4600002	4695042	5472040	4955912	4153583	4497672
DG 31:0|DG 15:0_16:0	3143700	3756572	2845026	1281986	2104999	2404421	1876317	2391725
DG 31:1|DG 15:0_16:1	49320	51880	486253	23385	4753	411296	0	0
DG 31:3	26082896	32823854	28211268	29152380	6526283	33639572	30485114	30832510
DG 32:0|DG 16:0_16:0	23957628	23016026	20870770	24021368	18783318	16377658	16530780	16311752
DG 32:0|DG 16:0_16:0	454358	1553377	476835	520931	1225838	679961	340338	769103
DG 32:1|DG 16:0_16:1	8748448	7063044	2576960	6161804	27800810	32939262	28683534	25149974
DG 32:1|DG 16:0_16:1	8748448	7063044	6642102	2130655	6788265	7127052	7614188	7227846
DG 32:1|DG 16:0_16:1	11699275	10927759	10787693	8738647	7772328	3440523	7274439	7128736
DG 32:1|DG 16:0_16:1	532942	199782	586026	1350893	523809	1048376	1154856	235077
DG 32:1|DG 16:0_16:1	386450	66076	854807	724816	218430	835667	1058454	188229
DG 32:2	35647396	40243512	38542980	40451056	42649400	43039184	43456176	45629844
DG 32:2|DG 16:1_16:1	3316593	10318505	8400291	7127142	4264132	6290346	4606406	6045074
DG 32:2|DG 16:1_16:1	2635992	1361790	1626725	2431553	3777312	3943997	5308472	2413322
DG 32:2|DG 16:1_16:1	2110243	470104	1230198	729150	743090	649113	892064	48168
DG 32:2|DG 16:1_16:1	314410	0	259987	0	74768	185137	107241	3732
DG 33:0|DG 16:0_17:0	3912404	2982419	4942630	3445056	3991863	4148981	2930682	2724284
DG 33:0|DG 16:0_17:0	3618797	4916354	2808308	4994213	1478035	3162899	3670263	811458
DG 33:1|DG 16:0_17:1	5433418	4026701	3237745	4621904	27263668	24760798	25387156	27632844
DG 33:2|DG 15:0_18:2	3807356	2011978	816092	930247	545664	1145894	434961	3854081
DG 34:0|DG 16:0_18:0	39339708	40783836	37685000	34327188	20853826	24405560	20513894	22790206
DG 34:1|DG 16:0_18:1	23555298	21358886	20103670	23197322	39577204	41567396	40138512	41816164
DG 34:1|DG 16:0_18:1	4692878	5854282	2889000	1155802	1500008	2840201	6904084	6308397
DG 34:1|DG 16:0_18:1	354589	415744	565185	1143027	451077	1006565	1272487	1169832
DG 34:2|DG 16:0_18:2	4941651	6697954	1759684	6008618	20126320	20362746	20674040	20020270
DG 34:2|DG 16:0_18:2	20194016	16229351	13626715	16006842	15456252	14252718	15698815	18918768
DG 34:2|DG 16:1_18:1	5046852	6697954	6582626	6008618	20126318	20362746	20674040	20020270
DG 34:5	33234368	33766000	30336604	31989384	41354244	43495464	41664324	41711340
DG 35:1|DG 16:0_19:1	1535841	1627611	806053	1204212	6524836	4964039	6280448	5688776
DG 35:2|DG 17:1_18:1	2876714	4286300	3161824	4082804	9996199	6496882	7896796	11448739
DG 36:0|DG 18:0_18:0	45406408	43889220	38906868	39431348	21190204	21105248	16139263	19297226
DG 36:1|DG 18:0_18:1	9750510	8664207	8654671	9414788	12580067	10431474	10540197	10606673
DG 36:1|DG 18:0_18:1	411880	658741	627029	461457	343163	670287	1048377	352856
DG 36:2|DG 18:1_18:1	4912061	21414340	19466992	16923682	24163242	25977780	24929948	27675002
DG 36:2|DG 18:1_18:1	19461572	18357228	18517588	16923682	23308586	25361292	24724326	27675002
DG 36:2|DG 18:1_18:1	8261122	4993860	10885395	11085209	6197832	7722542	6670738	7882990
DG 36:2|DG 18:1_18:1	425732	384785	208847	109040	913266	929898	546088	1012178
DG 36:3|DG 18:1_18:2	12039989	13440535	10389114	10577609	10497732	11003567	11502572	10482070
DG 36:4|DG 18:2_18:2	10500319	9058502	8934951	8119814	4743844	2753773	4379966	9828392
DG 36:5|DG 18:2_18:3	130560	399500	0	45295	327623	98075	14087	128681
DG 38:0|DG 14:0_24:0	1212263	739644	683529	316365	1126839	478532	173282	463522
DG 38:0|DG 18:0_20:0	1212263	3169023	1440493	2700056	1836381	632240	643609	756317
DG 38:1|DG 20:0_18:1	360278	343195	210480	44443	45367	101871	141110	138899
DG 38:3|DG 18:0_20:3	19426	134928	0	76514	106802	179988	116502	42511
DG 39:0|DG 15:0_24:0	849357	667767	2760148	475162	627667	2179366	1230290	530169
DG 40:0|DG 16:0_24:0	12264968	10190315	8401776	8966165	7279243	6871103	10988211	5820920
DG 40:0|DG 16:0_24:0	12169365	11344752	11070125	3462993	1760834	9129800	8534629	7323994
DG 40:1|DG 24:0_16:1	711366	890398	1209602	740582	482647	395560	1524763	1186032
DG 40:5	128632512	127849920	124430416	132712592	194968848	174546784	190421472	184914864
DG 40:5|DG 18:0_22:5	844320	443074	403776	153081	978306	397371	205252	30352
DG 41:0|DG 16:0_25:0	5030755	2283736	5261152	6171362	7414341	12426429	9432956	7080772
DG 41:0|DG 16:0_25:0	7610448	7119448	4671725	5642051	2149610	5984007	3127750	1721362
DG 41:0|DG 16:0_25:0	7934464	1925589	1040252	2202540	747595	2024734	1759459	908752
DG 41:1|DG 25:0_16:1	249239	1189424	810625	2744227	227616	2035193	1934284	336008
DG 42:0|DG 16:0_26:0	2195356	8494284	8981952	5060254	7905596	6489234	5219787	6906350
DG 42:0|DG 16:0_26:0	1611558	1574680	1575488	1124787	1266413	1522354	845412	1976150
DG 42:1|DG 26:0_16:1	526712	594916	3075260	916470	921269	461938	375050	3378036
DG 43:0|DG 16:0_27:0	846174	2023806	288352	2386219	812202	279184	1791917	766914
DG 44:0|DG 18:0_26:0	3958063	1814300	3292136	2110144	2831748	625810	2116844	1200629
DG 45:7	86793	0	0	0	4207870	7932790	8059870	6900250
DG 48:0|DG 24:0_24:0	25512200	15227634	13182693	10086292	8387269	7989247	7020410	6408740
DG 49:0|DG 24:0_25:0	2087489	1594576	1799480	1296343	873418	727837	434473	264900
DG 49:0|DG 24:0_25:0	714450	1594576	481148	380813	873418	218195	171670	703763
DG 50:0|DG 24:0_26:0	18344322	14592352	15157574	10944373	12916598	8487346	10424888	5851198
DG 52:0|DG 26:0_26:0	9749962	8459368	7370004	5620422	4811779	4386764	4034658	4674866
DG O-33:1|DG O-17:0_16:1	88561	215575	221886	1095432	952374	1395868	261941	59141
DG O-35:1|DG O-19:0_16:1	92844	81454	816239	597978	60240	1191194	334373	0
DGCC 30:8	3207081984	3221279744	3344459008	3313847808	27517802496	28139759616	28413003776	28968478720
DGDG 30:1|DGDG 14:0_16:1	212387	602872	599543	213181	2271738	1635723	5806218	1773214
DGDG 30:1|DGDG 16:0_14:1	26777	85930	71363	76683	390314	227852	543491	485565
DGDG 32:1|DGDG 14:0_18:1	0	0	0	0	390104	426825	447446	529730
DGDG 34:3|DGDG 16:0_18:3	0	0	0	0	409643	222153	197675	213245
DGGA 34:1|DGGA 16:0_18:1	3571671	3061932	1714161	2455467	2066922	2157061	2458030	2230190
DGGA 34:2|DGGA 16:1_18:1	3102341	5183252	1409768	1494694	5505827	4342684	5544686	1370534
DGGA 34:2|DGGA 16:1_18:1	4829908	5251311	2422362	1671868	2156980	5178706	3011153	1374925
DGGA 34:2|DGGA 16:1_18:1	1786871	2006504	2071242	530675	2802017	439056	3312377	500051
DGGA 34:2|DGGA 16:1_18:1	2246904	1895909	3510546	1335322	1061426	1222508	1935244	1582202
DGGA 34:2|DGGA 16:1_18:1	1269317	1779123	1537528	1419389	792834	1061344	699399	1351058
DGGA 34:2|DGGA 16:1_18:1	376493	432226	325963	313549	275275	671428	252800	303804
DGGA 36:2|DGGA 18:1_18:1	3659528	4377420	3604326	1780862	4409786	3773764	5796607	4609130
DGGA 36:2|DGGA 18:1_18:1	3990620	3902673	3765603	3042352	3600490	3231835	4951568	4320949
DGGA 36:2|DGGA 18:1_18:1	4970452	4343996	5631054	4579838	4236312	3527463	3195288	3744199
DGGA 36:2|DGGA 18:1_18:1	1058604	1192682	1294756	4404222	1387392	938538	2946292	3255391
DGGA 36:2|DGGA 18:1_18:1	4954177	1613820	5444794	1390748	4236312	915392	944984	766447
DGGA 36:2|DGGA 18:1_18:1	54531	81088	153052	765	875661	2259415	1481349	965771
DGGA 36:2|DGGA 18:1_18:1	3076342	2978552	823218	1113475	773339	1085379	1331816	880006
DGGA 36:2|DGGA 18:1_18:1	306669	475435	379755	234383	394626	250411	468164	185638
DGTS 34:1|DGTS 16:0_18:1	38438092	30384998	33606300	36162052	44790348	36994556	41172912	41719580
DGTS 34:2|DGTS 16:1_18:1	10478140	11263791	10389901	11175797	13742950	14088051	13605077	15308764
DGTS 36:2|DGTS 18:1_18:1	40699052	38123276	39451048	40126604	47377704	41492428	42806284	46879032
DGTS 37:8|DGTS 17:3_20:5	536387	651941	581004	799427	27895918	28482438	27071054	28978890
DLCL 32:0|DLCL 16:0_16:0	0	0	0	0	97923	82364	72650	97033
DMPE 26:0|DMPE 12:0_14:0	79584	95925	187472	185351	8667074	6519578	6647706	6248508
DMPE 26:1|DMPE 12:0_14:1	0	0	0	0	370238	192467	72646	3846
DMPE 28:0|DMPE 14:0_14:0	51065376	48300476	48344284	50992264	1036521856	1036899520	1029976832	1027547904
DMPE 32:0|DMPE 16:0_16:0	0	0	1912	1737	1642805	368245	550495	0
DMPE 32:1|DMPE 16:0_16:1	0	0	0	0	2309012	2533160	2838636	1940744
DMPE 32:2|DMPE 16:1_16:1	58030380	56305348	57067964	54343692	3013800448	3001815040	2968903936	3013422848
DMPE 32:2|DMPE 16:1_16:1	5211028	4809034	2433363	2478701	168232272	125892528	133912768	133348936
DMPE 33:2|DMPE 16:1_17:1	5490	130370	28865	65240	5099378	5635659	6132551	5530481
DMPE 34:0|DMPE 16:0_18:0	0	0	0	0	743349	71515	634589	257379
DMPE 34:1|DMPE 16:0_18:1	0	0	0	0	3051350	2536634	3320297	2938576
DMPE 34:1|DMPE 16:0_18:1	0	0	0	0	1173582	2383183	2565187	1969093
DMPE 34:2	9307321	10787738	11063230	11688113	11675837	13342484	12564577	18147444
DMPE 34:2|DMPE 16:1_18:1	2756058	2166535	2014507	2408867	57362040	51665972	61806748	68190368
DMPE 34:2|DMPE 16:1_18:1	2942958	10855568	3139892	11412001	5341120	6974438	6189942	5118909
DMPE 34:2|DMPE 16:1_18:1	876686	826523	970464	2069907	2566906	2441080	1842593	2316869
DMPE 34:2|DMPE 16:1_18:1	2487884	3093212	3048013	558588	2566906	1124279	1842593	891511
DMPE 34:2|DMPE 17:1_17:1	37974332	39255612	38125316	36141900	440518208	447891136	418632192	395910400
DMPE 34:2|DMPE 17:1_17:1	111460	13116	0	0	2924928	3525988	2815310	3452665
DMPE 36:1|DMPE 18:0_18:1	0	0	0	0	3257627	1057917	3157097	3028800
DMPE 36:2|DMPE 18:1_18:1	14271155	15095147	17188848	14549376	16478305	15138648	20328140	17866282
DMPE 36:2|DMPE 18:1_18:1	15150749	15211761	16633491	13996911	16507804	16382245	17695270	17812916
DMPE 36:2|DMPE 18:1_18:1	4736655	4592498	3978101	4404188	5006195	4471208	4478052	5220595
DMPE 36:2|DMPE 18:1_18:1	2324870	4149735	560337	968439	2967326	2816482	2359345	2730349
DMPE 36:2|DMPE 18:1_18:1	1260801	2322342	1164301	1076224	1076710	1302104	4235240	1369797
DMPE 36:2|DMPE 18:1_18:1	359344	293122	231398	262326	505651	347262	301618	434816
DMPE 36:2|DMPE 18:1_18:1	11178	10829	51007	133415	65190	173995	40017	118280
FA 14:0	131377192	111057144	113986064	134414496	44620228	63211640	44672724	59309632
FA 14:0	25394436	26171170	27956498	26341388	9822898	10977371	13035402	13777041
FA 14:0	587853	995166	324310	555605	3773612	3087903	4204430	3750489
FA 14:0	935200	2310803	4341302	3117072	3839228	3457523	3812403	3105630
FA 14:0	3440198	4656236	5500762	4835096	3143618	2541418	712622	3580175
FA 14:0	1227044	220009	1036912	248576	457397	193026	897260	1022954
FA 14:0	779140	297273	1085683	707860	166985	275540	377542	1192701
FA 14:0	718069	946027	142139	98614	199867	498756	298816	868070
FA 14:0	254335	800330	865166	669591	274148	190540	106669	505178
FA 14:0	216299	283797	70140	809689	154242	4819	229855	84915
FA 14:0	83192	226471	25155	57057	44344	0	306379	27687
FA 14:0;2O	13457279	12610460	12724581	12960976	14139477	14244479	13811976	13406800
FA 14:0;2O	5942516	2921882	4604790	3615999	4666308	4760228	3062466	2989990
FA 14:0;O	14161285	13154152	12654215	16346531	31510312	31663268	37082224	32181106
FA 14:1	981764	548791	1440629	260107	706497	289450	0	882861
FA 14:1	205570	146572	251786	80309	706497	36498	0	58395
FA 14:1;2O	3383682	4748598	4298697	3892050	1157572	142139	147778	577279
FA 14:1;O	30447236	25701048	29873118	26510510	20133166	20062034	21009718	21204286
FA 14:1;O	30447236	25701048	29873116	26510510	20133166	20062034	21009718	21204284
FA 15:0	13292246	16320185	17598272	17802344	13299387	23711762	14811350	18503734
FA 15:0	7219320	7165922	8125574	6804944	5969872	6906010	6737116	4646776
FA 15:0	2092623	1668452	809850	2462539	5119314	2986418	3631430	3411584
FA 15:0	649472	1167558	2348297	1637818	2136014	3908848	2191884	2391624
FA 15:0	1278613	2106212	1804031	1626180	0	320204	370445	0
FA 15:0;2O	2967748	4620162	1037144	3515796	1551614	3417819	1047319	3913194
FA 15:0;O	1203242	4620162	3970767	3515796	2986969	3417819	3502318	3913194
FA 15:0;O	2459840	2146446	2526036	2261177	2940148	2669545	2499568	2845015
FA 15:1;2O	8415587	4068148	16713283	8730658	4187641	6423953	4877774	1743867
FA 15:1;2O	8415587	10555910	16713283	8730658	4187641	1383404	4877774	6445105
FA 15:1;2O	2181759	2052656	2137550	2597804	1261802	1075214	1318134	6445105
FA 15:3;2O	1845340	1867301	611435	1006942	2589462	2120442	2587161	1766756
FA 15:3;O	6191177	6054407	4880990	6068861	2870455	1772986	1758695	3373602
FA 15:4	40678272	43254492	41246248	40906272	36939968	32671986	31691984	34323236
FA 15:4	872700	3766691	3229966	3560282	5351404	4945544	1598548	3916349
FA 15:4	2987287	5202391	3181620	3088161	5549855	4369738	1159871	3720706
FA 15:4;2O	1527659	2445794	7399396	2456790	1022521	5604	2028663	1047076
FA 15:4;2O	3921915	3514142	3449598	3275005	1235847	1019422	882070	681693
FA 15:4;2O	8786156	9934309	7754595	12921135	113785	0	253481	54263
FA 16:0	5178453504	4941159936	5047136768	5114946560	4269805568	4289147904	4408053760	4283091968
FA 16:0	95483928	93407856	90076536	98225280	112730328	116052144	214330896	114478784
FA 16:0	83857040	105645960	103661096	91999472	96839192	101526152	31805018	52874800
FA 16:0	4803703	4533364	6369632	36026504	56855712	53997040	53653256	64827764
FA 16:0	22340230	19048014	19481906	21907704	57138188	75013624	64609936	22912978
FA 16:0	37773360	34333880	27928052	11285404	51017476	38264836	58932752	59970744
FA 16:0	58769324	63414760	61710416	56123344	46113828	50263416	48418872	58087440
FA 16:0	37283320	30241778	38039116	37845312	41115340	46605300	42094716	41611224
FA 16:0	45852900	32695876	41975772	47223748	41819276	51932600	38849008	37412076
FA 16:0	31127386	38630708	35197024	38011556	33793464	32502102	36920924	32139732
FA 16:0	10440654	2906201	2996170	8218354	32551808	27563708	24538342	39163256
FA 16:0	38327980	38546352	34763400	42494616	30903884	24453592	32664348	29856752
FA 16:0	18581302	18269168	19852828	16638999	20884182	21438406	23889124	42962928
FA 16:0	8406001	15171052	14995091	8628644	12012071	4564610	19307660	69479928
FA 16:0	37774336	34337192	27930458	38833512	14655758	9194328	58888788	16240596
FA 16:0	8168802	5682585	16590861	3740118	7703069	31319676	28241612	25897788
FA 16:0	2819584	3198079	3100702	4160712	31383726	6684465	10417431	36052952
FA 16:0	2894298	11790775	4105390	5722128	3786655	15254318	8257879	49781472
FA 16:0	10709390	5798547	12790750	6020842	21492448	4089320	31515698	4046196
FA 16:0	13411799	4459108	28630090	17789376	17411990	18663190	13002740	2642086
FA 16:0	2644750	13796392	28630090	17789376	17411990	18663190	2720418	5404512
FA 16:0	18091176	8673058	2767333	8719785	7177806	4086932	5833312	14413725
FA 16:0	873690	101919	97335	1687810	775620	5237076	4106206	2917780
FA 16:0	2819327	3427847	3027494	1691991	2454790	3148718	2461257	2170246
FA 16:0	2505834	1577533	1406395	2601590	481991	460874	900043	212622
FA 16:0;2O	37693368	21543186	35980156	36644224	72888968	60916064	65883840	56693912
FA 16:0;2O	7459036	21543188	35980160	36644224	72734880	60899804	65961132	56707160
FA 16:0;2O	9009411	12229773	5961276	9325796	4380709	1771527	3725253	2874798
FA 16:0;2O	2865334	2761638	1387490	1075790	649771	767093	414233	1108793
FA 16:0;2O	4178639	64184	131328	3707346	673196	352371	321150	754738
FA 16:0;O	146254432	137206608	146196480	150692048	108399840	102943936	104488704	106339840
FA 16:0;O	22510248	20696780	22761806	22091990	37341456	34886496	34030704	41818408
FA 16:1	77012976	77054080	74892512	75468944	725016512	745493824	770352256	694077312
FA 16:1	17118592	18145084	18049774	18685628	58809352	60774796	51466164	64004152
FA 16:1;2O	21620180	20973540	17280858	17815766	14827597	14855273	12628161	13460573
FA 16:1;2O	6338202	6048088	5910523	6555310	8479504	7655097	7314164	8648819
FA 16:1;2O	7032665	6262892	6924197	5869302	3350660	4314866	4700798	4693608
FA 16:1;2O	7032665	6262892	6924197	5869302	3350660	4314866	4700798	4693608
FA 16:1;O	137285184	133119576	124322528	135766352	95081696	97423496	98012080	96597768
FA 16:1;O	25262138	23357616	22444348	22600994	35895460	27961314	33473836	16985680
FA 16:1;O	26222648	23915638	23983304	24688494	16852952	18780306	17516368	15016701
FA 16:1;O	4037737	2911066	7699514	3786358	1934922	1627035	1851390	1657366
FA 16:2	0	0	0	0	0	630204	2452236	0
FA 16:2;2O	5444576	710350	1193778	578848	4797816	5721756	5568338	5133516
FA 16:2;2O	6212089	4345010	5008568	3511090	4424733	3304208	3499744	3757929
FA 16:2;O	5444576	5340054	5907784	1579596	940586	1279352	1154308	1082329
FA 16:4	18815	9325	46370	23893	13264647	14967949	15068724	15696089
FA 17:0	22205572	22342932	22918032	23520928	21134978	19537886	22856772	21207246
FA 17:0	12453813	12006507	12409212	11683551	10652053	12402186	11501662	10914863
FA 17:0;2O	27775148	21701328	22261184	10895593	19932576	16956608	11877814	31648510
FA 17:0;O	11874364	29727502	31270306	30282090	26343966	25116572	32878928	26541776
FA 17:1	124509592	135682240	119108464	131690440	1562676864	1536800512	1534374784	1602653440
FA 17:1	3162176	2407284	2753530	2624293	20991206	21477094	12690916	17774574
FA 17:1;2O	13433774	5841906	8649767	13602804	120328312	110285792	111665160	110830600
FA 17:1;2O	13433774	1549245	8649767	13739983	49981936	109906160	112100336	110830600
FA 17:3;O	0	0	0	0	219834	233793	211749	238460
FA 17:4;O	92895944	91339184	95360552	98652488	1134736	1440665	1859546	4108616
FA 18:0	5387036672	5069554688	5215819776	5242614272	3206176000	3209430272	3209237504	3231563520
FA 18:0	260674224	298659264	258433776	303911168	274735200	310438688	251383808	296282528
FA 18:0	49508984	55762720	45005184	5889267	72629792	43354244	41432296	87989656
FA 18:0	90199024	81715216	83393216	60970488	49390576	66754320	64777576	42761388
FA 18:0	48100500	51953864	45184000	39581548	32283412	64172288	71946848	28738400
FA 18:0	37943828	34764576	37710308	39021736	45503984	45477128	46394020	46030044
FA 18:0	30501514	29918812	25460826	34072376	15089498	39315764	62450860	59226196
FA 18:0	33916380	6760674	4173971	8543387	53395812	47054836	27602958	45078748
FA 18:0	15382023	21701738	25806106	6440038	41579592	53395904	48106692	21668928
FA 18:0	50579324	13046731	13597969	39581548	60111672	16658108	16696528	53696408
FA 18:0	7101606	25719460	33596288	7130162	44505628	38250348	7671471	47564760
FA 18:0	27942978	4484468	24428982	28627606	29523158	42207308	26563892	22097174
FA 18:0	28775430	8449545	16210290	30792266	53899008	7058571	11954763	14354361
FA 18:0	8217052	8232978	5326814	4935594	8018070	7520212	7164896	50795748
FA 18:0	24131672	19948990	15639066	9463202	23007552	15360101	15792671	9619033
FA 18:0	37065368	9655853	22156740	16271085	6225392	25068158	6266470	12384125
FA 18:0	10020424	3741956	25168290	11556976	5097332	5235505	10055153	12782713
FA 18:0	21840322	25808010	23789094	18339864	6622901	8861359	6605839	4246422
FA 18:0	6635776	4429880	3833122	3350724	4254194	3533880	5359924	3881092
FA 18:0	6692020	566967	3347944	726251	287152	833463	517272	324033
FA 18:0	658319	122470	1200380	287634	39417	162294	88384	91429
FA 18:0;2O	14476593	18237006	14272809	19659658	5955029	5517042	5645225	9162764
FA 18:0;2O	14564585	18201960	14265116	19544098	5974357	5509317	5645225	4337482
FA 18:0;2O	5199398	5948050	4344857	5138769	4357345	4188170	4859384	4326884
FA 18:0;2O	9409842	4237946	6243202	3727698	3402034	3589974	3798919	1787572
FA 18:0;2O	19403076	16532991	25418362	20224322	1042427	3299542	4603244	532979
FA 18:0;2O	2879806	1346089	2072635	2078108	1185358	2726364	1931975	1777612
FA 18:0;2O	12669665	206408	12712566	5638158	291717	0	3157303	0
FA 18:0;O	119985584	121235320	125506488	127628984	93088648	86696128	89826872	96308672
FA 18:1	160683840	155815472	159119024	147460640	745388096	729848448	785790656	762325888
FA 18:1	39246652	40179432	39868528	38899472	39283200	55817484	12035309	34773480
FA 18:1	5605370	22293782	6181261	20666318	26630236	23252494	26980328	4449832
FA 18:1	13040825	18156484	12080873	5554467	19501556	19549364	17947516	20665234
FA 18:1	27712224	24520088	28229208	38997812	20883518	7439211	18338080	21804274
FA 18:1	13132603	22293782	19369432	20666318	26630236	6938554	26980328	2618363
FA 18:1	2825792	782988	3466196	1845273	17465794	18416386	5962972	16464795
FA 18:1	378267	561236	300817	726162	10042039	1094952	10330286	1373641
FA 18:1	679939	4367266	2180606	1689543	1541978	7696002	8781079	1461683
FA 18:1	8252404	6535312	761978	2546052	2829146	5134001	4776948	2544502
FA 18:1	8252404	2148026	2454007	2958979	6046822	4393722	1017996	3082250
FA 18:1	1222002	2229221	2878527	4690566	2160582	5275986	1115214	5942325
FA 18:1	3764394	1452783	1003944	690435	866999	1438602	2585324	3633264
FA 18:1;2O	26391738	29937868	26172982	25326018	289207296	299789312	280421344	285282560
FA 18:1;2O	112763480	99717640	96056120	97537224	59867556	60797464	62408952	61458772
FA 18:1;2O	29653050	26752114	28275584	29660446	22902946	26086834	23750720	25051770
FA 18:1;2O	5450094	2845142	4197664	17966384	11977957	5145961	20581522	18476178
FA 18:1;2O	22511294	8223998	17153296	6742860	24560898	20701674	4006730	6533617
FA 18:1;2O	22534918	11743676	6739004	2663084	13962070	20715116	12714226	6294968
FA 18:1;2O	9569078	8056818	5043694	6986546	6838504	7441048	8261976	8150800
FA 18:1;2O	8777460	5031585	5346881	8144033	6554720	5879599	7018361	5584526
FA 18:1;2O	9476103	8008102	15455989	6986546	6926614	7961719	1703644	8198698
FA 18:1;2O	14248537	13716287	3676787	12021269	2694100	3211171	4473284	4545132
FA 18:1;2O	1273786	1321313	1100420	704789	3847038	4486605	2812625	2636510
FA 18:1;2O	4731780	4593704	6030914	2592039	2697645	2035464	973728	1413536
FA 18:1;3O	12372599	11082268	11926345	7779206	193546	0	2143764	98481
FA 18:1;3O	2513835	952451	2186200	1593985	501528	690096	557798	584822
FA 18:1;3O	75106	224089	283708	11163	111916	0	0	331244
FA 18:1;O	33739632	32609996	9540574	27421068	3954315	4300665	12408688	11294722
FA 18:1;O	33106936	26607006	28461232	27992716	1705858	4242387	17202104	6539862
FA 18:1;O	9235659	15271684	15911801	15558045	3226550	4146161	1610584	11521033
FA 18:1;O	3543024	3076966	3184949	2695038	2488411	2839167	3490638	2379632
FA 18:2	29233824	20630150	25067502	18922486	48745980	52105248	40017632	51541972
FA 18:2	3489490	5586896	12441451	4679738	8667886	5575720	14227429	14361260
FA 18:2	12429974	5607128	2388726	3503437	8719438	1418701	14333868	10513332
FA 18:2	2689693	1639025	1055419	3503437	1374666	1712206	3244552	1986741
FA 18:2;2O	4202076	3636263	6870648	4240787	13879808	13320827	18515192	14710923
FA 18:2;2O	4294950	3312206	2222656	1600272	6900382	6217900	4662071	5490778
FA 18:2;2O	7282306	7343103	6016352	30845090	1488903	107298	124694	106468
FA 18:2;3O	3719979	1053759	2293344	1163831	492886	594080	559846	3172302
FA 18:2;3O	2585113	1320840	1895957	1374704	0	447604	0	890590
FA 18:2;3O	269010	17090	0	0	402020	0	0	0
FA 18:2;O	9569193	4641612	9149620	4694280	17629356	20772138	17094704	10790949
FA 18:2;O	1977475	1038786	9147668	961735	17641148	20779814	4980633	2244596
FA 18:2;O	34130880	30870228	33514058	30863394	533000	2180324	1028380	2274983
FA 18:2;O	1897859	1715140	1570402	1709302	1762480	405367	772022	177695
FA 18:3;2O	5043342	4270411	5858700	3183046	2151377	6307508	5872540	583711
FA 18:3;2O	2799397	2279004	2808352	2134673	1725855	1413006	2496634	1920678
FA 18:3;2O	972297	641948	1637632	3175132	1118422	680871	707045	2104894
FA 18:3;2O	186575	648830	0	1232609	377051	739692	1615380	469410
FA 18:3;O	1067862	63352	1477242	968922	800199	1231784	1322435	1740238
FA 19:0	7977220	6961444	8068030	7070078	7640478	7155130	7780748	7296970
FA 19:0	5997394	5460960	5328725	5570048	5751696	6020462	6262900	5928558
FA 19:0	1751554	1688894	1795634	1562763	1683884	1575370	2070282	1853654
FA 19:0	513235	207760	432912	148198	802065	176637	656809	381989
FA 19:0;2O	12295324	11441301	6251324	10909952	2805327	1666430	13153091	2686628
FA 19:0;O	2278842	11443067	7789577	10909952	10474479	3856833	13131525	10505741
FA 19:0;O	1712311	1591564	7787816	1717719	10450116	9160148	4695872	10505741
FA 19:0;O	8817385	6366100	7307529	6778502	8233736	8178768	10691002	6374418
FA 19:1	25535908	24612670	24502856	25014210	191187936	190738496	189924176	192450480
FA 19:1	933695	903286	1196093	656654	3467815	3407963	3707020	3504217
FA 19:1;2O	29108340	29669020	26542156	24929308	123219944	119243840	124704264	127382896
FA 19:1;2O	10101378	8594914	8271894	8721166	9311440	8308782	9445650	11195390
FA 19:1;O	8078128	11302791	10057503	10499976	7189254	7764076	7333455	6046722
FA 19:2	43140	0	28774	0	796665	1167195	1088106	989834
FA 19:2;2O	1638868	1281636	2515614	1794973	3066563	2549282	2954932	1305526
FA 19:3	0	0	248741	0	787371	0	620874	0
FA 19:5;2O	3322235	116448	630669	0	0	0	635433	0
FA 19:5;2O	937238	792721	4348617	33178	0	0	552987	0
FA 20:0	42988240	39191128	41940616	40102616	45763008	42867576	45652020	41414240
FA 20:0	8155686	8098614	8329866	8260264	10901272	10678033	11423664	11696570
FA 20:0	7038838	4982546	6655176	5715519	9067269	9753285	10509447	10222725
FA 20:0	1010788	1491516	966534	888480	971519	836739	728790	1161929
FA 20:0	274943	396572	181973	313258	287639	230172	244855	1177075
FA 20:0;4O	55035664	57530900	54552424	55587728	14457517	16626001	16918510	18310196
FA 20:1	2977210	2006174	1293029	1175697	13170315	9878450	11476983	11670710
FA 20:1;2O	5697338	5204607	5450747	5575218	35452644	33128176	35083952	33983568
FA 20:1;2O	0	71811	4957	0	133137	569257	323850	114348
FA 20:2	530237	361956	631837	1066304	7174846	6669072	6557452	6740200
FA 20:2	236416	86525	639811	1076184	7193516	2081058	2038680	6686435
FA 20:3	1841249	1238528	2052576	1030919	39366236	45449740	41533176	40334216
FA 20:3	755540	696658	721375	696080	17280296	17524298	16021602	17891214
FA 20:3;2O	0	208495	0	0	5591608	8382778	9208733	10129440
FA 20:3;2O	0	208495	0	0	3573222	8382778	9218362	10136269
FA 20:3;2O	1830372	1559938	1742785	1938687	1374580	1598975	1578682	1475875
FA 20:3;2O	61026	59492	148163	47479	681582	70475	384857	167898
FA 20:3;2O	0	0	0	0	0	105550	569369	0
FA 20:3;3O	0	0	0	0	1818022	2835981	2519567	2860500
FA 20:3;O	104853	53664	133947	196901	1114082	1270126	989549	1267900
FA 20:3;O	0	0	0	0	428995	249245	484953	366141
FA 20:4	18431830	18584254	19794450	16900412	165030000	168705968	161925696	160856848
FA 20:4;2O	7137760	6728119	6881004	5469906	65226300	64587688	63022156	73117568
FA 20:4;2O	141452	0	794960	263337	22579388	23038616	23022818	22080258
FA 20:4;2O	979589	186879	122878	224536	3498377	3497345	3523016	3246102
FA 20:4;2O	551803	572352	490125	302653	2563708	2698808	1310997	1649412
FA 20:4;2O	34217	0	56990	0	298146	281514	663305	489590
FA 20:4;3O	200398	0	0	0	5521920	4491776	6461530	4684857
FA 20:4;O	130117	181037	54664	228336	22138280	21400344	18890326	19146420
FA 20:4;O	29507	21806	167690	199914	16545220	11310058	12942436	30486978
FA 20:4;O	602286	59275	153953	451088	11257688	15784074	17924380	8254344
FA 20:5	15556120	14383619	16418751	14514355	4115376	4809186	4187467	4120767
FA 20:5	0	0	0	1371495	0	0	6044064	0
FA 20:5;2O	351642	0	0	575345	2288808	2879313	3360817	3564780
FA 20:5;3O	125126	25344	111730	51876	0	0	0	1281154
FA 21:0	1620573	1943020	1951044	1756335	2024182	1269528	2857351	1441293
FA 21:0	933720	91284	776432	593182	529095	46562	759122	553298
FA 21:0;2O	538426	2192795	3091862	2901394	767213	0	1741116	0
FA 21:0;O	1411238	8089722	8374363	8572215	13908904	2170175	13129385	12602390
FA 21:0;O	1053124	5391186	5177362	5395698	10599265	9966182	10337152	9451510
FA 21:1;2O	94915	535555	66210	31653	1455091	853940	1125924	1271244
FA 21:1;O	6101946	6488734	6057702	6121318	5648503	5877416	5077812	5211847
FA 21:2;2O	50169	13637	188403	169718	608348	970946	1062674	1295751
FA 21:3	0	0	0	0	1303478	1368961	1446882	1504620
FA 22:0	19485040	19657478	17494356	19399832	26585276	27366282	30228624	29494234
FA 22:0;4O	90404040	85512624	84361912	94583104	16382973	15892420	16540725	16016119
FA 22:0;4O	18275732	17816976	18323698	18032598	11158701	9737458	11117517	6896505
FA 22:0;O	4160453	3688358	4331824	4227990	4403790	3792630	4753406	3186239
FA 22:1	14947643	12774047	13760005	10744148	15247920	19429122	16780368	16470783
FA 22:1	517936	488765	567704	547818	921054	230383	38452	332615
FA 22:1;2O	10032601	10711517	8997971	8814720	7906273	8896001	8286398	4848946
FA 22:1;2O	343843	270625	272666	2538024	2032371	24519	30504	102706
FA 22:2	140501	71417	4643	218648	1142245	1356628	1071572	1379601
FA 22:3	24507	28443	0	4510	3944576	4261856	3900023	3946108
FA 22:4	92325	836	89769	88820	23252746	24755398	23978786	25231682
FA 22:4;2O	1537704	1666013	1303735	1306030	14488056	14415224	13288609	13778333
FA 22:4;4O	0	0	0	0	356710	448644	0	0
FA 22:5	0	0	0	0	99742088	101350128	108387856	101533288
FA 22:5;2O	0	0	0	0	12480927	12919910	12857578	12679775
FA 22:5;3O	60933	0	0	0	1518516	1778453	2494420	1497484
FA 22:5;3O	454500	0	0	0	402921	594357	332475	152079
FA 22:5;O	0	0	0	0	17669104	15785016	17679708	17184360
FA 22:5;O	0	0	0	0	4160117	15785016	4321853	4381399
FA 22:6	0	0	0	0	365260672	428587680	444335968	397615840
FA 22:6;2O	15008	0	0	0	4871814	4088236	4079605	4608942
FA 22:6;2O	276481	0	0	0	4037536	3120629	2177472	3506073
FA 23:0	6627305	6600264	7007570	7016157	7593484	7958258	7780571	7345332
FA 23:0;2O	3374126	3535045	3454920	749657	1040650	3801162	4456684	528861
FA 23:0;2O	3377683	3593542	3513002	2842737	3273106	1743941	1776492	1156350
FA 23:0;2O	1376690	541416	776610	5073069	393970	1164342	327543	244803
FA 23:0;O	3597751	2862896	2690168	1594539	2373193	4314428	1708303	1375637
FA 24:0	32248494	32241610	33803748	31072096	36969852	37619780	39460352	37602912
FA 24:0	6656219	2312123	7268995	5010850	9001554	6503620	8481331	8186804
FA 24:0	6845981	2846141	7600106	7805112	9385214	2970852	8567347	8221741
FA 24:0	2846240	3244135	2606711	2846975	3328648	4174783	3939316	3296556
FA 24:0	2201350	8607833	2170753	3325528	2214811	2810928	2892778	1035442
FA 24:0	542349	40065	49894	320987	29360	351152	34341	48874
FA 24:1	757552	646710	372848	813675	6179266	6100535	6536426	6338944
FA 24:3	0	0	0	0	187373	285178	211300	190066
FA 24:4	0	0	0	0	1174067	1306760	1465416	980387
FA 24:5	0	0	0	0	3646364	3536564	3796984	3841934
FA 24:6	0	0	0	0	1299026	935128	130761	359689
FA 25:0	9035240	9375169	10186659	10861035	12657931	14489649	14626453	12927865
FA 25:0	8515567	8347234	7435157	7797984	7101495	7877014	8169493	8393564
FA 25:0	8535213	8526640	2224546	2516470	7145676	2183262	2274168	2019347
FA 25:0;2O	7230308	12290902	3778314	1020218	11370121	11892041	3258235	11313857
FA 25:0;2O	1125854	2840561	4308570	1180665	2791618	3067758	2326748	3041067
FA 25:0;2O	1042938	2153040	3380165	5646642	2447070	2522427	1626157	1669659
FA 26:0	21805540	24566110	21589662	21725892	26408490	28488274	27547554	27959060
FA 26:0	9191412	5615818	7809144	7953557	9616398	8952129	7750660	7378368
FA 26:0	3182884	4646224	3503434	3733263	4584844	5413925	5521438	3831658
FA 26:5	3804281	2722326	7211498	7692732	217798912	210429472	210768592	202832416
FA 26:5	4179202	4308925	7211498	7732728	217798896	210429472	210768608	202832416
FA 27:0;2O	3447787	6262689	4544048	3649706	3305789	4054449	4143920	2498760
FA 28:0	26519986	28432424	27005296	31979428	25019880	26372214	28456160	25453688
FA 28:0	26519984	29324984	27005296	31979430	25019880	8849150	28456160	8104949
FA 28:0;2O	9890225	3061146	15077323	8734524	21153336	27856070	19561806	23933560
FA 28:0;2O	14735943	6620188	1570780	4739093	5611914	12370800	11105990	18273936
FA 28:0;2O	8640344	3522446	10578345	9814251	10945557	3433969	5358156	8698529
FA 28:0;2O	5012684	1584475	4244606	11231836	5031796	5718754	9157392	3911696
FA 28:0;2O	12153146	4972225	8266896	1520243	13859621	4088838	1514060	4042238
FA 28:0;2O	11443072	9215346	8200338	1540334	13906957	6755738	920661	922628
FA 28:0;2O	3551957	7181568	8592457	6348209	3607622	3813342	3055113	3670684
FA 28:0;2O	1392516	1614518	4432982	2006362	4254920	3499974	3740981	2253687
FA 28:0;2O	4030758	4055653	2829644	1682491	2467990	966511	2523930	2613978
FA 28:0;2O	1991045	1160321	3450023	5519470	1195003	894795	1715069	1537225
FA 28:7	35210852	38433276	34644660	38090760	44531504	44210444	31522764	42336820
FA 28:7	3877676	3796722	3378908	3961957	3978294	3645317	3841935	3460366
FA 29:0	13652246	13295656	13010285	9592463	11238077	9940234	9516398	8205789
FA 30:0	38968848	44870536	37139380	39997512	28926714	24884382	25566772	27711830
FA 31:0	6724154	11805275	12471271	9975523	8527397	9845350	9765565	8064820
FA 32:0	33401630	35722504	40196428	33796404	36244684	31623506	29664584	28808224
FA 33:0	7193054	7263439	10737317	11593242	8893696	12969884	10166039	6182817
FA 34:0	39284496	29062024	25548268	30653484	19139842	19941028	28878610	20559114
FA 36:0	21852430	11540645	17500618	18904252	14348265	12315185	11529620	16203344
FA 36:0	21843710	2882870	17613238	18391664	14782599	12315186	2639280	4849213
FA 38:0	9923900	10757255	14426661	14164331	9313436	8088738	8563648	7661879
FA 38:0	4022065	5485328	2280388	4938418	1410012	4431274	10276148	1527302
FA 38:0	3434502	6837831	14944595	4389970	1480311	2969608	1527143	2437546
FA 39:0	13160543	6294316	7063747	9331699	14111388	5398019	6454088	14608126
FA 40:0	9020580	9873027	3528347	1336120	9565088	9209604	9317730	8312616
FA 40:0	6621286	10352623	9111845	10365310	6717514	6117278	9197431	7046710
FA 40:0	2890005	3444878	6371507	6795554	9237777	3041424	2601569	2606690
FA 40:11	2198966	2066636	2054719	2037959	2201458	1613369	2059240	1803701
FA 40:5	92714624	87971120	91065768	90487576	133658784	129813336	130466528	125439448
FA 40:5	12463487	11760809	13889812	9299896	25704174	41977536	33969920	30691258
FA 40:5	2846438	6845163	2784973	3609039	29926738	31292026	32506566	28057238
FA 40:5	12520681	11729352	9770619	2561797	34417032	8705260	19735472	39695968
FA 40:5	5649846	3661574	4729522	4809886	21272984	18527072	7729396	18503386
FA 40:5	2837647	12516958	18524116	7756476	4835826	8388686	19779910	23367876
FA 40:5	5959773	7690540	13599988	10044758	17119814	7568226	22989786	7909344
FA 40:5	6107648	11032027	19718174	3160781	13953347	10601711	14050947	3134615
FA 40:5	26313718	5882356	5892289	4227386	5996046	7772621	9146824	4033229
FA 40:5	6417248	9394600	2519365	5357332	2693124	2609655	5561895	2656170
FA 41:0	5732838	6895883	11869243	6200770	6010198	6586150	7349279	13442598
FA 42:0	5048130	5375610	12771110	7981683	5834464	7682808	15383707	5791830
FA 42:5	141251312	131705728	131802040	129790952	172384720	165187632	175928528	168602320
FA 42:5	25028350	11459021	15605219	9298993	73755992	58819932	59712388	58380992
FA 42:5	10903350	10808484	15159694	6405158	89838984	35785036	46111228	38777912
FA 42:5	12807905	8520436	17143792	6294331	16901356	45183704	43507592	42062460
FA 42:5	12652504	11080335	10920550	4369744	11265289	4464941	11265217	10900403
FA 43:0	9192961	4548587	7555727	10355264	9578682	5984432	8661229	8170474
FA 44:0	7435934	6508744	10287011	6106515	9880138	6992952	10286386	9710793
FA 44:5	45226424	52927884	57091520	50697168	53378928	70176416	69411208	62590028
FAHFA 32:0|FAHFA 16:0/16:0	177846	226446	299729	202060	313294	923870	658924	644849
FAHFA 32:0|FAHFA 16:0/16:0	60148	45903	66589	62932	111556	238812	182228	96711
FAHFA 34:1|FAHFA 18:1/16:0	82132	0	47027	1658	47030	24139	175479	138465
FAHFA 36:3|FAHFA 18:1/18:2	1670285	576218	1732825	1514497	366245	445650	516379	1461084
HBMP 47:1|HBMP 16:0/14:0_17:1	0	0	0	0	8837727	7189486	8777419	8713216
HBMP 48:2|HBMP 16:1/16:0_16:1	0	0	0	0	20087878	20112908	19601450	18517764
HBMP 49:1|HBMP 16:0/16:0_17:1	1592666	1560968	1403652	1607680	239635376	237787632	240099552	237866976
HBMP 49:2|HBMP 16:0/16:1_17:1	0	0	0	0	11626048	11167886	10443614	10810100
HBMP 50:0|HBMP 16:0/16:0_18:0	0	0	0	0	1888869	2597066	2328056	2318308
HBMP 50:1|HBMP 16:0/16:0_18:1	827442	477073	895033	551024	129153088	124789832	132056456	126033568
HBMP 50:2|HBMP 16:0/16:1_18:1	328096	184238	0	257957	104210544	105100192	105919584	101535832
HBMP 50:2|HBMP 16:0/16:1_18:1	0	0	44674	0	10165591	9595730	9894569	9447325
HBMP 50:3|HBMP 18:1/16:1_16:1	4276	3587	0	0	4988818	4992324	4527006	4694582
HBMP 51:1|HBMP 16:0/18:0_17:1	107327	0	0	49327	17847806	17793056	18050834	18252062
HBMP 51:2|HBMP 16:0/17:1_18:1	116017	157376	131003	162411	38927128	37624480	38279700	37192412
HBMP 52:1|HBMP 16:0/18:0_18:1	0	0	0	0	5900718	6180170	6244458	6165398
HBMP 52:2|HBMP 16:0/17:1_19:1	0	0	0	0	14146160	14333357	14607062	14313136
HBMP 52:2|HBMP 18:1/16:0_18:1	226186	106670	183703	188323	42190840	43673660	42575168	44213500
HBMP 53:2|HBMP 16:0_18:1_19:1	764	14358	0	5029	3557505	3101260	3507424	3289214
Hex2Cer 32:1;2O	0	0	0	0	183606	135146	62329	62389
Hex2Cer 32:1;2O|Hex2Cer 18:1;2O/14:0	0	0	0	0	110976	186379	170823	0
Hex2Cer 34:1;2O	0	0	0	0	13688097	9399595	9813667	11208345
Hex2Cer 34:1;2O	0	0	0	0	12506086	9499357	9813667	9920148
Hex2Cer 34:1;2O|Hex2Cer 18:1;2O/16:0	0	0	0	0	12514075	14071220	11247392	14525078
Hex2Cer 36:1;2O	0	0	0	0	570152	327756	488840	414213
Hex2Cer 36:1;2O|Hex2Cer 18:1;2O/18:0	0	0	0	0	387879	469582	344887	291892
Hex2Cer 40:1;2O	0	0	0	0	1105467	769101	560604	1269403
Hex2Cer 41:1;2O	0	0	0	0	204657	251620	160481	197629
Hex2Cer 41:2;2O	0	0	0	0	116366	70258	162745	214255
Hex2Cer 42:1;2O	0	0	0	0	3316049	2804286	3669751	3536779
HexCer 32:5;4O|HexCer 16:3;3O/16:2;(2OH)	635959	430618	381220	574557	42372044	41633212	37489836	25717264
HexCer 33:5;4O|HexCer 16:3;3O/17:2;(2OH)	332321	1863607	1987315	946753	20532928	13079130	6868772	9163824
HexCer 34:1;2O|HexCer 18:1;2O/16:0	0	0	0	0	9125838	7161810	8091282	8063588
HexCer 34:1;3O|HexCer 16:1;2O/18:0;O	0	0	0	0	4085166	1984043	1844133	5921805
HexCer 34:1;3O|HexCer 17:0;2O/17:1;O	0	0	0	0	4085166	6349622	5080979	4664910
HexCer 34:1;3O|HexCer 18:1;2O/16:0;O	0	0	0	0	645437	857224	2098146	1397272
HexCer 34:1;3O|HexCer 18:1;2O/16:0;O	0	0	0	0	1310730	749368	437789	1397272
HexCer 36:1;2O|HexCer 18:1;2O/18:0	29251	22941	28380	45881	96062	701032	946341	804326
HexCer 39:1;3O	0	0	0	0	137982	107611	145503	123930
HexCer 39:1;3O|HexCer 16:1;2O/23:0;O	0	0	0	0	34982	292065	27210	140032
HexCer 40:1;2O|HexCer 18:1;2O/22:0	6926	0	291793	0	7953344	7398424	7353084	9419205
HexCer 40:1;2O|HexCer 18:1;2O/22:0	0	0	0	0	7080824	7243942	8364939	6953296
HexCer 40:1;2O|HexCer 18:1;2O/22:0	215376	0	14085	221268	679790	413661	373709	946797
HexCer 40:1;3O|HexCer 16:1;2O/24:0;O	0	0	0	0	3274832	5693696	4543726	7961796
HexCer 40:1;3O|HexCer 16:1;2O/24:0;O	0	0	0	0	1259198	1444648	1265048	532697
HexCer 40:1;3O|HexCer 16:1;2O/24:0;O	0	0	0	0	334511	60039	281552	265961
HexCer 40:1;3O|HexCer 18:1;2O/22:0;O	0	0	0	0	4033868	2708768	3894281	3371663
HexCer 40:1;4O|HexCer 18:1;3O/22:0;(2OH)	14065	0	48004	41063	1431635	1895631	977011	1549146
HexCer 40:2;2O	0	0	0	0	334322	174518	119334	264877
HexCer 41:1;2O|HexCer 18:1;2O/23:0	0	0	0	0	2510434	3280285	2589276	2781904
HexCer 41:1;3O|HexCer 17:1;2O/24:0;O	0	0	0	0	3875563	3600408	3576867	3893096
HexCer 41:2;2O	0	0	0	0	322138	268258	436089	223284
HexCer 41:2;3O	0	0	0	0	603773	850947	748040	682417
HexCer 42:0;4O	0	0	0	0	1713964	1858175	2236397	2151150
HexCer 42:1;2O|HexCer 18:1;2O/24:0	0	0	0	0	15342649	14328281	14716717	13396990
HexCer 42:1;3O|HexCer 16:1;2O/26:0;O	0	0	0	0	6944554	6813366	6148522	5908075
HexCer 42:1;3O|HexCer 17:1;2O/25:0;O	0	0	0	0	1248516	980684	1340313	1167834
HexCer 42:1;3O|HexCer 18:1;2O/24:0;O	0	0	28015	0	5849300	4640488	6243548	6076184
HexCer 42:2;3O	0	0	0	0	1960454	1824030	1427555	1457243
HexCer 42:2;3O|HexCer 18:2;2O/24:0;O	0	0	0	0	1308542	1571435	2347274	2345494
HexCer 43:1;3O|HexCer 19:1;2O/24:0;O	0	0	0	0	140900	123951	85307	48033
HexCer 44:1;2O|HexCer 20:1;2O/24:0	10476	0	0	223894	239916	682686	26587	371427
HexCer 44:1;3O	0	0	0	0	957736	1187572	722691	658593
HexCer 53:6;4O|HexCer 33:1;3O(FA 20:4)	0	0	0	0	1771684	1998124	2956037	2078438
HexCer 55:6;4O|HexCer 35:1;3O(FA 20:4)	0	0	0	0	714254	1079303	1405178	1263928
HexCer 55:7;4O|HexCer 33:1;3O(FA 22:5)	0	0	0	0	616644	607594	516115	687148
HexCer 55:8;4O|HexCer 33:1;3O(FA 22:6)	0	0	0	0	360453	169677	144969	148025
HexCer 56:11;3O|HexCer 20:2;2O/36:9;O	17735	86247	77478	44713	163430	257163	300726	203683
LNAPE 30:0|LNAPE 16:0/N-14:0	0	0	0	0	197995	258453	142385	91452
LNAPE 32:0|LNAPE 16:0/N-16:0	0	0	0	0	3650575	3993796	3247274	3155321
LNAPE 32:1|LNAPE 18:1/N-14:0	0	0	0	0	2952691	2837495	3191921	3222880
LNAPE 33:1|LNAPE 16:1/N-17:0	23822	21161	0	222930	13236626	11700711	12327611	13818961
LNAPE 33:1|LNAPE 18:1/N-15:0	0	0	0	0	512673	508751	397711	365265
LNAPE 34:0|LNAPE 18:0/N-16:0	0	31264	0	0	253222	112112	106045	265182
LNAPE 34:1|LNAPE 18:1/N-16:0	0	0	0	0	857307	580212	2838636	677726
LNAPE 34:2|LNAPE 18:1/N-16:1	0	0	0	0	83932	102249	748307	123001
LPC 14:0	9175	10037	79592	42917	725922	503565	283634	502658
LPC 14:0/0:0	0	41312	0	0	532022	0	0	0
LPC 15:0	871148	1076708	648551	630725	730726	168609	142472	980739
LPC 15:0	283161	55041	129474	388522	90918	59075	344688	40145
LPC 15:0/0:0	0	82471	11133	0	319768	120602	0	0
LPC 15:1/0:0	0	0	0	0	4365614	3258137	3645834	4435144
LPC 16:0	1407242	1428835	1522626	1572875	1966102	1848844	1986033	1871269
LPC 16:0	277662	597050	433290	515373	489998	423773	574731	417492
LPC 16:0/0:0	15008083	14628646	15199711	16780756	27918586	33169428	28086386	36152256
LPC 16:1/0:0	0	18521	0	0	11126804	11007926	11242398	11373206
LPC 16:1/0:0	0	2861	0	0	417738	90405	389231	383496
LPC 17:0/0:0	0	0	589362	1077	69585	2922	201461	1121954
LPC 17:1/0:0	923256	1336647	984306	932161	267011	247527	88313	346168
LPC 18:0	7635170	4270890	10342728	5651266	32203104	28152770	25949200	25034486
LPC 18:0	734613	1074969	1158592	1031913	6318095	5293496	5013314	6117942
LPC 18:0	1316372	982972	1125922	1013154	1164506	953336	951018	1066456
LPC 18:0	9648	30568	11166	178477	30868	270599	84448	11400
LPC 18:0/0:0	16396131	16296750	16779240	19134338	56116628	56473140	55018616	54567368
LPC 18:1	0	0	0	0	6766130	9096579	6291392	5564546
LPC 18:1	0	0	0	0	2399306	1787896	0	0
LPC 18:1	10124	9908	48672	0	338133	225411	406378	497198
LPC 18:1/0:0	187794	68192	0	0	12615516	14264636	13966514	16429921
LPC 18:2	2900392	9234479	6597136	10817843	15394183	3151138	2208539	9402301
LPC 18:2/0:0	9385666	3201232	8057884	6157962	18814456	7464537	6565440	16005476
LPC 18:2/0:0	1775930	6846409	7237458	5402880	1854873	8176954	1963818	6125592
LPC 19:0	0	0	27989	39167	185156	211054	244166	295586
LPC 19:0/0:0	0	101571	0	0	687272	522590	467404	224529
LPC 20:0	1723	0	0	0	365944	301379	380715	287131
LPC 20:0/0:0	0	0	0	46616	0	424433	0	0
LPC 20:1/0:0	0	0	0	0	690331	830399	203598	1061916
LPC 20:2/0:0	410154	246122	967992	1299470	270670	161373	149103	213163
LPC 20:3/0:0	115159	1647	410227	140994	0	218428	0	286103
LPC 20:4/0:0	67062	12803	80494	75083	60128	86574	195822	27857
LPC 21:3/0:0	224375	151376	165923	171832	0	62022	357048	143887
LPC 22:0	0	0	0	0	596507	486439	499849	496380
LPC 22:0/0:0	0	0	0	0	786688	871964	697518	742006
LPC 22:1/0:0	0	0	2671	107015	0	0	0	570760
LPC 22:2/0:0	30662	125619	209917	75134	138790	489	167838	394003
LPC 22:3/0:0	288597	35241	178242	189860	106744	13374	86407	139588
LPC 22:4	137335456	138792848	129792976	137354752	32219164	75525840	99804880	31989468
LPC 22:5	553540	919366	1132975	948496	707178	552067	1837186	995429
LPC 22:5	33327	12561	5882	16792	237542	242698	381037	290367
LPC 22:5/0:0	157795	20717	43832	37554	343551	10134	0	634387
LPC 22:5/0:0	143466	0	77494	69351	82333	48525	104329	206940
LPC 24:0	0	0	0	0	1107243	1053975	839699	504029
LPC 24:0/0:0	0	0	2830	0	2907063	2668702	2468650	1974360
LPC 24:1	0	0	0	0	261558	195795	269834	62995
LPC 24:4	1743164	3834644	1707995	3533888	6423378	6901328	3540724	2055806
LPC 24:4/0:0	96242	1566	204529	66845	29377	102619	201788	101050
LPC 24:5	40163308	100702008	42916780	33327048	19275594	20668320	19062628	82376672
LPC 26:0/0:0	0	0	0	0	1396206	2038000	1229383	156767
LPC 26:1	0	0	192	0	440433	30515	426485	87115
LPC 26:1/0:0	0	0	0	0	210448	786623	807678	774356
LPC 28:6	5938	30195	2438	39946	9428882	4703975	6273394	10595479
LPC 28:6	24951	29118	30112	138270	2700330	3187579	2717340	3148441
LPC O-14:0	0	162	6370	1743	34276616	32552186	33682620	34607656
LPC O-14:0	0	0	0	0	8653672	6782452	5181546	8348446
LPC O-14:1	223955	128438	134428	40923	9586859	9279232	8783535	8786476
LPC O-15:0	0	0	0	0	17610022	25262582	22964674	23826028
LPC O-15:0	0	0	0	731	3680282	3505500	3912868	3356623
LPC O-15:0	0	0	0	6599	3793834	3669073	3797812	3133979
LPC O-15:1	0	0	0	0	17060576	14394910	14993891	16254179
LPC O-15:1	0	0	0	10782	13578964	14211155	14015680	14186722
LPC O-16:0	879	0	0	0	685407104	650068736	685603520	676986560
LPC O-16:0	0	0	0	0	46999164	76065912	44988744	60399888
LPC O-16:1	0	0	0	0	854504320	874218752	896464192	877222784
LPC O-16:1	1397	0	0	0	11532336	15659663	11287927	11403049
LPC O-16:2	1156	0	0	30706	2383942	1398676	6459106	2771072
LPC O-17:0	5441	1862	19897	3021	11591034	13278189	12805115	12344781
LPC O-17:0	364677	292487	457091	270433	8812924	7410840	8791345	7762736
LPC O-17:1	0	0	13325	6735	78334456	81885688	84058728	84952056
LPC O-17:1	0	0	0	0	17003736	16230238	14270895	18521388
LPC O-17:1	0	0	0	0	9760680	11883303	7628752	9841853
LPC O-18:0	0	0	0	0	97810344	92840752	96955776	95445720
LPC O-18:0	0	0	24611	0	48750452	50195408	50085660	47071712
LPC O-18:1	0	0	0	25779	185276096	173504016	181701232	189966144
LPC O-18:1	0	0	0	0	141479328	129659824	126466544	136500064
LPC O-18:1	0	0	0	0	76551064	74926040	76360896	72483336
LPC O-18:2	0	0	3468	0	166214464	159688752	159917472	148570656
LPC O-18:3	569129	401117	962043	346688	1004855	1907770	3676004	1190402
LPC O-20:0	0	0	0	0	47854292	47090388	47939520	47752968
LPC O-20:0	0	0	0	0	23633256	23617694	23600116	23739870
LPC O-20:1	0	0	0	0	19972332	20274890	19191808	21535786
LPC O-20:1	0	299115	163283	0	4653986	4281874	4227396	3782603
LPC O-20:2	0	0	0	29070	2099701	2106513	2217506	2885202
LPC O-20:2	0	0	0	0	752869	453173	1027638	1061205
LPC O-21:0	18145	450	0	0	4127843	3914666	4046439	3571390
LPC O-22:0	0	0	0	0	42283812	43073096	45037256	49074652
LPC O-22:0	712	0	0	0	23846736	22664464	22226742	22091074
LPC O-22:1	0	0	0	0	6006294	5259278	4979926	4990055
LPC O-24:1	0	0	0	0	3240083	3095842	2744968	2222921
LPE 16:0	40391	39102	31653	403845	61660140	56084764	46794524	62671176
LPE 16:0	0	0	0	0	31486708	40052228	46194008	30483782
LPE 16:0	0	0	127894	0	0	571618	104681	362276
LPE 16:1	34598	0	96729	75632	3718514	4012552	4181663	3718468
LPE 17:0	0	0	0	0	0	558617	457743	397835
LPE 17:1	638801	622339	302170	708731	11671193	11693876	14990622	15360408
LPE 17:1	770302	157286	1041690	658163	9964987	11607087	11319108	11706647
LPE 17:1	52684	0	0	72357	670616	666662	1236191	480185
LPE 18:0	0	0	98513	87674	5893321	7030668	7630372	7397682
LPE 18:1	0	0	0	0	2389869	44891	0	3550337
LPE 18:1	0	0	0	0	80216	2396882	867444	0
LPE 19:1	0	0	0	0	16772712	16826058	14310092	15263061
LPE 19:1	0	0	0	0	4416650	2006018	0	1272385
LPE O-16:0	0	0	0	0	1776363	1627651	512305	2956752
LPE O-16:1	62361	26219	23507	2280	13179244	7030510	11273910	12717907
LPE O-16:1	0	0	0	0	11776	3256886	13858	3476735
LPE O-16:2	0	0	0	0	465270	1365562	432255	510297
LPE O-17:1	100329	8513	1194	98772	2012520	1778838	2146301	1831349
LPE O-18:0	122	0	0	0	3497667	2362808	4075334	2317614
LPE O-18:1	0	4457	0	0	13427685	11651991	12558399	12476923
LPE O-18:2	0	19112	25302	38711	5241210	4300160	4804576	4723961
LPE O-18:2	0	0	0	0	2698842	5621544	3162202	4803576
LPE O-18:2	0	21542	68725	148405	318891	121884	225105	105903
LPE O-18:3	244534	209563	70152	205777	59999	241484	205512	41169
LPE O-19:1	0	0	0	0	635700	514140	552409	477441
LPE O-20:0	0	0	0	0	2897982	2934872	2113771	3232843
LPE O-20:1	0	0	0	0	11355529	11800802	11183356	10264832
LPE O-20:1	61984	114214	547049	33249	11652556	11208511	10330722	10765115
LPE O-21:1	0	0	0	0	763297	823545	845127	769216
LPE O-21:1	0	0	0	0	752793	389192	491607	194503
LPE O-22:0	12039	0	0	35879	1810297	1483069	1547616	589641
LPE O-22:1	0	0	0	0	5077150	5426661	5396003	5297234
LPE O-22:1	0	0	0	0	0	0	0	1646052
LPE O-22:2	0	0	0	0	339688	434032	366859	272901
MG 15:2	3940594	3803503	4861640	4143394	2358328	5177142	2667096	2761462
MG 17:0	26956320	26607112	27822644	27278940	1653998	1123893	790818	1077903
MG 17:0	4739586	5332558	4968554	5160932	277878	127634	83145	121761
MG 17:3	8530655	8027427	9514150	8706893	7176432	7274504	6236072	7808353
MG 18:3	4078639	2871969	790766	3678988	857741	4669650	2215667	4212259
MG 18:3	782317	782491	1863924	532375	1407846	1475746	584958	552511
MG 22:5	37422692	31619964	39915224	43271504	38599208	47663748	47409332	51346116
MGDG 34:1|MGDG 16:0_18:1	35206	19785	175292	92474	183750	264845	144868	303067
MGDG 34:2|MGDG 16:1_18:1	2571242	2341038	3078769	2736399	1971570	2484906	8376512	2734891
MGDG 34:2|MGDG 16:1_18:1	732372	745576	1400099	1082459	2453702	3205000	1806991	1819509
MGDG 36:2|MGDG 18:1_18:1	4259300	3761469	3654317	3480486	5151148	2116203	4883076	10814752
MGDG 36:2|MGDG 18:1_18:1	3737444	3522504	3419069	3480486	5623746	2130284	5113292	9546997
MLCL 48:1|MLCL 16:0_16:0_16:1	0	0	0	0	1197814	849359	1008148	925876
MLCL 49:1|MLCL 16:0_16:0_17:1	0	0	0	0	4120862	2531505	2634841	2374000
MLCL 50:1|MLCL 16:0_16:0_18:1	0	0	0	0	711083	707876	753728	890212
MMPE 32:1|MMPE 16:0_16:1	537929	19214	238837	218878	43023240	48069140	44179968	47535000
MMPE 33:1|MMPE 16:0_17:1	4342420	3600531	3454096	4177026	28236656	26356780	27462316	24916800
MMPE 33:1|MMPE 16:0_17:1	4000581	3698248	3396695	3964776	27411806	24477840	27535014	24122042
MMPE 34:1|MMPE 16:0_18:1	147305	7707	302401	289388	6106522	6820202	7259724	6365924
MMPE 34:2|MMPE 17:1_17:1	92633	71321	41832	88316	3362404	4246068	2821787	3627649
MMPE 34:2|MMPE 17:1_17:1	36932	202784	44952	27768	466776	573702	64466	98833
NAE 10:0	6483986	7275150	7228592	6734228	3514248	4804664	6524924	5154464
NAE 13:0	17529030	15680326	17502340	16556266	8043892	8090848	7952001	8456681
NAE 13:1	7541406	4969371	6665914	6018536	8002116	7013199	7001658	8578157
NAE 13:1	8696989	3748716	3961828	4572898	8641308	6485195	6038736	9032294
NAE 14:0	16959114	16941430	16478715	16219393	43278744	45823428	43511416	50041176
NAE 14:1	26517774	26134680	23176556	27239538	12513715	13028899	12999507	16548663
NAE 15:0	34454000	32933538	34102980	33827336	27612062	25938298	26083870	25874356
NAE 15:0	1303813	1463558	1627696	1731533	3349934	1083812	1909584	1111137
NAE 15:4	6554992	5346653	5365214	4998409	5735357	5459944	5469328	7545871
NAE 16:0	112656456	111561984	114342776	117286224	220779152	218558720	211925248	210401648
NAE 16:1	76874144	84682504	80566576	76610784	57699024	59507196	31973916	59326840
NAE 16:1	11514674	11373702	4206630	10344982	37943316	41878500	35997188	40841512
NAE 16:1	19376208	17546848	20016668	18416154	11911822	13158412	13134111	15700316
NAE 16:1	43651092	42990972	43578524	39506536	12666027	10350831	8167568	10851717
NAE 16:2	115627480	128356480	121541712	104443360	66968204	70227096	67562904	87773552
NAE 16:2	29723674	35854232	31668480	35431652	41932156	39860428	31779038	33976396
NAE 16:2	27133604	27386480	25965740	28164032	20611504	16458632	19544504	11209380
NAE 16:2	12668325	18358820	16011898	13067342	16626426	13104009	16850702	16841494
NAE 16:2	17416720	11575060	19913916	16345451	6317784	8915880	11854305	11546647
NAE 16:3	21372920	28418142	20722774	19441156	13295287	12315231	12003284	9037276
NAE 16:3	4275834	4141004	5112298	4742124	7324180	7706158	7281198	8887586
NAE 16:3	4584405	4698408	4167414	4407176	4952704	4436591	4007550	5239443
NAE 16:3	10488411	6184873	12509481	9915217	4725578	3154066	2929052	5084092
NAE 16:3	14605282	17832428	17206940	15232391	2678076	2921378	2706794	3381133
NAE 16:3	9261135	10990049	21263256	20051312	1288680	1003434	1516316	1270806
NAE 16:4	20511072	13562921	20065746	19675078	10523879	12333182	10745007	11825156
NAE 17:0	21856298	21163954	21167622	22473906	15316797	13509068	15057821	16492499
NAE 17:1	15345141	12408261	14316860	12990342	9029445	7009100	7421873	10899704
NAE 17:2	5285360	5393302	5300462	5751812	2140174	2396422	2784668	1917821
NAE 18:0	24495848	12329990	12588293	15397031	22053184	26946162	19419092	20776164
NAE 18:0	10271796	3681976	4811456	2337044	1391108	8309180	1910139	3072719
NAE 18:0	2550891	2147023	1125123	3011208	920802	1165424	661896	642052
NAE 18:1	10821866	11227421	11040011	11317232	27690298	25106296	27433248	28776108
NAE 18:3	19336930	18852194	20455410	20829578	19763600	22157330	20424960	20731054
NAE 18:4	83941440	93429936	93578328	82337520	38770620	46255464	34621692	48347244
NAE 18:4	111194584	114546704	114229840	109649256	20093882	21342916	29047530	26897260
NAE 18:4	28628754	31167956	30772382	30483218	19691812	15874941	15648263	18916774
NAE 18:4	17659620	30603528	4967124	12239339	29331036	26090170	5730326	3715012
NAE 18:4	13855782	11184636	15133773	10928871	16025878	10340823	14460287	17308710
NAE 18:5	53913104	56025988	54789820	46960844	31938968	32320872	32150984	38144920
NAE 18:5	7248506	7761721	7116999	7297966	14257266	13411235	14754816	15220989
NAE 18:5	31472992	29924530	26278380	24674548	8499668	3501026	10190568	13731784
NAE 19:1	5169654	3362993	3567447	3089462	1720621	5006278	4748376	2015241
NAE 19:2	1036770	557770	1025556	868517	0	168221	565623	197023
NAE 19:3	7855053	7222216	7322260	8739716	2357963	3008394	2631488	2658366
NAE 19:5	1218678	1627655	1045290	1503533	5800437	6956210	5739448	6567631
NAE 20:1	80325064	58201868	76535272	52343096	55513412	52253468	75089632	84043672
NAE 20:1	28071736	22353462	25597722	19986934	25823006	24689236	23157428	22957276
NAE 20:2	187811200	155364880	183478832	165441552	155605888	144708912	156538096	178107616
NAE 20:3	1114454	1504363	1198489	1379822	3323981	3396143	2560448	2911012
NAE 21:4	1887071	1047500	842702	1022869	1541291	637183	1106830	1682269
NAE 22:4	64160244	41348420	56088252	40580736	36059956	32665872	48173060	55786456
NAE 22:4	43267552	31517908	39174092	32520338	25746718	22090316	26727678	28537248
NAE 22:4	11363481	6956698	5166954	6867280	0	0	27083	897748
NAE 22:5	81383112	66976528	79472024	74889856	27455804	27582504	25315786	28724414
NAGly 17:0;O	13387880	13171930	13085909	7235912	1347206	1118940	692922	1225893
NAGly 17:0;O	13734846	13534671	13308351	7235912	450410	397006	692922	273903
NAGly 18:2;O	6735768	5491357	6430524	6648439	3049753	3377316	3723956	4155937
NAGly 18:2;O	6590748	5826166	6875622	6262864	3049753	3377710	3751282	3982316
NAOrn 16:0;O	6843952	6988858	7111709	7103346	192716880	191262320	192909488	197229840
NAOrn 18:1;O	402682	519381	316957	499250	19029516	18118358	17983390	19176352
NAOrn 30:0	6026331	5466392	5084270	5906489	219387376	211942608	212314128	227251584
NAOrn 34:1|NAOrn 16:0/18:1	60932036	63827532	65066620	64496740	3971528192	4108640768	3981897984	1655200000
NAOrn 34:2|NAOrn 18:1/16:1	312422	1005237	803575	992461	24321338	23591176	25206184	25115134
OxFA 14:0;(2OH)	14161285	13154153	12654215	17556660	31510312	31663268	37082224	32181104
OxFA 14:0;(2OH)	13470582	5366849	16462954	11336357	4222625	4026660	4611058	5478855
OxFA 16:0;(2OH)	8981259	8203644	7922856	7782910	11857126	8396071	7914350	10433379
OxFA 18:1;(2OH)	11976468	15239886	14196810	9112654	7187204	5681155	3348942	10218399
OxFA 22:0;(2OH)	776863	2002392	1070170	1731866	1895174	2508980	2368219	2105628
OxFA 22:1;(2OH)	2184982	2314879	2010193	2200204	2542516	2340863	2864815	2401034
OxFA 22:6;(2OH)	0	0	0	0	4871814	1540202	4079605	4608942
OxFA 23:0;(2OH)	6033856	4854764	5307481	6032241	8202464	7726336	7387667	8194943
OxFA 23:0;(2OH)	4164162	4015392	3726532	3881282	7202155	6305398	6488355	6451409
OxFA 24:0;(2OH)	3058772	3861042	2962782	3260335	5024366	5352325	6154802	5913460
OxFA 25:0;(2OH)	8328887	3536767	6898950	1716964	5178220	6961788	6105360	7132998
OxFA 25:0;(2OH)	5313510	1854511	3338702	3068528	1040907	2295931	3640806	3000544
OxFA 25:0;(2OH)	1058542	626714	540776	9650477	1272104	928714	1126441	1297542
OxFA 26:0;(2OH)	1336306	711975	512620	2366119	2695643	6480512	3721046	3820618
OxFA 27:0;(2OH)	1385702	1210517	2826442	1264594	12977611	5724733	1381528	2731884
PA 33:1|PA 16:0_17:1	0	0	0	0	424087	457805	583857	105228
PC 22:0;O|PC 16:0_6:0;O	3765543	3503038	3675702	4090884	32292082	26966394	30608882	35225240
PC 26:0;O|PC 18:0_8:0;O	355748576	359846816	342847808	365671872	1596472704	1617449088	1607197952	1631150336
PC 30:0	0	0	0	1254	68264184	65862472	62689112	67134944
PC 30:0	0	0	0	0	10531145	9004541	11606143	11054727
PC 30:0|PC 14:0_16:0	0	0	0	0	23866928	22903966	26448682	25163844
PC 30:0|PC 14:0_16:0	0	0	0	0	5409529	3433600	6429166	5540636
PC 30:1|PC 14:0_16:1	0	18792	0	0	679938	790089	966564	1455346
PC 31:0	0	0	0	0	61332364	66503592	69641208	75713016
PC 31:0	0	0	0	0	62095852	23288752	22183152	75178096
PC 31:0	0	0	0	0	5997534	7568812	6386626	7422082
PC 31:0	0	0	0	0	975591	662820	944243	1392504
PC 31:0|PC 14:0_17:0	0	0	0	0	8543938	6084015	6832815	6668368
PC 31:0|PC 14:0_17:0	0	0	0	0	19637	86038	59864	250312
PC 31:6	4451706	4258710	4776073	5306444	99813064	98011624	94299912	97625712
PC 32:0	218925	82831	23493	51733	186472304	180297856	162678784	186414368
PC 32:0	0	0	15571	0	4374474	4268326	2811552	3127357
PC 32:0	0	0	48952	0	110793	40995	69493	250592
PC 32:0;O|PC 16:0_16:0;O	85522	459415	717875	238392	441199	124137	83825	822537
PC 32:0|PC 14:0_18:0	0	0	0	0	1065062	537647	479380	679857
PC 32:0|PC 15:0_17:0	0	0	0	0	1365896	1185609	1402215	1506079
PC 32:0|PC 16:0_16:0	2615285	1724116	2189148	2590738	985719936	966259968	993281664	998177536
PC 32:0|PC 16:0_16:0	0	12873	2682	5901	3455927	2248922	2002881	6093478
PC 32:1	51367	29071	69065	40712	104891840	97574784	96334264	102310504
PC 32:1	0	0	0	0	10594056	10754338	9734873	11338866
PC 32:1	298044	224974	27148	73371	8961961	9648263	10549042	8306607
PC 32:1	3632	12395	0	0	3687001	1986060	4514779	5995903
PC 32:1	0	0	0	0	1754118	1495738	1740376	7239658
PC 32:1|PC 16:0_16:1	0	0	0	0	32878152	31891434	23832008	8186908
PC 32:1|PC 16:0_16:1	0	0	0	0	32878152	9048515	17092706	22186332
PC 32:2	0	17079	345925	21018	24449492	17264246	23598476	24744736
PC 32:2	0	7622	372958	36047	20295000	20509400	24460230	23968064
PC 32:2	3314	44799	48752	0	119751	244363	150447	192233
PC 33:0	0	0	0	0	23121974	19632008	21831066	22332842
PC 33:0	0	0	0	0	15030060	10688735	11885235	11422554
PC 33:0	0	0	0	0	10831244	10249276	11837264	11422554
PC 33:0	0	0	0	0	2647717	2675121	2874534	3176448
PC 33:0	0	0	0	0	560180	85294	281564	1063654
PC 33:0	0	0	0	0	215462	236039	87721	968243
PC 33:0|PC 16:0_17:0	0	0	0	0	4419595	3336350	4570152	3709354
PC 33:1	912387	155674	248537	182884	74932136	74560992	77717456	73971576
PC 33:1	1420781	1497401	933175	1368404	10943233	10015161	7455728	988425
PC 33:1	0	0	0	0	7403658	6747773	6821943	6828306
PC 33:1	617573	459170	1295099	998770	822648	1864884	3094853	4848319
PC 33:1|PC 16:0_17:1	0	0	0	0	22758864	22865562	21800030	24170114
PC 33:2	0	0	63140	0	858535	776223	695268	1009315
PC 33:7	129618432	132951408	127889264	135645456	1359496192	1427288064	1428154112	1464122368
PC 33:7	222734	167355	0	522399	1911697	1401744	1888548	1670173
PC 34:0	118963	207254	199945	263904	212485344	208874592	205140352	219377040
PC 34:0	0	0	0	0	34744660	37343084	36163816	39042128
PC 34:0	27492	0	0	26364	38217872	32624248	32238416	30979426
PC 34:0	0	0	0	0	8291468	3966846	881089	6832512
PC 34:0	0	0	0	0	573549	609297	599825	442290
PC 34:0	451220	907191	305181	1133851	302189	417554	106967	549652
PC 34:0|PC 16:0_18:0	17220	42883	6133	14171	20730492	28146376	27315610	37930476
PC 34:1	4962296	3343951	3698562	3413650	1763169152	1768224128	1750686976	1842482304
PC 34:1	4684209	3318545	3445942	3583742	1680150016	1683375616	1673403648	1775069184
PC 34:1	174057	18460	6190	233823	263059296	290810496	285054112	246731616
PC 34:1	20026	1811	0	214768	296909088	210402976	245855344	271626464
PC 34:1	77797	0	0	65678	32471284	31664314	29641086	29881656
PC 34:1	0	16540	0	24077	15717269	27305580	27426086	21360512
PC 34:1	0	0	0	0	5523954	7433454	6937886	5926698
PC 34:1	0	0	0	0	3556981	3150024	3090717	3249996
PC 34:1	6221	17130	29813	16340	802476	1652231	1360040	1377534
PC 34:2	256401	67188	22451	199432	193676480	199005072	197327904	228223360
PC 34:2	444100	185234	2309	2944	61384856	167724272	60737740	57726628
PC 34:2	357574	150486	613580	281915	29523346	25719864	28749670	26487052
PC 34:2	0	0	0	0	15086508	14833223	15118305	3262337
PC 34:2	0	0	0	0	12406377	8601833	9964677	8190567
PC 34:2	0	0	0	0	4760434	5050822	14837326	12985352
PC 34:2	114647	81494	139814	281915	9499518	9233539	7994916	10392188
PC 34:2	0	0	0	0	2553868	2146930	2872451	2101442
PC 34:3	0	79494	0	0	229666	1468466	202082	199882
PC 34:3|PC 16:0_18:3	64671	38504	27610	40527	1300441	1017068	998275	895665
PC 34:4	48642	62280	0	61912	2738780	2599157	2775538	2829634
PC 35:0	0	0	0	0	4503564	5560842	4697989	2746723
PC 35:0	0	0	0	0	4170955	4273845	3951680	4866773
PC 35:0	0	0	0	0	4593599	3988337	3892579	4689416
PC 35:0	0	0	0	0	3512667	4721810	3938444	2150213
PC 35:0|PC 16:0_19:0	0	0	0	0	3279283	2758362	2561377	2263722
PC 35:1	49957	0	6318	0	80842008	91801152	91323104	96423424
PC 35:1	6432	6859	15474	0	80680744	64427276	72327040	63085064
PC 35:1	0	0	0	0	13545885	12324556	13944843	14372824
PC 35:1	2731	0	0	0	13662648	11652458	11979355	13647538
PC 35:1	0	0	0	0	11326844	10964390	12952867	13556662
PC 35:1	0	0	0	0	16881206	14484498	4309028	4616396
PC 35:1	0	0	0	7923	3605513	3718943	3521173	3791782
PC 35:2	0	3221	1164	0	10902874	12851874	9467762	10449455
PC 35:2	34989	49488	166694	71108	2466163	5258844	4686871	2545558
PC 35:3	0	0	0	0	19371782	17848316	18063846	15575861
PC 35:3	0	0	0	0	115826	1409855	1078803	2690893
PC 35:3	0	0	0	0	74258	16757	72143	522737
PC 35:3;O|PC 18:1_17:2;O	0	0	0	0	3940910	3681196	4106810	3871210
PC 35:8	5687522	5842320	6450198	6260628	91902888	100289688	121010776	117634544
PC 35:8	663447	1164372	451966	1103520	14315753	13797872	12141353	15176572
PC 36:0	0	115339	0	118169	10308495	12772436	12136880	12614368
PC 36:0	0	0	0	0	2870634	3578721	3855054	2538312
PC 36:0	0	0	0	0	808516	875882	940996	948251
PC 36:0|PC 16:0_20:0	0	0	0	0	5909506	4883556	2837368	4382292
PC 36:0|PC 16:0_20:0	0	0	0	0	1824262	1376387	2008742	1170398
PC 36:0|PC 18:0_18:0	0	0	0	0	9596040	5687964	6057736	2981433
PC 36:1	589946	524508	541543	285005	528796672	644874240	620502848	560235200
PC 36:1	41862	0	0	0	142427888	132338552	195899376	136359712
PC 36:1	5172	0	0	0	16843534	20630078	17955098	19710884
PC 36:1;3O|PC 18:0_18:1;3O	0	0	0	0	26855474	25207894	26962350	25619586
PC 36:1|PC 18:0_18:1	59678	39025	0	0	325320832	320256768	321709216	323871872
PC 36:2	1575074	1835383	860113	979950	181171312	191791968	194400080	223826320
PC 36:2	1163218	1116580	4546113	1696480	149703104	188061808	58947088	176201248
PC 36:2	227633	620400	127607	513033	55253792	61114668	50486964	51320000
PC 36:2	0	5863	0	0	29667936	24838362	25513784	29156062
PC 36:2	5330242	4664440	5192244	6281495	26192058	22440806	22001098	28462092
PC 36:2	13544	142350	20054	38276	13295889	11652712	54423744	9598088
PC 36:2	0	0	0	0	9495752	8598106	10940478	11396496
PC 36:2	0	0	0	0	9565035	8826499	9656571	3224198
PC 36:2	0	0	0	4009	148266	204776	343817	652292
PC 36:2|PC 18:0_18:2	43551	19754	46182	118973	5139446	5290285	8809876	5299592
PC 36:2|PC 18:1_18:1	1110599	4614015	1156918	1972013	15710268	13534448	11641497	20204526
PC 36:3	0	63107	0	1654	51771124	60782132	61447420	56280316
PC 36:3	61867	0	0	6568	50973164	47306052	35672716	43247852
PC 36:3	767	0	0	0	8941406	11501574	11155779	9859791
PC 36:3	0	0	0	0	6368192	7206586	5035368	5843368
PC 36:3	0	0	0	0	3074788	3527800	3176196	3868974
PC 36:3	0	0	0	0	660493	580398	517566	461892
PC 36:4	0	0	65978	0	38544444	41446248	39287364	38601204
PC 36:4	3602979	1257920	2678141	1059734	13035271	15045446	10828530	15376746
PC 36:4	1084408	1269736	2678141	929340	3437246	15452968	11425434	11948298
PC 36:4	0	0	0	0	5258909	4424602	4230301	5620958
PC 36:4	1654582	860487	2327256	880621	3000608	3820042	1567362	3153546
PC 36:4	172829	0	283536	164669	376015	1532051	1203258	1323857
PC 36:4	154185	0	241844	141321	863613	1262155	1091545	1187634
PC 36:4	6345479	5710571	3888722	2448594	563996	939634	686464	575007
PC 36:4	0	0	0	0	123023	631070	369688	981122
PC 36:4	947	1420	0	0	630215	321620	506118	168653
PC 36:4	28322	0	84977	28383	72306	383621	199727	91905
PC 36:5	793539	539077	894045	731564	7690071	8065958	9601400	3638246
PC 36:5	49060	0	0	0	1419968	499537	1757033	1335282
PC 36:7	14403492	15105521	12953963	13889210	47284024	49271672	49088008	56842348
PC 37:1	49137	1354	0	0	22241180	16391785	15640257	19982818
PC 37:1	0	0	0	0	4831485	4964148	3550056	5598536
PC 37:1	0	0	0	0	3631735	3751831	2969520	3556960
PC 37:1	0	0	0	0	2226559	2076436	2833455	2229931
PC 37:1|PC 18:0_19:1	0	0	0	0	9630973	9047706	8813235	8157010
PC 37:2	11989	28049	32771	17410	4394866	8595429	11207986	1874319
PC 37:2	84735	19858	49911	72798	3934998	1969559	3218717	758211
PC 37:3	0	0	0	0	1647961	1556573	1569285	1867730
PC 37:3	0	0	0	0	636092	452439	1569285	585251
PC 37:3	0	0	0	0	280993	347526	404588	362220
PC 37:3	1603	0	0	36798	210112	45524	57175	179175
PC 37:4	0	0	0	0	3625882	3124332	4326504	4929342
PC 37:4	0	0	0	0	942904	521225	166141	401809
PC 37:5	2724	5867	1398	3432	230386	417996	265057	169408
PC 37:7	524588	673842	391273	572525	9422820	9430245	8498415	9860583
PC 37:7	262400	95344	103471	101235	2852145	9928822	2977270	2593136
PC 37:8	5020505	4597844	4753116	4768158	38050760	35743940	29880712	31645382
PC 37:8	3885984	4180834	3917730	4160316	30657740	34375644	33629744	27289856
PC 37:8	305847	191746	237760	312873	4772209	3763674	3850678	3663914
PC 37:8	0	68834	145214	0	787950	623406	545729	303711
PC 38:0	0	0	0	0	1383416	473048	521164	372212
PC 38:0|PC 18:0_20:0	0	0	0	0	32364	48606	872021	15475
PC 38:1	0	41821	1853	0	21882546	20296402	13150683	20463836
PC 38:1	0	0	0	0	5682018	6385984	5195647	5863192
PC 38:1	0	0	0	0	2865145	3318510	3163413	3349956
PC 38:1|PC 18:0_20:1	0	0	0	0	6697858	6372288	7437924	6648330
PC 38:2	78379	15442	36544	121696	15316685	11186372	15163606	14473148
PC 38:2	0	0	0	0	12602439	14722327	11229354	13137744
PC 38:2	192713	171419	83816	15914	13553470	15666531	5482682	13624096
PC 38:2	0	8199	0	0	6190181	1900177	3269627	4817298
PC 38:2	14554	0	0	28733	4037733	3793394	4125548	4105588
PC 38:2	0	64516	0	0	6191976	1597961	3269627	4817142
PC 38:2	0	0	0	0	3706103	2540056	2785851	2178251
PC 38:2	0	0	0	0	1695403	5702310	840259	1508250
PC 38:2	0	0	2246	0	501482	423616	458216	1000079
PC 38:2|PC 18:0_20:2	0	0	0	0	10803447	11473203	11343068	10881922
PC 38:2|PC 18:1_20:1	0	0	0	0	9212762	3598442	9240829	9605582
PC 38:3	0	0	0	0	73943800	70980448	71766112	74150952
PC 38:3	0	0	0	0	16462705	14012277	15079725	13728425
PC 38:3	0	0	0	26081	6513004	8745753	7970519	8569516
PC 38:3	0	0	0	0	7506952	8273244	6718142	7187672
PC 38:3	0	0	0	0	3167318	3378727	3652766	2985101
PC 38:3	0	0	0	0	755013	1140058	1554840	1232096
PC 38:3	0	0	1456	0	120497	133605	192085	186867
PC 38:3|PC 18:0_20:3	0	0	0	0	25503516	21555120	22326520	22736546
PC 38:4	0	0	0	0	93775744	98919832	95280384	105109584
PC 38:4	0	0	0	0	16700496	17020298	15530144	16304750
PC 38:4	0	0	0	0	19983420	11630571	16182626	15401198
PC 38:4	0	0	0	0	12481477	13345199	11628038	9498625
PC 38:4	0	0	0	0	12483760	10327042	10229441	13184001
PC 38:4	0	0	0	0	2015192	1878501	2039149	1450137
PC 38:4	0	74372	67033	0	1571996	1270564	999338	1336395
PC 38:4	0	0	0	0	147691	1395518	791556	1861894
PC 38:4	0	0	0	0	302855	517628	645215	526841
PC 38:4;O|PC 18:0_20:4;O	0	0	0	0	0	156184	148452	245483
PC 38:5	0	0	0	0	48069120	54888392	55941948	78519800
PC 38:5	617	0	0	13090	9806107	7944118	8335538	8057400
PC 38:5	16662	48632	31827	55485	518384	497897	698768	1002663
PC 38:5	0	0	0	0	602494	836604	797444	342192
PC 38:5|PC 16:0_22:5	0	0	0	0	20941436	20565986	20668506	19640292
PC 38:5|PC 18:0_20:5	0	2223	0	0	2654380	3628874	3718123	3066716
PC 38:6	0	0	0	0	45528808	40838668	46660000	51625616
PC 38:6	0	0	0	0	12177298	14420944	12870867	13786419
PC 38:6	96821	145099	75218	46193	157491	1597	118557	84609
PC 38:7	1981735	3858032	1235842	2095649	845926	5229272	800059	2215978
PC 38:8	1284478	859933	788390	943148	7136588	8484341	8788324	8443024
PC 38:8	637586	1161573	393998	471123	7154427	8407324	6844894	7061250
PC 39:10	252923	760395	264174	205565	276143	1446998	835690	1113816
PC 39:2	0	0	0	90722	629164	710101	500324	1034697
PC 39:2	0	0	0	11037	314119	341990	232116	518152
PC 39:4	0	0	0	0	193178	543412	365503	837627
PC 39:5	62615	517959	264346	396317	4315874	4613793	4179443	4103846
PC 39:5	0	0	0	0	227175	180907	400749	535903
PC 39:6	0	0	1731	0	5860450	7086882	7489481	9274222
PC 39:6	0	0	0	0	2287171	6738300	8362584	7502580
PC 39:6	0	0	0	0	66882	533485	69920	168851
PC 39:8	0	0	0	0	0	870781	188709	395022
PC 40:1	0	0	0	0	730526	524813	506065	1050404
PC 40:2	0	0	0	0	0	345582	186638	182335
PC 40:3	0	0	0	0	2834802	2593022	3641032	1073174
PC 40:3	0	0	0	0	438254	119714	364046	223831
PC 40:3|PC 18:0_22:3	0	0	0	0	844601	1070264	796132	892720
PC 40:4	0	0	0	0	12555115	9915388	9386747	9398250
PC 40:4	0	0	0	0	2305329	1537692	2091072	1866167
PC 40:4	0	0	0	0	1158723	947535	877755	887763
PC 40:4|PC 20:0_20:4	0	0	0	0	311968	266891	207653	198511
PC 40:5	0	0	0	0	68205168	67643256	66974044	72889440
PC 40:5	0	0	0	0	13258949	12924437	12245401	13033908
PC 40:5	0	0	0	0	4912810	4612088	4833086	4682980
PC 40:5	0	0	0	0	3866158	3697542	3743942	3228011
PC 40:5;O|PC 18:0_22:5;O	0	0	0	0	152607	5022	434810	0
PC 40:6	0	0	0	0	106739536	99720496	103104384	106856752
PC 40:6	0	0	0	0	24094286	23499464	28181794	24743066
PC 40:6	0	0	0	0	21887750	21138636	25860716	25383956
PC 40:6	0	0	0	0	601141	138036	128335	249840
PC 40:6|PC 18:0_22:6	0	0	0	0	20366770	19000690	19408572	18280002
PC 40:7	0	0	0	0	7154612	7027241	7429874	7485034
PC 40:7	0	0	0	0	309279	220662	369424	638490
PC 41:5	0	0	0	0	671635	538177	339839	318902
PC 41:6	14184	47274	44197	0	44107484	41903288	45469332	42117484
PC 41:6	0	0	0	0	346025	585021	392776	566552
PC 42:5	0	0	0	0	0	222944	256377	174571
PC 42:5|PC 20:0_22:5	0	0	0	0	275826	145343	143221	195299
PC 42:6	0	0	0	0	548654	306345	983744	222693
PC 42:6	0	0	0	0	435125	130575	0	0
PC 42:7	0	0	0	0	587896	614049	925441	347673
PC O-30:0	0	0	0	0	24692266	25713164	26229354	25978426
PC O-30:0	0	0	0	0	21478	321561	504689	280252
PC O-30:1	0	0	0	0	2972530	8487952	7151824	7499801
PC O-31:0	0	0	0	0	3015222	6859786	8405586	9698836
PC O-31:0	0	0	0	0	347521	153012	1519086	248154
PC O-31:0|PC O-15:0_16:0	0	0	0	0	2462117	2267160	2012206	2132555
PC O-31:1	48614	38446	22895	7177	1058780	4142092	441873	1981887
PC O-31:1	0	0	0	0	406224	384320	412163	1198889
PC O-32:0	0	0	0	0	95083096	92532104	91507080	95657056
PC O-32:0	0	0	0	0	6348487	9006955	8948692	8650539
PC O-32:0|PC O-16:0_16:0	0	0	0	0	28506292	32600270	32436466	32245974
PC O-32:1	0	0	0	0	82873232	81592664	82891328	84715624
PC O-32:1	0	0	0	0	19355892	15781464	14450089	17469580
PC O-32:1	0	549	0	0	768791	821602	603451	657298
PC O-32:1|PC O-16:0_16:1	0	0	0	0	1368097	624413	599332	599035
PC O-32:1|PC O-16:1_16:0	0	0	0	0	6035918	8561599	8410141	6278176
PC O-32:2	0	48369	73706	161707	13647904	17841604	12635417	13874395
PC O-32:2	69005	245707	120552	0	3266429	2412052	2616358	7721734
PC O-33:0	52876	0	0	0	1397646	1954414	1217653	2057174
PC O-33:0|PC O-17:0_16:0	0	0	0	0	642756	376248	427858	322178
PC O-33:1	0	0	0	0	13139278	11955344	13425495	11463701
PC O-33:1	0	0	0	0	9751493	11071085	10325160	11291848
PC O-33:1	135354	15294	35818	21951	3609314	2722822	3301866	1887191
PC O-33:1	0	0	0	0	2619762	2753995	2426969	2015081
PC O-33:1|PC O-17:1_16:0	0	0	0	0	3744017	3610702	4598642	4231694
PC O-33:1|PC O-17:1_16:0	0	0	0	0	3744017	1241246	1661006	1476626
PC O-33:2	0	0	0	0	1956980	1840390	2285454	1698628
PC O-33:2	0	0	0	0	18470	196724	1898911	161686
PC O-34:0	0	0	0	0	20247860	18078298	20359204	21744590
PC O-34:0|PC O-18:0_16:0	0	0	0	0	9013179	7389188	7853338	7392188
PC O-34:0|PC O-18:0_16:0	0	0	0	0	8147480	6509796	2907202	2077684
PC O-34:1	0	0	0	0	234742816	228700320	232522944	227951472
PC O-34:1	0	0	0	0	7152804	9002346	8143104	8016906
PC O-34:1	0	0	0	0	4038372	4258108	3136004	3573453
PC O-34:1|PC O-18:1_16:0	0	0	0	0	52113440	48771552	52188856	49705768
PC O-34:2	0	0	0	0	165721024	170388528	172753952	159713984
PC O-34:2	0	0	0	0	11288372	11163251	8647066	9974362
PC O-34:2	0	0	0	0	2255524	391661	314695	395840
PC O-34:2	0	0	0	0	446631	1044825	712656	703593
PC O-34:2	0	0	0	0	244025	300108	263107	300715
PC O-34:2|PC O-16:1_18:1	0	0	0	0	122276	561203	680870	166788
PC O-34:3	0	0	0	0	5914730	3847135	5603896	5513491
PC O-34:3	0	0	0	0	5573938	3690760	1282870	5128396
PC O-34:3	0	0	0	0	1776869	1399318	1880659	1760384
PC O-34:4	1916	0	0	290	251453	176707	207618	193367
PC O-35:2	0	0	0	0	4398360	3847861	4684604	4819669
PC O-35:3	0	0	0	51807	450601	578931	352722	174124
PC O-35:3	0	0	0	6577	132774	55575	240331	244588
PC O-35:6	13664	0	21539	2482	375547	664449	628707	574266
PC O-36:0	0	0	0	0	4661236	5038840	5447626	4004592
PC O-36:0	0	0	0	0	3756996	5038840	5282688	3871532
PC O-36:0|PC O-20:0_16:0	0	0	0	0	2469622	3004705	2562055	2618889
PC O-36:1|PC O-18:0_18:1	0	0	0	0	4517420	3844194	4591771	4394074
PC O-36:1|PC O-18:0_18:1	0	0	0	0	3211922	3349783	2730099	3218407
PC O-36:2	0	0	0	0	14723367	15225881	13431049	15562286
PC O-36:2	0	0	0	0	15002204	14768304	12494939	14370665
PC O-36:2	0	0	86233	154286	12364385	11712662	10842402	11082619
PC O-36:2	0	0	0	0	1137741	678632	639244	563591
PC O-36:2|PC O-18:1_18:1	0	0	0	0	4295294	4250569	4214711	3838186
PC O-36:2|PC O-18:1_18:1	0	0	0	0	2870934	2868520	2738694	2605312
PC O-36:3	0	0	0	0	19376656	18807432	18842552	19854862
PC O-36:3	0	0	0	0	5501456	19624150	5559058	20134268
PC O-36:3	0	0	0	0	2099132	2678938	2456588	2812213
PC O-36:3	0	0	0	0	2099132	2678938	2456588	2812213
PC O-36:4	781269	879671	1655579	1216990	12453840	12677055	13959990	13949730
PC O-36:4	0	0	0	0	9662927	6405062	7440754	8175354
PC O-36:4	0	0	0	0	2000244	2817098	1970178	2714832
PC O-36:5	0	34158	2857	0	17972788	18039154	16831160	18221762
PC O-36:5	217676	105814	119459	57246	1628342	1473113	1319772	1146039
PC O-36:5	0	0	0	0	9229	657594	175083	479722
PC O-36:5|PC O-14:0_22:5	0	0	0	0	247466	179439	45048	64878
PC O-36:6	16952088	16608532	16319385	16685499	19136826	18493816	40222960	18134232
PC O-36:6	7757150	7570293	7759743	8191118	7374218	11090816	8830353	7955044
PC O-36:6	30331	64387	88052	21346	581948	398172	745076	501533
PC O-36:6	0	0	0	0	111973	71253	143856	240244
PC O-36:6	75704	36316	0	1670	160518	101572	91074	78703
PC O-36:7	23388	19319	7703	16255	501304	532304	520760	345360
PC O-37:0	0	0	0	0	28297248	29921304	31048448	36419464
PC O-37:1|PC O-19:0_18:1	0	0	0	0	6892778	4802492	5560684	7722614
PC O-37:2	3133829	3175757	2692329	3308402	1206194	323858	1265039	431116
PC O-37:5	70606	121615	38882	108345	764437	434234	1143014	433395
PC O-37:6	0	859	668	0	1038088	56898	429103	596147
PC O-37:7	3734189	3893611	3554976	3118481	19687828	16981942	22171400	21282248
PC O-37:7	17472	0	0	3093	1532375	1002257	1627189	1280811
PC O-37:9	0	0	0	0	18613110	20191564	17120814	21265842
PC O-38:0	0	0	0	0	3683357	2846018	1959556	2562505
PC O-38:0|PC O-22:0_16:0	0	0	0	0	1709374	1821481	1545185	1321318
PC O-38:2	0	0	0	0	1467616	1606464	2015385	2406237
PC O-38:2	0	0	0	0	271665	362159	170941	345014
PC O-38:3	0	0	0	0	1346317	1114723	1410511	2565032
PC O-38:3	0	0	0	0	1144835	1340129	1428618	2132855
PC O-38:3	0	0	0	0	2151433	1290782	529537	753806
PC O-38:3	0	0	0	0	437247	947364	232632	628904
PC O-38:3|PC O-16:0_22:3	0	0	0	0	1086348	828102	1195361	745280
PC O-38:4	0	0	0	0	6263997	5465403	6151555	7602606
PC O-38:4	0	0	0	0	4721824	3872230	4986309	3700408
PC O-38:4	0	0	0	0	235499	248889	183817	349686
PC O-38:4|PC O-18:0_20:4	0	0	0	0	1971784	1776176	1772889	1956689
PC O-38:5	190636	137886	118929	115271	10623131	11111977	12282039	12229751
PC O-38:5	0	0	0	0	4779414	5584428	4493568	6379340
PC O-38:5	0	0	463	1811	5833026	4281349	5437442	5619036
PC O-38:5	0	0	0	0	1517897	6333270	4184155	6627821
PC O-38:5	13127	25307	21316	27761	1504612	1791123	1056800	560752
PC O-38:5	1733	0	2153	0	823718	1818234	1245793	961923
PC O-38:5|PC O-16:0_22:5	17524	9112	36291	1743	3374716	3598474	3941904	3505526
PC O-38:6	10936	0	0	0	27020428	22995412	23726510	20423280
PC O-38:6	0	0	0	0	7255335	1175837	2436950	1262244
PC O-38:6	21458	0	0	0	1148375	2070046	2594698	1925939
PC O-38:6|PC O-16:0_22:6	0	0	0	0	924578	737042	258164	625444
PC O-38:7	0	33051	20967	0	111989504	104073312	152350192	141337936
PC O-38:7	126826	17392	80614	3051	340261	604174	478570	395722
PC O-38:7|PC O-16:1_22:6	0	0	0	0	3152086	2760677	2550078	3489250
PC O-38:8	0	0	0	0	2232982	2106407	2436559	1787568
PC O-39:10	0	0	0	0	25097814	12821382	25636686	7642130
PC O-39:10	0	0	0	0	6951178	23612250	7308746	22346812
PC O-39:10	0	0	0	0	14042695	6463762	24894980	13947894
PC O-39:3	0	0	0	0	14293289	12138143	12565921	13143152
PC O-39:3	0	0	0	0	4389380	2039230	2079794	5749333
PC O-39:3	0	0	0	0	3804400	3194368	3059618	3064974
PC O-39:3	0	0	0	0	2848945	2253908	2322908	3280448
PC O-39:3	0	0	0	0	1431149	802360	780000	1275278
PC O-39:6	0	0	0	0	34118	616608	153307	4669
PC O-39:9	0	0	0	0	1853621	1174139	1342929	1772804
PC O-40:1|PC O-22:0_18:1	0	0	0	0	1024729	1471798	1302410	702526
PC O-40:10	0	0	0	0	27493088	20659668	21453950	28196054
PC O-40:10	0	0	0	0	279300	17408	6104	204817
PC O-40:11	0	0	0	0	9365940	9407995	12202868	29255122
PC O-40:2	0	0	0	0	353218	305353	1465326	431576
PC O-40:4	0	0	0	0	2397296	3554414	3266194	3747761
PC O-40:4	0	0	0	0	2249634	2460988	2064913	2297872
PC O-40:4|PC O-18:0_22:4	0	0	0	0	308709	300524	111460	178683
PC O-40:5	0	0	0	0	33496114	49399316	33350332	35144904
PC O-40:5	0	0	0	0	5861118	5265258	6125742	5570831
PC O-40:5	0	10821	0	0	127132	67219	75226	74992
PC O-40:5|PC O-18:0_22:5	0	0	0	0	1825831	2065189	1541886	1843714
PC O-40:6	0	0	0	0	6869032	8034296	7631190	7683086
PC O-40:6	0	0	0	0	3844270	2747858	3593745	2508292
PC O-40:6	0	0	0	0	3016521	3074705	3409546	1032642
PC O-40:6|PC O-18:0_22:6	0	0	0	0	1462884	1589592	1307060	1192866
PC O-40:6|PC O-18:1_22:5	0	0	0	0	2798971	2508556	2797905	2528567
PC O-40:7	0	0	0	0	9723802	9970040	8398403	10172823
PC O-40:7	0	0	0	0	167735	50332	110540	600442
PC O-40:7|PC O-18:1_22:6	0	0	0	0	2924101	4030760	2946062	3166339
PC O-40:8	0	0	4334	0	29538308	31729044	32134240	29033048
PC O-41:10	0	0	0	0	9427219	9142092	8473732	11272537
PC O-41:11	0	0	0	0	892430	240117	879943	41065
PC O-41:3	0	0	0	0	2446039	2580906	2266378	2468858
PC O-41:4	0	0	0	0	16420858	17611936	19674460	17925224
PC O-41:4	0	0	0	0	2642088	2396230	3611889	3759017
PC O-42:4	0	0	0	0	1312462	1609482	2984910	4438496
PC O-42:4|PC O-22:0_20:4	0	0	0	0	886490	1222693	732383	1135339
PC O-42:5	0	0	0	0	10081286	11156326	7855165	9626648
PC O-42:5|PC O-20:0_22:5	0	0	0	0	4226788	3987788	7753324	6291030
PC O-42:6	0	0	0	0	2048406	859364	1252102	1766650
PC O-42:6|PC O-20:0_22:6	0	0	0	0	2448284	2574168	4865926	3898356
PC O-42:7	0	0	0	0	0	0	117053	256986
PC O-42:7|PC O-20:1_22:6	0	0	0	0	3239045	2698905	2422537	2439335
PC O-42:9	0	0	0	0	181970	339770	253850	359441
PC O-44:10	0	0	0	0	1202191	2690180	1231594	1351318
PC O-44:10	0	0	0	0	323924	350478	352362	444412
PC O-44:11	0	0	0	0	2437088	2755706	2632779	2239669
PC O-44:11	0	0	0	0	273953	107975	113155	133914
PC O-44:5|PC O-22:0_22:5	0	0	0	0	189292	163444	156132	437024
PC O-44:6|PC O-22:0_22:6	0	0	0	0	223755	258778	190584	213707
PC O-44:7	0	0	0	0	145920	0	218568	180214
PC O-44:8	0	0	0	0	2219929	2574680	1755837	1760368
PC O-46:10	0	0	0	0	1200929	949113	798865	928660
PE 25:1	1240069	836331	2174673	2289388	2756104	1330750	1875963	1140605
PE 28:0	0	84771	0	1199	2882330	3011494	2819485	1083932
PE 28:0;O|PE 16:0_12:0;O	0	0	0	0	261558	195795	82654	126039
PE 28:0|PE 12:0_16:0	81798	746662	391610	239168	22362448	9589525	6819508	8371370
PE 28:0|PE 14:0_14:0	602596	387551	694332	508174	24934444	23575984	24394216	24141836
PE 28:0|PE 14:0_14:0	303427	746662	391610	289915	22362448	22414636	22348878	22398202
PE 28:1|PE 12:0_16:1	173762	116657	6048	16214	59246	120892	311675	200549
PE 29:0	0	43210	0	0	1286148	1253316	1094206	1357567
PE 29:0|PE 14:0_15:0	0	0	0	8585	11848371	10914970	10241644	11052771
PE 29:0|PE 14:0_15:0	0	0	0	0	9339180	9767256	9010662	9348971
PE 29:1|PE 12:0_17:1	0	0	0	0	181309	197459	270173	124157
PE 29:1|PE 12:0_17:1	0	0	0	0	0	216021	111178	154480
PE 30:0	9583379	8656998	9788529	9091045	183306624	177954384	180107392	185024784
PE 30:0;O|PE 16:0_14:0;O	0	0	0	0	375116	0	267929	197475
PE 30:0|PE 14:0_16:0	47964384	48472244	47967620	48354976	957220608	974019712	966670592	980426624
PE 30:0|PE 14:0_16:0	0	0	0	0	0	258148	228521	0
PE 30:1	0	89259	197481	93061	19221238	18298192	20059552	22826424
PE 30:1	0	0	0	0	3782949	2922040	2247709	2122218
PE 30:1	90749	0	0	0	554666	193359	1196339	854113
PE 30:1|PE 14:0_16:1	1982643	1059340	1428293	1905226	117963616	115246488	119385632	123973616
PE 30:1|PE 14:0_16:1	2108952	1725854	1688477	2138182	116369400	113550808	111033832	112989832
PE 30:1|PE 14:0_16:1	0	0	0	0	3554394	2781984	1718497	2176519
PE 30:1|PE 14:0_16:1	0	0	0	0	3554394	2781984	1500627	2176519
PE 30:1|PE 16:0_14:1	411062	666953	389507	238883	9047051	8439791	8247576	4906886
PE 30:1|PE 16:0_14:1	580553	27868	280553	400276	7481764	6511126	4627330	6256538
PE 31:0	0	17898	0	0	5467414	6111090	4693822	4665054
PE 31:0|PE 15:0_16:0	0	0	0	0	28413524	29595194	28612926	29460182
PE 31:0|PE 15:0_16:0	0	0	84658	176958	28636252	29577542	28927698	27622192
PE 31:0|PE 15:0_16:0	0	0	0	0	1212344	1469662	1223455	372125
PE 31:1	0	0	0	0	29932422	32636154	31427058	31398274
PE 31:1	644265	994203	1003501	722884	21759728	21655742	24250920	22408420
PE 31:1	0	0	0	0	4848174	5444370	4344577	5931389
PE 31:1;O|PE 14:0_17:1;O	38625	157888	243590	51241	672112	338622	595401	274044
PE 31:1;O|PE 17:1_14:0;O	0	48614	0	48776	131022	225223	99846	52365
PE 31:1|PE 14:0_17:1	7996142	7095974	7624192	7552609	162509792	166790416	159609520	161445872
PE 31:1|PE 14:0_17:1	7912232	7138068	7409154	7485605	164771680	159876352	153493360	160148960
PE 31:1|PE 15:0_16:1	0	0	0	2960	35809488	34224988	38959388	38831700
PE 32:0	8613365	8094824	8376863	8760466	105287168	107670032	104254720	108087464
PE 32:0;2O|PE 16:0_16:0;2O	0	0	0	0	228797	132512	281950	263128
PE 32:0;O|PE 16:0_16:0;O	896	0	0	0	1135881	1123517	1162430	1380932
PE 32:0|PE 16:0_16:0	38811392	35921980	35731656	37496640	485458432	484507840	488229024	477738144
PE 32:0|PE 16:0_16:0	36651004	35240284	36338812	35676928	439255168	446093088	442163648	460812992
PE 32:1	45002708	46948236	49333412	47369208	962818240	942831680	936049472	958673728
PE 32:1;2O|PE 17:1_15:0;2O	2333918	1954441	2452948	2461412	620318	848244	729879	706273
PE 32:1;O|PE 16:0_16:1;O	0	0	0	0	538042	210599	743775	1017752
PE 32:1;O|PE 16:1_16:0;O	0	0	0	0	715706	556054	911603	724480
PE 32:1;O|PE 18:0_14:1;O	780729	305186	620766	526266	6715202	6511895	8256490	7152730
PE 32:1|PE 16:0_16:1	235954704	226269104	235985120	236914640	9554733056	9989996544	10007885824	10129101824
PE 32:1|PE 16:0_16:1	257336960	246669984	249083648	255769136	5793670144	5740547072	5785232896	5761223680
PE 32:2	0	90711	203784	194982	16319835	17344594	17153312	16616904
PE 32:2	0	90711	203784	194982	14481189	17520470	17153312	16436644
PE 32:2	0	0	0	0	1544687	1454176	1535850	1461488
PE 32:2|PE 16:1_16:1	2649977	2198867	2543498	2566145	104867408	96542712	97729632	99161656
PE 32:2|PE 16:1_16:1	3180302	2846254	3756548	2927846	91921544	91256912	90615936	93597536
PE 32:2|PE 16:1_16:1	0	0	0	0	2254338	2020180	2154427	2150290
PE 32:2|PE 16:1_16:1	0	0	0	0	1084569	503252	1305744	586781
PE 32:3	0	0	0	0	5002050	5105852	4714378	4807765
PE 32:3|PE 16:0_16:3	12647	0	3565	0	3903051	5007806	4942876	5503462
PE 32:4|PE 14:0_18:4	0	536	0	0	298984	184745	338552	222022
PE 32:4|PE 16:0_16:4	0	0	0	0	1011290	1347991	674862	464755
PE 32:4|PE 16:2_16:2	3021163776	2744164864	2871664896	2978256640	14936275968	15048509440	14145140736	14609960960
PE 32:6|PE 16:2_16:4	3227438	2902562	2576843	3046592	196828160	202603968	208615200	203686528
PE 33:0	0	0	0	0	4091189	3136778	2997676	4441330
PE 33:0|PE 16:0_17:0	0	0	0	0	4374787	3741755	4474712	3933353
PE 33:0|PE 16:0_17:0	0	0	0	0	3666856	3753056	4474712	3511578
PE 33:1	164197328	159241120	154493952	169746064	959503552	937154624	925898304	940761152
PE 33:1|PE 16:0_17:1	678227904	658764992	676839424	693347712	6137478144	6072875008	6022567424	6234327040
PE 33:1|PE 16:0_17:1	771963584	766712384	741887040	784500160	4828437504	4746478080	4808199680	4661963776
PE 33:1|PE 16:0_17:1	1628427	558501	1625301	1347986	20688136	19829426	20817314	18457568
PE 33:1|PE 16:0_17:1	33524	519894	135571	562068	18844870	17419196	19179324	21515322
PE 33:2	0	81444	96473	165770	14424433	13155777	14814801	12896897
PE 33:2;O|PE 16:0_17:2;O	1172363	1118178	1067031	1183753	1800611	1297212	1610570	1827197
PE 33:2|PE 16:1_17:1	5569884	5195048	5750760	5871579	130608384	126044384	129322360	127169440
PE 33:2|PE 16:1_17:1	5388331	4741252	4149993	5168391	105758312	105053152	101910032	108628296
PE 33:4|PE 17:0_16:4	10186484	9938355	10996633	11116568	316371712	310645824	319726528	299677376
PE 34:0	405128	337143	184449	342353	15361940	15543046	15578014	15871779
PE 34:0;O|PE 16:0_18:0;O	139189	0	16459	0	28037304	26422390	24781914	27125728
PE 34:0|PE 16:0_18:0	2716043	2730906	2187298	2606634	59658996	59341424	58516036	58437276
PE 34:0|PE 16:0_18:0	3373915	2318192	2000536	2370234	47773344	46293856	45398552	45618260
PE 34:1	49967284	51596444	46949364	52129460	392299168	407258432	409261888	415603680
PE 34:1	35368272	26914028	27747796	26402276	343582912	414019904	412499328	364706784
PE 34:1	79786	15469	156509	181438	7662778	8199910	8068868	7001574
PE 34:1|PE 16:0_18:1	219068000	205849296	208917584	222553904	1836490240	1822933376	1845652736	1802660736
PE 34:1|PE 16:0_18:1	218543648	205412384	209055632	222553904	1835796608	1822933376	1845652736	1802660736
PE 34:1|PE 16:0_18:1	207776112	207745232	204667952	206341824	1776369664	1768162688	1765521792	1818118144
PE 34:1|PE 16:0_18:1	30973484	29797394	41817748	28226212	339016992	367193728	379327776	357073664
PE 34:1|PE 16:0_18:1	1914022	1441181	1881718	1552302	46916236	43470012	42102912	44903616
PE 34:1|PE 16:0_18:1	409530	804103	246467	345820	2474433	4735843	4627342	4014890
PE 34:1|PE 17:0_17:1	1416871	1374952	1278845	1285550	33512382	36271700	37722944	35023088
PE 34:2	11088751	9749641	12084285	10027711	406113952	425542240	465156512	529513888
PE 34:2	1236616	1037843	1265684	934034	27508742	28184866	27756360	28472526
PE 34:2	59043	359922	4572	225713	3230323	4424008	1341428	3839724
PE 34:2;2O|PE 16:1_18:1;2O	430389	517026	385255	384680	212778	310758	168481	243230
PE 34:2;O|PE 16:0_18:2;O	4236384	4661250	4415450	4927667	2541006	2819742	2587086	2628543
PE 34:2|PE 16:0_18:2	1253822	915472	1199640	1185205	16556674	15090532	15683976	17143428
PE 34:2|PE 16:0_18:2	295796	354920	417062	171078	11480269	23569584	14525648	14705352
PE 34:2|PE 16:0_18:2	192959	0	0	0	638656	1342268	86029	28533
PE 34:2|PE 16:1_18:1	57517764	59562048	63850988	66553672	4682455040	4907187712	4870864384	5233038336
PE 34:2|PE 16:1_18:1	0	0	65237	13845	2770634	2329533	2579966	2281020
PE 34:2|PE 17:1_17:1	9931788	8631318	8286167	10134301	137499568	138220512	139604464	135962656
PE 34:2|PE 17:1_17:1	8443641	9120820	10870053	9947601	139648032	134228512	136068352	138636752
PE 34:3;3O|PE 16:0_18:3;3O	7521438	8055114	7998778	8230930	20096598	22682714	22135626	22023288
PE 34:4|PE 16:0_18:4	0	0	0	0	0	0	458084	0
PE 35:1	40948132	34237908	37048248	40276508	162527952	137074800	137717680	160890896
PE 35:1	344533	360493	884308	32090	13719324	13110322	12786341	12718978
PE 35:1	350028	212957	83399	20722	10739227	11119167	9750184	11104452
PE 35:1	0	0	0	0	3074745	2848100	3045176	2961749
PE 35:1	34408	452904	122509	81390	1555146	1610383	2458552	1539828
PE 35:1|PE 16:0_19:1	150213152	150880256	145909168	154137376	619437824	636226560	642050752	627897536
PE 35:1|PE 16:0_19:1	131111168	118307904	129536736	128990840	515339136	488863904	512553312	545290560
PE 35:1|PE 16:0_19:1	107732	1737	7658	1805	12498579	10157943	13413317	11541858
PE 35:2	1767597	2470684	2135990	2385650	125735200	124395184	124038288	110128256
PE 35:2	6868426	8164402	7766987	5479405	29702254	26041552	27582528	30096950
PE 35:2	175554	92609	0	0	5557696	6570242	6192064	6375048
PE 35:2;2O|PE 18:1_17:1;2O	6100996	6479094	5999981	6165018	70083800	60777176	62289280	57868008
PE 35:2|PE 16:1_19:1	13375502	12815513	12601448	13359863	670848128	655464768	651617344	377282688
PE 35:2|PE 17:1_18:1	41271760	41654996	42333432	44610892	383643168	347216800	353288288	675042560
PE 35:2|PE 17:1_18:1	46028196	45248968	42415336	42579940	207793248	196196672	196184976	660778176
PE 35:5	39794	40153	23499	0	441389	184663	148909	181111
PE 36:0|PE 18:0_18:0	0	0	0	0	1364500	1667610	1703949	1512381
PE 36:1	2256458	2334085	2286402	2204762	27297998	25748106	26165820	26295738
PE 36:1	2474110	358266	734374	2680550	25845208	27506836	27330654	10024250
PE 36:1;O|PE 18:1_18:0;O	0	0	0	0	2651660	5339668	4234464	3183562
PE 36:1|PE 18:0_18:1	8605270	7931502	8202714	8867756	121943744	119430400	126464072	119647080
PE 36:1|PE 18:0_18:1	4045896	3392364	11361517	10740645	94672896	103421928	99011168	107152832
PE 36:1|PE 18:0_18:1	13099372	10501953	12883603	10615967	106666696	84707520	99011168	107152832
PE 36:1|PE 18:0_18:1	1370842	1312964	3007057	3777648	47675372	51817580	21824332	55985840
PE 36:1|PE 18:0_18:1	2133680	1672321	1913111	2030238	32559742	29149300	30945320	24721876
PE 36:1|PE 18:0_18:1	1890234	2632379	2353222	2152816	25609224	31074700	27928942	25986168
PE 36:2	8223764	7058729	8456535	8248568	84002000	88819480	87854072	91849344
PE 36:2	8734270	8858909	8659859	9318521	84605312	84249696	87607432	90889624
PE 36:2;2O|PE 18:2_18:0;2O	0	0	0	0	518578	434494	390018	519566
PE 36:2|PE 17:1_19:1	36603528	34582636	38502792	38850092	394949632	365944416	371087136	405539264
PE 36:2|PE 18:0_18:2	812658	713234	493036	515331	3332122	5893674	4517278	2850677
PE 36:2|PE 18:1_18:1	43245752	40281340	38113500	37451212	502044608	471309504	494390816	484205408
PE 36:2|PE 18:1_18:1	46115452	49345344	42299764	48812360	409106176	456046624	454667424	473001952
PE 36:2|PE 18:1_18:1	14578117	12544270	39129508	15339453	400567552	422674816	448893472	171529520
PE 36:2|PE 18:1_18:1	14281178	13055178	39427176	10641941	152462112	125856840	131939160	127752600
PE 36:2|PE 18:1_18:1	11715450	9988334	8904803	11691191	122154552	107122744	103457384	91926848
PE 36:2|PE 18:1_18:1	3186474	3646328	3832772	2692050	45291712	53215140	53720080	51612520
PE 36:2|PE 18:1_18:1	229270	484659	220813	98304	1158054	1753347	1911275	1873107
PE 36:3	0	77288	0	0	4065692	3524394	3743961	4203232
PE 36:3|PE 18:1_18:2	0	0	0	0	4340798	3366461	3958458	3775217
PE 36:3|PE 18:1_18:2	0	0	0	0	913656	968290	1058190	901462
PE 36:3|PE 18:1_18:2	0	93363	0	0	121451	212623	155849	104535
PE 36:4	0	171559	0	2824	12371735	14018509	13971811	13390132
PE 36:4|PE 16:0_20:4	0	0	0	0	6850592	6455606	5086128	7286736
PE 36:5|PE 16:1_20:4	0	0	0	0	2595910	2814010	2862794	1613094
PE 37:1	1542805	1175028	697833	845747	5063224	4038890	4582602	5406222
PE 37:1|PE 18:0_19:1	1143781	1570547	1557736	1433671	3612354	5425284	6389994	5592807
PE 37:1|PE 18:0_19:1	122320	86559	219662	191903	191641	440940	386380	439759
PE 37:2	902925	1206693	1645439	1524545	19267094	17927246	18051874	17154642
PE 37:2|PE 18:1_19:1	9346440	9884609	9397676	9265078	100824288	88389816	100387648	90894056
PE 38:2	4460554	4328650	4165260	4730730	12580326	13407974	12963456	12754832
PE 38:2	4374079	4956599	4674785	3557261	12580327	12643064	11713357	11657763
PE 38:2	280345	487579	932299	1025530	3464778	3428054	3979503	3669335
PE 38:2|PE 18:1_20:1	144428	7696	82178	123225	3090417	2624345	2613276	2577132
PE 38:2|PE 19:1_19:1	3757611	3769808	3422012	3636641	12886919	13101192	11779120	10095966
PE 38:3|PE 18:0_20:3	0	0	0	0	258424	221885	217784	295598
PE 38:4	111905	171849	79434	31337	3719943	4230085	3570318	4071504
PE 38:4	0	0	0	0	2205924	1994734	1970442	2181624
PE 38:4	1647	0	30043	0	2026224	1776144	1675603	1611061
PE 38:4	0	0	0	0	0	281571	323673	184400
PE 38:4|PE 18:0_20:4	0	0	0	0	1821506	2177599	1910480	1989818
PE 38:5	42182	7630	6755	0	4029954	6612832	6883281	4461586
PE 38:5	178012	75271	285519	121044	30379	205232	121081	39805
PE 38:6;4O|PE 16:0_22:6;4O	2185064	2371349	2037031	2643263	17198718	18027078	18787402	17183558
PE 39:5;2O|PE 17:1_22:4;2O	5577933	4308238	4214840	5365978	44425860	44363440	44285624	43853832
PE 52:2|PE 18:1_34:1	0	0	0	0	184340	401986	557464	243770
PE O-30:5;2O|PE O-22:5_8:0;2O	1755779	1515390	1421868	1135277	45215980	47212156	47758300	46010296
PE O-36:2|PE O-18:1_18:1	0	0	0	0	1883345	1679627	1507771	2613281
PE O-37:1	0	0	0	0	706042	732803	1149527	666146
PE-Cer 34:1;2O	0	0	0	0	5357958	5799118	6846730	5822451
PE-Cer 41:6;3O	3285790	2951932	3149872	3359828	2788187	2742453	2905438	2299158
PE-Cer 42:1;2O	0	0	0	0	17843882	16287387	16903538	16844690
PE-Cer 42:2;2O	0	0	0	0	3605312	3656152	3332466	2991983
PG 29:0|PG 14:0_15:0	292	0	0	0	41650	111103	226230	140118
PG 30:0|PG 14:0_16:0	1979490	2496087	2080544	1815511	44391228	42467852	42304336	40676788
PG 30:0|PG 14:0_16:0	691059	0	0	0	24839134	22251060	15587387	22276512
PG 30:0|PG 14:0_16:0	0	0	0	0	13805886	13159915	13682290	13281033
PG 30:1|PG 14:0_16:1	25114	0	0	0	2547990	2027471	2516435	2621660
PG 30:1|PG 16:0_14:1	45026	0	57325	0	4756972	4538058	4908928	4375154
PG 30:4|PG 14:0_16:4	8382722	5328506	6984980	8835059	5137712	5216641	5740498	7480218
PG 31:0|PG 15:0_16:0	0	0	0	0	1511639	1667954	1427584	1211026
PG 31:1|PG 14:0_17:1	718666	614463	674477	648345	9714065	8650193	8776015	8510232
PG 31:1|PG 14:0_17:1	87014	215766	71806	298788	4446128	4971195	4743802	4163602
PG 32:0|PG 16:0_16:0	0	0	33849	0	59915128	55840848	57936764	54251816
PG 32:0|PG 16:0_16:0	1632630	1998436	1535970	1626037	36238760	36510184	38327392	34919436
PG 32:0|PG 16:0_16:0	822550	576940	657905	1046445	15938758	11834703	14204874	16562337
PG 32:0|PG 16:0_16:0	616999	445827	509275	786179	12668260	15536810	12137028	12864478
PG 32:1|PG 16:0_16:1	6696376	5527771	5147804	6684940	266241248	261303552	264159408	252675456
PG 32:1|PG 16:0_16:1	3683992	2945723	3140138	3252996	119030080	127588104	131654928	136439552
PG 32:1|PG 16:0_16:1	56393	89252	27971	0	93883952	91649312	96099912	89302672
PG 32:2|PG 16:1_16:1	764047	1093295	1203632	879535	33918244	36382128	34723088	35262300
PG 32:2|PG 16:1_16:1	15293	17479	68696	60502	5122900	5324264	6144594	5532176
PG 32:2|PG 16:1_16:1	0	8396	0	0	4628854	1853142	5505018	3799603
PG 32:2|PG 16:1_16:1	0	0	0	0	3230828	2994639	2832060	2625016
PG 32:3|PG 16:0_16:3	2074561	1843646	791716	1345301	2652881	2625054	1464535	1248893
PG 32:3|PG 16:0_16:3	0	0	0	0	315519	657906	309945	188064
PG 33:1|PG 16:0_17:1	12298642	12775621	12451159	14297399	192274080	220345712	219261088	197089776
PG 33:1|PG 16:0_17:1	245956	35050	42439	58759	42342052	48831252	48827544	46905736
PG 33:1|PG 16:0_17:1	0	75867	188366	0	7238624	7121209	5529441	6796064
PG 33:2	430062	755642	367930	176522	2221193	2613848	2442651	2523686
PG 34:0|PG 16:0_18:0	0	0	0	0	7141141	6115669	7044738	6256002
PG 34:1	98494	2563	12521	95748	875245	670744	601691	945239
PG 34:1|PG 16:0_18:1	9800229	10067454	7884796	11231958	141513168	140572688	140443648	136183760
PG 34:1|PG 16:0_18:1	66641	269992	137759	151058	69956760	63276976	50841292	53481436
PG 34:1|PG 16:0_18:1	5765192	5581730	6414670	5845810	56520644	56737484	57586232	57085024
PG 34:2|PG 16:1_18:1	3521762	3117782	3159840	3492688	87381416	91023696	89266552	79194544
PG 34:2|PG 16:1_18:1	2719370	2747320	3364234	3249940	42128136	48092524	44103856	42026168
PG 34:2|PG 16:1_18:1	0	0	0	0	6005798	5154634	5896952	5367748
PG 34:2|PG 17:1_17:1	80083	0	57882	5912	4264706	1317831	4685788	4442946
PG 35:1|PG 16:0_19:1	2252085	3129875	2618814	2866041	16704128	16449954	20198432	21141590
PG 35:1|PG 16:0_19:1	2252085	3129875	2618814	2866041	10865600	12406748	19355834	23089162
PG 35:1|PG 16:0_19:1	65950	0	46683	0	2079001	2355539	2331019	2711338
PG 35:2	429513	367956	403980	240641	14622597	13411092	12537978	12312612
PG 35:2	429513	367956	336912	128795	13712797	13222548	11112742	12117034
PG 35:2|PG 16:1_19:1	109325	114041	161153	270764	6635806	6925427	7208940	6855492
PG 36:2|PG 17:1_19:1	582786	467073	441898	808750	8447921	9759925	9340311	9738365
PG 36:2|PG 18:1_18:1	10182916	9685118	10088569	8930555	33983124	30480526	31092802	32805056
PG 36:2|PG 18:1_18:1	9212948	8466817	10555872	9404289	32355016	28799708	28315670	28339996
PG 36:2|PG 18:1_18:1	10090723	12396138	12932074	9677508	16156825	17596934	22352750	20325044
PG 36:2|PG 18:1_18:1	13236443	9949665	10652612	11634072	17993686	18806274	15919474	21141760
PG 36:2|PG 18:1_18:1	11662459	2777706	2573182	3195903	7610580	6555752	6122142	4268862
PG 36:2|PG 18:1_18:1	33949	1461	0	239075	4121011	3684165	3323668	4408830
PG 36:2|PG 18:1_18:1	0	0	0	0	2511440	1927387	2973780	2250325
PG 37:2|PG 18:1_19:1	0	0	0	0	1792841	1625479	1505817	1462026
PG 40:7|PG 18:1_22:6	0	0	0	0	136263	19229	69403	153120
PI 38:3|PI 18:0_20:3	0	0	0	0	284071	315799	422096	386228
SHexCer 35:3;2O	769717	1539726	902257	913982	6234174	4788402	4831544	5388032
SHexCer 42:0;3O	4120	115840	76477	32515	5069440	3994977	4662886	5121370
SHexCer 47:1;3O	616511	941929	845844	995574	24865024	22294518	24762626	22715924
SL 32:0;2O|SL 17:0;O/15:0;O	537630	505376	612126	563487	1024850	1034503	1009941	1060101
SL 32:0;O|SL 17:0;O/15:0	509327	389874	93278	0	1729348	2127988	2510890	1864531
SL 32:0;O|SL 17:0;O/15:0	399514	1179540	1097812	668368	1171869	1576320	824317	720223
SL 45:5;2O|SL 17:3;O/28:2;O	0	0	0	0	212611	326322	0	0
SL 49:5;2O|SL 19:3;O/30:2;O	0	0	0	0	957977	981469	926884	839656
SM 30:1;2O	0	0	0	0	4771499	4771598	5447550	4995258
SM 30:1;2O	0	0	0	0	55570	314329	534898	678179
SM 30:1;2O|SM 16:1;2O/14:0	0	0	0	0	3513095	3467087	3223755	3518438
SM 31:1;2O	6262	35071	0	9749	6738376	6613836	6670632	6862068
SM 31:1;2O	0	0	0	0	833451	682681	573411	491463
SM 31:1;2O|SM 17:1;2O/14:0	0	0	0	0	4675324	4914916	4006303	4666688
SM 32:0;2O	0	0	0	0	18738804	17950660	17911522	19153450
SM 32:0;2O	155177	39098	80425	44833	4201624	3043875	3381896	2781556
SM 32:0;2O	42512	4398	14065	7499	3545431	2491136	2646504	2880548
SM 32:0;2O|SM 16:0;2O/16:0	0	0	0	0	13816301	12770875	13629452	13330670
SM 32:1;2O	0	0	0	0	279688832	271427872	274666048	277517056
SM 32:1;2O	0	0	0	0	684930	1189126	1166847	899742
SM 32:1;2O|SM 16:1;2O/16:0	0	0	0	29620	153493360	152681648	151825184	147802352
SM 32:1;3O	3826649	2921828	2917282	2833546	4540999	4935268	4866484	4808089
SM 32:1;3O	0	0	0	0	3650391	3749988	4075832	3445856
SM 32:2;2O	0	0	0	0	2615928	3174530	1935157	3716517
SM 32:2;2O|SM 18:2;2O/14:0	0	0	0	0	27448984	28855328	31023186	29365142
SM 32:2;3O	30006888	29499274	29019258	31811486	478672064	486865664	471461632	459499808
SM 32:2;3O	25750192	23832872	22660850	23467830	19840708	18071752	19268828	18486970
SM 32:3;3O	35944	0	35783	48744	3380360	3309132	2971256	2903136
SM 32:5;2O	4026394	2473962	5637096	4815800	1077629	4176228	3601005	5836468
SM 33:0;2O	0	0	0	0	8435889	8397533	9323884	9726053
SM 33:0;2O	0	0	0	0	1345569	803934	603412	709722
SM 33:0;2O|SM 17:0;2O/16:0	0	0	0	0	4752436	5443636	5992918	5645549
SM 33:1;2O	0	0	0	0	53420108	55003840	53479132	54510184
SM 33:1;2O	0	0	0	0	311306	211671	465046	503635
SM 33:1;2O|SM 17:1;2O/16:0	0	0	0	0	310351200	297929728	303682944	313286816
SM 33:1;2O|SM 17:1;2O/16:0	0	0	0	0	198293664	178112288	203680464	210766720
SM 33:1;2O|SM 17:1;2O/16:0	0	0	0	0	4375732	4393866	4367502	4654854
SM 33:1;2O|SM 17:1;2O/16:0	0	0	0	0	3270376	2821730	3135836	3907358
SM 33:1;3O	697742	682798	688795	851404	12311152	12233055	13412468	11754938
SM 33:1;3O	0	0	0	0	2871620	3014421	2338912	1775485
SM 33:1;3O	60762	0	0	144147	1303188	768766	1108298	998450
SM 33:2;2O	0	0	0	0	1262519	452667	1045766	1197806
SM 34:0;2O	3121	0	0	0	1204333696	1240308096	1246627584	1227110528
SM 34:0;2O	0	0	0	0	230758000	226650160	242001616	243989664
SM 34:0;2O	0	0	29590	0	141096368	147563520	136887040	134079256
SM 34:0;2O	0	0	3724	0	133885584	46435736	42647088	165962688
SM 34:0;2O	0	0	0	0	2684679	1143355	1912467	1506149
SM 34:0;2O	0	0	0	0	784150	817557	721324	1811484
SM 34:0;2O|SM 18:0;2O/16:0	0	0	0	0	229074192	222085568	220138016	215248864
SM 34:0;3O	0	0	0	0	2850968	2500978	2355878	2550542
SM 34:1;2O	78578	0	0	0	2391105024	2305844480	2420459520	2459542784
SM 34:1;2O	0	0	0	0	12804022	12297351	12721587	12834372
SM 34:1;2O	17009	0	0	0	9044161	9865782	9425245	8635819
SM 34:1;2O	0	0	0	0	647155	1195442	726930	665594
SM 34:1;2O|SM 18:1;2O/16:0	1682928	1401996	2219676	1409132	8580211200	8621221888	8513035264	8876235776
SM 34:1;2O|SM 18:1;2O/16:0	865858	626494	722888	890359	3947659776	4170893568	4093784576	3861451008
SM 34:1;2O|SM 18:1;2O/16:0	0	0	0	0	58004860	64481672	59626176	60591760
SM 34:1;2O|SM 18:1;2O/16:0	0	0	0	0	40499744	51117672	44343780	43644680
SM 34:1;2O|SM 18:1;2O/16:0	0	46188	0	0	30787046	32774044	35102968	33085860
SM 34:1;2O|SM 18:1;2O/16:0	0	0	0	0	10590078	14560298	12335798	11771586
SM 34:1;2O|SM 20:1;2O/14:0	0	0	0	0	9843095	8224842	9001820	9165759
SM 34:1;2O|SM 21:0;2O/13:1	0	0	22787	0	10540544	11022388	9093684	9090954
SM 34:1;3O	0	0	0	0	14032148	16130520	16418216	15618535
SM 34:1;3O	0	0	0	0	9856730	9187761	9334894	9414534
SM 34:1;3O	0	0	0	0	5071244	4835111	1556399	1498632
SM 34:2;2O	0	0	0	0	149669904	148006928	151409232	159607136
SM 34:2;2O|SM 18:2;2O/16:0	0	0	0	65006	863314304	847776576	831333632	885359616
SM 34:2;2O|SM 18:2;2O/16:0	0	0	0	0	594037888	623848000	657411904	589479488
SM 34:2;3O	6031206	5282096	5611498	5542585	120429704	109238144	114274240	130620952
SM 34:2;3O	0	0	0	0	36704732	35885256	37658676	38006032
SM 34:2;3O	0	0	0	0	26504504	23546890	26075212	25187598
SM 34:2;3O	0	0	0	0	415378	531492	235303	73095
SM 34:3;2O	0	0	35970	16381	3343408	3022420	3339516	3575928
SM 34:3;2O	0	10399	0	0	1953674	1905120	1859948	2001209
SM 34:3;3O	988681	1452447	1129489	1114055	30114558	26436816	26287574	26584622
SM 35:0;2O	0	0	0	0	10717673	9438910	9979303	9692482
SM 35:1;2O	0	0	0	0	9197589	7323589	7476176	7693990
SM 35:1;2O	0	0	0	0	857340	1057761	969647	997849
SM 35:1;2O	0	0	0	0	364767	543928	451348	1391750
SM 35:1;2O|SM 18:1;2O/17:0	0	0	0	0	30373234	73883344	66180164	82851488
SM 35:1;2O|SM 19:0;2O/16:1	0	0	0	0	477390048	533244640	465230144	526245152
SM 35:1;2O|SM 19:1;2O/16:0	0	0	0	0	8322248	7904384	7533239	6791625
SM 35:2;2O	0	0	0	0	1853686	1856591	2044972	1971405
SM 35:2;3O	437569	640561	667870	466956	4132232	4205721	4600508	4898700
SM 35:3;3O	1534578	1258852	1444452	1751233	9915331	12062448	10118799	9694083
SM 36:0;2O	0	0	0	0	55067156	56587620	52881216	57532344
SM 36:0;2O	0	0	0	0	15239287	17929696	15727055	12489862
SM 36:0;2O	0	0	0	0	3544522	3960289	3523943	2968509
SM 36:0;2O|SM 18:0;2O/18:0	0	0	0	0	23242996	24410462	25043700	25629394
SM 36:1;2O	34758	7260	9084	0	540686976	510374144	563475712	543253056
SM 36:1;2O	0	0	1472	0	12122637	7290094	6845284	17639530
SM 36:1;2O	0	0	0	0	296378	574926	225821	368549
SM 36:1;2O|SM 18:1;2O/18:0	0	0	5890	0	2520660480	2462263040	2418220544	2535251968
SM 36:1;2O|SM 18:1;2O/18:0	0	0	0	0	441384864	362718432	457944672	433069408
SM 36:1;2O|SM 18:1;2O/18:0	0	0	0	0	12547592	11114808	11446987	11522714
SM 36:1;2O|SM 21:0;2O/15:1	0	0	0	0	1060372	7803342	990734	1013701
SM 36:1;2O|SM 21:0;2O/15:1	0	0	0	0	783987	1899354	1215268	2114298
SM 36:2;2O	1880682	994942	1057269	973849	97615184	86593928	80545688	95033648
SM 36:2;2O	0	0	0	8993	63751724	55369320	58257092	47492220
SM 36:2;2O	593758	262899	741327	401711	16275390	13894185	14521936	12227843
SM 36:2;2O	346304	293422	327165	181500	11458920	15314020	7799301	11664825
SM 36:2;2O|SM 18:2;2O/18:0	0	0	0	103476	476686080	467002880	409285504	469126528
SM 36:2;2O|SM 18:2;2O/18:0	0	0	0	0	191039744	175207792	205091792	214422832
SM 36:2;2O|SM 18:2;2O/18:0	0	0	0	0	82831136	92620800	76947128	88669176
SM 36:2;2O|SM 21:0;2O/15:2	0	0	11274	0	98575792	96009784	91754424	91118440
SM 36:3;2O	0	0	0	0	1492329	1537422	1249329	5111216
SM 36:3;2O	0	0	0	0	4426264	2176222	1178900	1303425
SM 37:0;2O	0	0	0	0	4393626	5512330	4706777	6586116
SM 37:0;2O	0	0	0	0	3453983	3216049	3047442	2965274
SM 37:0;2O	0	0	0	0	1579367	1407446	1270516	1214436
SM 37:0;2O	0	0	0	0	100845	26554	0	244620
SM 37:0;2O|SM 16:0;2O/21:0	0	0	0	0	194594	499472	454547	382431
SM 37:1;2O	0	0	0	0	26832732	25276984	6739026	19722282
SM 37:1;2O	16454	0	5533	0	8524198	8727644	8163654	8539811
SM 37:1;2O	0	0	0	0	4010097	3958787	1229361	1596011
SM 37:1;2O	0	0	0	0	1048150	936840	886038	1052540
SM 37:1;2O|SM 16:1;2O/21:0	0	0	0	0	5529777	5910085	5821760	5042728
SM 37:1;2O|SM 17:1;2O/20:0	0	0	0	0	42229972	40886636	40990804	39938444
SM 37:1;2O|SM 18:1;2O/19:0	0	0	0	0	4280916	3560186	3658818	3592402
SM 37:1;2O|SM 21:0;2O/16:1	0	0	0	0	2754138	2140161	2241851	7741560
SM 37:1;2O|SM 22:1;2O/15:0	0	0	0	0	4010097	3753878	4465694	4325066
SM 37:2;2O|SM 18:2;2O/19:0	17436	0	0	0	14932029	13583368	13278219	14478472
SM 38:0;2O	0	0	0	0	84924656	71309488	84450736	81881528
SM 38:0;2O	0	0	0	0	21209878	23866250	21101078	19640266
SM 38:0;2O	0	0	0	0	4839372	1974328	4951248	4382514
SM 38:0;2O|SM 16:0;2O/22:0	0	0	0	0	7003196	6561750	6665672	6921538
SM 38:0;2O|SM 18:0;2O/20:0	0	0	0	0	34472120	30954110	31115258	30144006
SM 38:1;2O	0	0	0	5726	44480760	53518512	55674160	53620812
SM 38:1;2O	0	0	0	0	245189	0	0	238944
SM 38:1;2O|SM 16:1;2O/22:0	0	0	0	0	166702656	138648624	161407952	146713792
SM 38:1;2O|SM 16:1;2O/22:0	0	0	0	0	86903064	34900476	34665004	85486920
SM 38:1;2O|SM 16:1;2O/22:0	0	0	0	0	9629590	11234826	9951798	11335469
SM 38:1;2O|SM 18:1;2O/20:0	0	0	0	0	265190336	262525280	298271584	254286736
SM 38:1;2O|SM 18:1;2O/20:0	0	0	0	0	112835872	104843992	108473920	109525504
SM 38:2;2O	0	0	0	0	52869964	52473424	50319544	52119852
SM 38:2;2O	0	0	0	0	14352251	17503306	17803854	15860697
SM 38:2;2O	55532	695884	611750	122739	15667177	15704711	17107118	16435588
SM 38:2;2O	0	0	0	0	9489988	11238733	11701727	8161948
SM 38:2;2O	516349	127816	90873	87692	10110806	10633443	8999339	8046214
SM 38:2;2O	260374	315021	359231	372295	3945416	3856003	3805208	9010907
SM 38:2;2O	0	0	0	0	4629738	4006310	4405759	4337019
SM 38:2;2O|SM 18:2;2O/20:0	0	0	0	0	105801064	99226656	99609656	105577248
SM 38:2;2O|SM 18:2;2O/20:0	0	0	0	0	39731608	34135240	34945756	31509722
SM 38:2;2O|SM 22:1;2O/16:1	0	0	0	0	17389168	18914022	15420980	16062011
SM 38:3;2O	0	0	0	0	6986928	7563580	5270383	5397708
SM 38:3;2O	0	0	0	0	4730016	3690142	3987584	3831156
SM 39:0;2O	0	0	0	0	15100166	16502085	16892128	17262838
SM 39:0;2O	0	0	0	0	1646801	1158657	4001580	4466568
SM 39:0;2O	0	0	22856	0	5363578	1941053	1878357	1701841
SM 39:0;2O	0	0	0	0	2693102	2322391	1524988	1531959
SM 39:0;2O|SM 17:0;2O/22:0	0	0	0	0	9583466	10006152	8256104	7241400
SM 39:1;2O	0	0	0	0	1477201	2351108	283556	1538357
SM 39:1;2O	0	0	0	0	1497514	829920	1200171	1058505
SM 39:1;2O	0	0	0	0	78837	277763	92197	216100
SM 39:1;2O|SM 16:1;2O/23:0	79006	124418	0	0	47516360	52825384	52120272	44185388
SM 39:1;2O|SM 16:1;2O/23:0	47248	0	0	0	14462004	15425068	16710502	15578099
SM 39:1;2O|SM 17:1;2O/22:0	0	15601	0	0	173841984	182925984	178644992	156905424
SM 39:1;2O|SM 17:1;2O/22:0	0	0	0	0	79449896	78024496	79945016	77967656
SM 39:1;2O|SM 17:1;2O/22:0	0	0	0	0	639797	1665914	1136503	1539716
SM 39:1;2O|SM 17:1;2O/22:0	0	0	0	0	1420817	1367400	974405	1138257
SM 39:1;2O|SM 18:1;2O/21:0	0	0	0	0	1914468	2187640	1741723	2070660
SM 39:1;3O	0	0	0	0	312882	22131	39438	22468
SM 39:2;2O	0	0	0	0	18653242	15722851	6849764	5191981
SM 39:2;2O	0	0	0	0	2335288	1853220	1905820	1433598
SM 39:2;2O|SM 18:2;2O/21:0	0	0	0	0	15713578	17408450	16494600	17570994
SM 39:4;3O	1170108	971992	1573060	868139	1773731	2107670	1992977	1807292
SM 40:0;2O	0	0	0	0	100373688	82148568	80677272	81294344
SM 40:0;2O	0	0	0	0	55903648	65298684	64075692	62446100
SM 40:0;2O	0	34238	27132	0	28656524	32186426	30409364	24580366
SM 40:0;2O	0	0	0	0	20981848	24881624	23064014	17513966
SM 40:0;2O	0	0	0	0	7142205	8992455	8071628	7147776
SM 40:0;2O	0	0	0	0	454163	26490	5603	42711
SM 40:0;2O|SM 18:0;2O/22:0	0	0	0	0	44437072	49963264	44538712	42975272
SM 40:0;3O	0	0	0	0	3371786	2769794	2626296	2995286
SM 40:1;2O	0	0	0	0	402172448	460612864	397683168	404410912
SM 40:1;2O	0	0	0	0	22931020	6913222	15181043	6859104
SM 40:1;2O	0	0	0	0	7551860	8296668	4188412	7575776
SM 40:1;2O|SM 14:0;2O/26:1	0	0	0	0	21167678	77885816	72275840	72227784
SM 40:1;2O|SM 16:1;2O/24:0	0	0	0	0	151895648	171248752	149773872	128493016
SM 40:1;2O|SM 17:1;2O/23:0	0	0	0	0	71611544	79727424	69434400	80516056
SM 40:1;2O|SM 18:1;2O/22:0	0	0	0	0	1130176128	1502811648	1221140992	1193019136
SM 40:1;2O|SM 18:1;2O/22:0	81453	0	0	1429	715614208	746991808	734600576	710488384
SM 40:1;2O|SM 18:1;2O/22:0	0	0	0	0	29745466	22014476	19549360	23564854
SM 40:1;3O	0	0	0	0	1429256	1628595	1980446	1763760
SM 40:2;2O	0	0	0	0	2840519	1796182	2143010	2263722
SM 40:2;2O	0	0	0	0	1219903	595008	1451689	562056
SM 40:2;2O|SM 16:1;2O/24:1	24367	0	0	0	226116064	209130352	255965616	229453840
SM 40:2;2O|SM 16:1;2O/24:1	0	0	0	0	147763456	143906736	146017424	143490224
SM 40:2;2O|SM 16:1;2O/24:1	0	0	0	0	147763456	48597008	49423740	143490208
SM 40:2;2O|SM 16:1;2O/24:1	6789	0	0	0	69256736	69701728	73045240	64818688
SM 40:2;2O|SM 18:2;2O/22:0	0	10741	11242	0	292688512	343858752	338724320	320418176
SM 40:2;2O|SM 18:2;2O/22:0	0	0	0	0	206414128	201761440	206817216	199313920
SM 40:3;2O	0	0	0	0	16164671	16267703	17765126	18418758
SM 40:3;2O	0	0	0	0	16718280	17179090	6654904	18418756
SM 40:3;2O	0	0	0	0	7954327	7044788	8108803	8767208
SM 40:3;2O|SM 18:2;2O/22:1	0	0	0	0	62588248	46071248	48005740	47022288
SM 41:0;2O	0	0	0	0	16378519	12732209	13746783	15425124
SM 41:0;2O	763	0	0	0	3428462	3057518	3438719	2898643
SM 41:1;2O	0	0	0	0	87739424	87457552	87193488	86028688
SM 41:1;2O	0	0	0	0	6398060	5885701	15315376	7348990
SM 41:1;2O	0	0	0	0	8379675	8033720	6773452	9444051
SM 41:1;2O	0	0	0	0	1289779	1434436	1109773	1543475
SM 41:1;2O|SM 18:1;2O/23:0	279644	146665	0	80901	223585360	277057248	254345072	259401984
SM 41:1;2O|SM 18:1;2O/23:0	0	0	0	0	164638592	171949104	160424368	164881392
SM 41:1;2O|SM 18:1;2O/23:0	0	0	0	0	8069158	11515451	3597795	16472119
SM 41:1;2O|SM 19:1;2O/22:0	0	0	0	0	6957356	8564257	2952540	1742569
SM 41:2;2O	0	0	0	0	197229280	211382032	192724528	217533488
SM 41:2;2O	0	0	0	0	72568072	74763064	78442112	74072928
SM 41:2;2O	0	0	0	0	27865614	72961376	69913392	25462596
SM 41:2;2O	0	0	0	0	2457241	2578382	3258762	2569554
SM 41:2;2O	0	0	0	11024	2463869	2515896	2458150	2737722
SM 41:2;2O	0	0	0	0	965828	983479	1120294	1056759
SM 41:2;2O	0	0	0	0	452677	701435	828857	791724
SM 41:2;2O|SM 17:1;2O/24:1	0	0	0	0	204086400	214524928	77170184	215070560
SM 41:2;2O|SM 18:2;2O/23:0	0	0	0	763	78692200	64422308	59586528	66221248
SM 41:3;2O	0	0	0	19966	30049668	27277776	30491546	37840832
SM 41:3;2O	0	0	0	0	17429980	18024666	17563088	16566234
SM 41:3;2O	0	0	0	0	7453582	7057515	8467680	7788977
SM 41:3;2O	0	0	0	0	7832530	7670312	2503667	7979712
SM 42:0;2O	0	0	0	0	38370208	36575240	36755436	41474968
SM 42:0;2O	0	0	0	0	15952735	16539259	15684337	13208641
SM 42:0;2O	0	0	0	0	5445236	4738907	4491072	6137972
SM 42:0;2O|SM 18:0;2O/24:0	0	0	0	0	8352522	8675215	8503168	9165929
SM 42:1;2O	0	0	0	0	249902080	247050096	241619952	255575552
SM 42:1;2O	0	0	0	0	88748200	89685224	92252984	97119672
SM 42:1;2O	0	0	0	0	29791062	32518766	29497448	32896398
SM 42:1;2O	0	0	0	0	3005682	2983216	3580637	2298793
SM 42:1;2O|SM 18:1;2O/24:0	0	0	0	0	884462464	871688640	829876800	807657024
SM 42:1;2O|SM 18:1;2O/24:0	92501	0	0	0	460403360	455696416	468075584	446933984
SM 42:1;2O|SM 19:1;2O/23:0	0	0	0	0	7232237	7699164	7648770	6400316
SM 42:2;2O	0	0	0	0	640971712	642612608	650260032	685214528
SM 42:2;2O	0	0	0	0	104047168	102514640	103180432	104876144
SM 42:2;2O	0	0	0	0	28429996	22734866	27828802	33427038
SM 42:2;2O	0	0	0	0	10247865	4472290	6605522	5095597
SM 42:2;2O|SM 18:1;2O/24:1	0	0	0	0	1591681664	1750743680	1808604672	1627878272
SM 42:2;2O|SM 18:1;2O/24:1	0	0	0	0	24978012	18389850	23083422	15900756
SM 42:2;2O|SM 18:2;2O/24:0	0	44702	0	0	294597824	277543488	292761152	299607136
SM 42:2;3O	0	0	0	0	3342426	2398010	2220048	1992380
SM 42:2;3O	0	0	0	0	510413	563188	452482	453839
SM 42:2;3O	0	0	0	0	204038	183239	139360	239253
SM 42:3;2O	0	0	0	0	944231	2763241	859536	1078636
SM 42:3;2O|SM 18:2;2O/24:1	0	0	0	0	472495040	457559552	427268960	458737056
SM 42:4;2O	0	0	0	0	28849528	25426432	25502738	32232694
SM 42:4;2O	0	0	0	0	27141456	25426432	24195716	30653228
SM 42:4;2O	0	0	0	0	20415836	18106338	15209547	11908753
SM 42:4;2O	0	0	0	0	10296633	15512997	20459714	11823865
SM 42:4;2O	0	0	0	0	14392222	14950616	12791198	14088532
SM 42:4;2O	0	0	0	0	7852258	8379766	8575070	8010990
SM 42:4;2O	0	0	0	0	1297633	358985	7654	807182
SM 42:4;2O|SM 23:2;2O/19:2	0	0	0	0	14392222	15885062	12791199	14166227
SM 42:5;2O	0	0	0	0	11108199	6156944	11921699	11463148
SM 42:5;2O	0	0	0	0	6389732	5809048	5627781	5322763
SM 42:5;2O	0	0	0	0	2742470	4892298	3370318	3573716
SM 42:5;2O	0	0	0	492	2624691	4893358	2834602	2818372
SM 42:5;2O	0	0	0	0	2172577	2364583	1971385	2367489
SM 42:5;2O	0	0	0	0	1938348	1774835	1308987	2251902
SM 42:6;2O	0	0	0	0	3407483	3564419	3449182	4362494
SM 42:6;2O	0	0	0	0	1054853	1162441	2556751	1155878
SM 43:1;2O	0	0	31382	0	7075998	6635897	7450942	7867966
SM 43:1;2O	0	0	0	0	4860878	6921365	5750632	5402706
SM 43:1;2O	0	0	0	0	1748002	2834714	2299065	2274560
SM 43:1;2O|SM 13:0;2O/30:1	0	0	0	0	8296672	8698047	10680320	8859034
SM 43:1;2O|SM 19:1;2O/24:0	0	0	31382	0	9212348	6295556	5965265	8405150
SM 43:1;2O|SM 19:1;2O/24:0	0	0	0	0	3778049	3701680	3818064	3508119
SM 43:1;2O|SM 22:1;2O/21:0	0	0	0	0	20597030	16027275	17255824	15780937
SM 43:2;2O	0	0	0	0	56792888	54840388	58973492	53264896
SM 43:2;2O	0	0	0	0	23735694	23418328	24189232	22743006
SM 43:2;2O	0	0	0	0	12722645	11873137	12277226	18497492
SM 43:2;2O	0	0	0	0	6384028	8241654	8546080	6892484
SM 43:2;2O	0	0	0	0	8080448	7372320	7834724	2934912
SM 43:2;2O	0	0	0	0	6823287	8225565	3854994	6550438
SM 43:2;2O	0	0	0	0	3768503	4039311	4032968	4293942
SM 43:2;2O	0	0	0	0	1713863	3126637	3329083	4493638
SM 43:2;2O	0	0	0	0	2017332	2309342	2341294	2142262
SM 43:2;2O	0	0	0	0	2367765	579877	2342049	1980524
SM 43:2;2O|SM 18:2;2O/25:0	0	0	0	0	53118240	34475652	32517524	51948796
SM 43:2;2O|SM 18:2;2O/25:0	0	0	0	1073	8736997	10390423	10960303	10612252
SM 43:2;2O|SM 18:2;2O/25:0	0	0	0	0	8736997	10900028	10869299	9621449
SM 43:2;2O|SM 22:1;2O/21:1	0	0	0	0	10317453	8806256	7611239	7332307
SM 43:3;2O	0	0	0	0	8782654	9055581	8945582	8578923
SM 43:3;2O	0	0	0	0	4714382	5470897	3992284	4376277
SM 43:3;2O	0	0	0	0	5056381	2036450	5566606	5831872
SM 43:3;2O|SM 15:1;2O/28:2	0	0	0	0	15692496	17298678	14483620	16611573
SM 44:1;2O	0	0	0	0	9710452	10534437	9140202	10369713
SM 44:1;2O	0	0	0	0	5035942	4881060	4919227	4848181
SM 44:1;2O	0	0	0	0	2108260	1716391	2265148	2409319
SM 44:1;2O|SM 18:1;2O/26:0	0	0	0	0	8004040	9032632	8219460	8417572
SM 44:2;2O	0	0	0	0	6344588	7542000	8293674	12446316
SM 44:2;2O	0	0	0	0	8314464	7345564	9808865	7701294
SM 44:2;2O	0	0	0	0	161623	248344	315493	131943
SM 44:2;2O|SM 18:1;2O/26:1	0	0	0	0	16198000	15808234	16812854	15258900
SM 44:2;2O|SM 22:2;2O/22:0	0	0	0	0	25026828	24928174	22750970	22697732
SM 44:3;2O	0	0	0	0	35486888	34073156	28099562	32908384
SM 44:3;2O	0	0	0	0	9957700	8361642	9526468	8685701
SM 44:4;2O	0	0	0	0	6216246	6175430	4860376	5737881
SM 44:4;2O	0	0	0	0	4528240	5093446	3679238	3436643
SM 44:5;2O	0	0	0	0	1928247	1840466	1447714	1665719
SM 44:5;2O	0	0	0	0	804330	521281	1949776	2082303
SM 44:6;2O	0	0	0	0	984337	1118021	1096166	973086
SM 50:2;3O|SM 34:1;2O(FA 16:0)	0	0	0	0	1812786	2276270	2067055	1975848
SM 52:2;3O|SM 34:1;2O(FA 18:0)	0	0	0	0	4089981	3688394	3488923	3616686
SM 52:3;3O|SM 34:2;2O(FA 18:0)	0	0	0	0	3167172	3749181	3382960	3378930
SM 56:2;3O|SM 38:1;2O(FA 18:0)	0	0	0	0	1086716	1398585	965817	1357632
SM 56:2;3O|SM 38:1;2O(FA 18:0)	0	0	0	0	1086716	1398585	906412	1174265
SM 56:3;3O|SM 40:1;2O(FA 16:1)	0	0	0	0	1107179	880637	690794	996184
SM 58:3;3O|SM 42:2;2O(FA 16:0)	0	0	0	0	4067487	3535796	3075174	4253599
SM 60:4;3O|SM 42:3;2O(FA 18:0)	0	0	0	0	2285911	1994532	1446117	1842492
SPB 18:1;2O	974531	600172	539248	577039	18489830	29067254	18425020	25254686
ST 27:1;O;S	8514531	5596574	7242687	6889868	115264048	114648696	111426968	112027448
ST 28:2;O;Hex;FA 16:1	3863389	3482691	3358716	2455277	26942334	20569160	25139118	25208576
ST 28:2;O;Hex;FA 18:1	687590	591293	603459	598039	4212800	3534292	4429525	3928957
TG 24:0|TG 8:0_8:0_8:0	6339056	18905722	20243570	20561918	12636905	13728997	20576438	15657658
TG 26:0|TG 8:0_8:0_10:0	16075809	10471091	8208516	1208609	6357856	14037828	11608791	15058206
TG 26:0|TG 8:0_8:0_10:0	15827614	11204091	13959240	7262304	6357856	14037828	14652648	3197552
TG 26:0|TG 8:0_8:0_10:0	3282851	3222387	3043268	1158880	9265609	3117922	3247677	15053852
TG 26:0|TG 8:0_8:0_10:0	2228027	2246371	2106042	2539215	2206063	2228499	2496553	2583936
TG 26:0|TG 8:0_8:0_10:0	220021	170007	159118	312886	51178	47329	308730	104490
TG 28:0|TG 8:0_10:0_10:0	7806278	8720858	7855978	9234728	6767270	9672836	6969780	7713792
TG 28:0|TG 8:0_10:0_10:0	7881534	8811903	2530616	8797959	6906447	3079481	6969780	4122886
TG 28:0|TG 8:0_10:0_10:0	2547527	2298724	7855978	2134457	1605806	9689254	1425872	1607643
TG 34:0|TG 8:0_10:0_16:0	21585	198916	5904	103782	384697	248777	141190	128028
TG 38:0|TG 10:0_12:0_16:0	2501250	3848461	3090440	694199	192491	2377792	1223960	2182392
TG 40:0|TG 12:0_12:0_16:0	6393911	8906785	12391318	12418964	4430546	5393706	6791231	1654981
TG 40:0|TG 12:0_12:0_16:0	1571922	4753675	2791640	2480793	1086541	5872096	2015568	2225549
TG 40:0|TG 12:0_14:0_14:0	4679266	2407620	2629114	3563726	3503130	1558419	1488577	4975022
TG 40:1|TG 12:0_14:0_14:1	159864	413465	0	13278	126670	5289	45051	350081
TG 41:0|TG 12:0_14:0_15:0	4897421	6349932	6649378	7941050	11111379	6181080	10414975	8213014
TG 41:0|TG 12:0_14:0_15:0	7265956	11792336	9374578	8111007	6927606	3993887	14560491	9227190
TG 41:0|TG 12:0_14:0_15:0	6251339	9219988	7424903	4539480	2662701	5733764	2320763	2972312
TG 41:0|TG 12:0_14:0_15:0	1960729	3549536	1994627	1705266	2213593	2210299	1809213	2628914
TG 41:1;1O|TG 10:0_16:0_15:1;1O	6091176	5071264	3389580	4366789	3265066	4050213	3540294	2882049
TG 41:1;1O|TG 10:0_16:0_15:1;1O	1022739	1227426	547956	552117	301161	808826	808364	183390
TG 41:1;1O|TG 10:0_16:0_15:1;1O	646529	960342	335771	399487	73975	450625	630790	317689
TG 42:0|TG 12:0_14:0_16:0	53835548	49904448	46932724	36731364	42319212	45320184	34671312	40571756
TG 42:0|TG 12:0_14:0_16:0	3698090	6387830	6914606	6469096	5232056	4792018	4550255	4246663
TG 42:1|TG 12:0_14:0_16:1	10412266	8802778	16914378	15929072	15664373	13778719	12147671	10925014
TG 42:1|TG 12:0_14:0_16:1	3400542	3901462	2783424	2131181	1895161	1762413	1879422	2370016
TG 43:0|TG 13:0_14:0_16:0	78477512	76435464	47221000	86473376	61882112	66004428	69933008	71442496
TG 43:0|TG 13:0_14:0_16:0	16178434	14845877	85041120	83196488	11821847	26549796	12859089	14083394
TG 43:1|TG 14:0_15:0_14:1	16463550	26775368	18787464	34126188	27927262	24018250	25686122	25754664
TG 44:0|TG 14:0_14:0_16:0	141325328	152750416	134209192	138159712	122161296	126898056	120963328	109768000
TG 44:0|TG 14:0_14:0_16:0	31447696	28661106	33210832	31820858	23361350	26270892	27620100	24585678
TG 44:1|TG 12:0_16:0_16:1	4223764	4885908	4461110	4431804	3968080	3366977	4323679	3695963
TG 44:1|TG 14:0_14:0_16:1	77423736	70481872	88418712	85641888	74962824	80582424	66394140	80874840
TG 44:1|TG 14:0_16:0_14:1	17096802	86458528	18322904	17218960	14781212	13234380	13178014	15629849
TG 45:0|TG 14:0_15:0_16:0	173947056	157098704	85902544	154249824	120642576	121768760	121169880	148343152
TG 45:0|TG 14:0_15:0_16:0	175154896	182532128	159950912	157323072	136449152	139543072	35081592	140037360
TG 45:0|TG 14:0_15:0_16:0	3432166	4470304	1934797	8372240	7938826	11259572	1936782	2316400
TG 45:1|TG 14:0_15:0_16:1	102041840	97876384	117721000	101622312	99500024	100310192	102531936	99593680
TG 45:1|TG 14:0_15:0_16:1	99794744	95459872	114766800	85751632	90412488	75208320	93113704	105043400
TG 45:1|TG 14:0_15:0_16:1	28753610	11770250	7311006	26548726	6915472	11175795	29589878	6851948
TG 45:1|TG 14:0_15:0_16:1	14138544	17649928	16028544	17242826	11263595	13095964	13157233	13858443
TG 45:2|TG 14:0_15:1_16:1	32615426	20978632	24181162	36355180	16981650	28829830	33066120	36835600
TG 45:2|TG 14:0_15:1_16:1	5761177	5350076	5558711	8322254	6059223	4820851	8594537	5140170
[truncated: 189 more rows]

## Sheet: PC
Metabolite name	FBS-_1	FBS-_2	FBS-_3	FBS-_4	FBS+_1	FBS+_2	FBS+_3	FBS+_4
PC O-34:1	0	0	0	0	234742816	228700320	232522944	227951472
PC O-34:2	0	0	0	0	165721024	170388528	172753952	159713984
PC 40:6	0	0	0	0	106739536	99720496	103104384	106856752
PC 38:4	0	0	0	0	93775744	98919832	95280384	105109584
PC O-32:0	0	0	0	0	95083096	92532104	91507080	95657056
PC O-32:1	0	0	0	0	82873232	81592664	82891328	84715624
PC 38:3	0	0	0	0	73943800	70980448	71766112	74150952
PC 40:5	0	0	0	0	68205168	67643256	66974044	72889440
PC 31:0	0	0	0	0	61332364	66503592	69641208	75713016
PC 38:5	0	0	0	0	48069120	54888392	55941948	78519800
PC O-34:1|PC O-18:1_16:0	0	0	0	0	52113440	48771552	52188856	49705768
PC 38:6	0	0	0	0	45528808	40838668	46660000	51625616
PC 31:0	0	0	0	0	62095852	23288752	22183152	75178096
PC O-40:5	0	0	0	0	33496114	49399316	33350332	35144904
PC 34:0	0	0	0	0	34744660	37343084	36163816	39042128
PC O-32:0|PC O-16:0_16:0	0	0	0	0	28506292	32600270	32436466	32245974
PC O-37:0	0	0	0	0	28297248	29921304	31048448	36419464
PC 36:1;3O|PC 18:0_18:1;3O	0	0	0	0	26855474	25207894	26962350	25619586
PC O-30:0	0	0	0	0	24692266	25713164	26229354	25978426
PC 40:6	0	0	0	0	24094286	23499464	28181794	24743066
PC 30:0|PC 14:0_16:0	0	0	0	0	23866928	22903966	26448682	25163844
PC O-40:10	0	0	0	0	27493088	20659668	21453950	28196054
PC 32:1|PC 16:0_16:1	0	0	0	0	32878152	31891434	23832008	8186908
PC 40:6	0	0	0	0	21887750	21138636	25860716	25383956
PC 38:3|PC 18:0_20:3	0	0	0	0	25503516	21555120	22326520	22736546
PC 33:1|PC 16:0_17:1	0	0	0	0	22758864	22865562	21800030	24170114
PC 33:0	0	0	0	0	23121974	19632008	21831066	22332842
PC 38:5|PC 16:0_22:5	0	0	0	0	20941436	20565986	20668506	19640292
PC 32:1|PC 16:0_16:1	0	0	0	0	32878152	9048515	17092706	22186332
PC O-34:0	0	0	0	0	20247860	18078298	20359204	21744590
PC O-37:9	0	0	0	0	18613110	20191564	17120814	21265842
PC 40:6|PC 18:0_22:6	0	0	0	0	20366770	19000690	19408572	18280002
PC O-36:3	0	0	0	0	19376656	18807432	18842552	19854862
PC O-41:4	0	0	0	0	16420858	17611936	19674460	17925224
PC O-39:10	0	0	0	0	25097814	12821382	25636686	7642130
PC 35:3	0	0	0	0	19371782	17848316	18063846	15575861
PC O-32:1	0	0	0	0	19355892	15781464	14450089	17469580
PC 38:4	0	0	0	0	16700496	17020298	15530144	16304750
PC 38:4	0	0	0	0	19983420	11630571	16182626	15401198
PC O-40:11	0	0	0	0	9365940	9407995	12202868	29255122
PC O-39:10	0	0	0	0	6951178	23612250	7308746	22346812
PC O-39:10	0	0	0	0	14042695	6463762	24894980	13947894
PC 38:3	0	0	0	0	16462705	14012277	15079725	13728425
PC O-36:2	0	0	0	0	14723367	15225881	13431049	15562286
PC O-36:2	0	0	0	0	15002204	14768304	12494939	14370665
PC 35:1	0	0	0	0	13545885	12324556	13944843	14372824
PC 38:6	0	0	0	0	12177298	14420944	12870867	13786419
PC O-39:3	0	0	0	0	14293289	12138143	12565921	13143152
PC 38:2	0	0	0	0	12602439	14722327	11229354	13137744
PC 40:5	0	0	0	0	13258949	12924437	12245401	13033908
PC O-36:3	0	0	0	0	5501456	19624150	5559058	20134268
PC O-33:1	0	0	0	0	13139278	11955344	13425495	11463701
PC 33:0	0	0	0	0	15030060	10688735	11885235	11422554
PC 35:1	0	0	0	0	11326844	10964390	12952867	13556662
PC 34:2	0	0	0	0	15086508	14833223	15118305	3262337
PC 38:4	0	0	0	0	12481477	13345199	11628038	9498625
PC 38:4	0	0	0	0	12483760	10327042	10229441	13184001
PC 38:2|PC 18:0_20:2	0	0	0	0	10803447	11473203	11343068	10881922
PC 33:0	0	0	0	0	10831244	10249276	11837264	11422554
PC O-33:1	0	0	0	0	9751493	11071085	10325160	11291848
PC 32:1	0	0	0	0	10594056	10754338	9734873	11338866
PC 30:0	0	0	0	0	10531145	9004541	11606143	11054727
PC 40:4	0	0	0	0	12555115	9915388	9386747	9398250
PC O-34:2	0	0	0	0	11288372	11163251	8647066	9974362
PC 36:2	0	0	0	0	9495752	8598106	10940478	11396496
PC 35:1	0	0	0	0	16881206	14484498	4309028	4616396
PC 34:2	0	0	0	0	12406377	8601833	9964677	8190567
PC O-42:5	0	0	0	0	10081286	11156326	7855165	9626648
PC O-41:10	0	0	0	0	9427219	9142092	8473732	11272537
PC O-40:7	0	0	0	0	9723802	9970040	8398403	10172823
PC 34:2	0	0	0	0	4760434	5050822	14837326	12985352
PC 37:1|PC 18:0_19:1	0	0	0	0	9630973	9047706	8813235	8157010
PC O-32:0	0	0	0	0	6348487	9006955	8948692	8650539
PC O-34:1	0	0	0	0	7152804	9002346	8143104	8016906
PC O-36:4	0	0	0	0	9662927	6405062	7440754	8175354
PC 38:2|PC 18:1_20:1	0	0	0	0	9212762	3598442	9240829	9605582
PC O-34:0|PC O-18:0_16:0	0	0	0	0	9013179	7389188	7853338	7392188
PC 36:2	0	0	0	0	9565035	8826499	9656571	3224198
PC O-40:6	0	0	0	0	6869032	8034296	7631190	7683086
PC 38:3	0	0	0	0	7506952	8273244	6718142	7187672
PC O-32:1|PC O-16:1_16:0	0	0	0	0	6035918	8561599	8410141	6278176
PC 40:7	0	0	0	0	7154612	7027241	7429874	7485034
PC 31:0|PC 14:0_17:0	0	0	0	0	8543938	6084015	6832815	6668368
PC O-31:0	0	0	0	0	3015222	6859786	8405586	9698836
PC 33:1	0	0	0	0	7403658	6747773	6821943	6828306
PC 31:0	0	0	0	0	5997534	7568812	6386626	7422082
PC 38:1|PC 18:0_20:1	0	0	0	0	6697858	6372288	7437924	6648330
PC O-30:1	0	0	0	0	2972530	8487952	7151824	7499801
PC 34:1	0	0	0	0	5523954	7433454	6937886	5926698
PC O-38:4	0	0	0	0	6263997	5465403	6151555	7602606
PC O-37:1|PC O-19:0_18:1	0	0	0	0	6892778	4802492	5560684	7722614
PC 39:6	0	0	0	0	2287171	6738300	8362584	7502580
PC 36:3	0	0	0	0	6368192	7206586	5035368	5843368
PC 36:0|PC 18:0_18:0	0	0	0	0	9596040	5687964	6057736	2981433
PC 38:1	0	0	0	0	5682018	6385984	5195647	5863192
PC O-40:5	0	0	0	0	5861118	5265258	6125742	5570831
PC O-42:5|PC O-20:0_22:5	0	0	0	0	4226788	3987788	7753324	6291030
PC O-38:5	0	0	0	0	4779414	5584428	4493568	6379340
PC O-34:3	0	0	0	0	5914730	3847135	5603896	5513491
PC 30:0|PC 14:0_16:0	0	0	0	0	5409529	3433600	6429166	5540636
PC 34:0	0	0	0	0	8291468	3966846	881089	6832512
PC O-34:0|PC O-18:0_16:0	0	0	0	0	8147480	6509796	2907202	2077684
PC 36:4	0	0	0	0	5258909	4424602	4230301	5620958
PC O-36:0	0	0	0	0	4661236	5038840	5447626	4004592
PC 40:5	0	0	0	0	4912810	4612088	4833086	4682980
PC 37:1	0	0	0	0	4831485	4964148	3550056	5598536
PC O-38:5	0	0	0	0	1517897	6333270	4184155	6627821
PC 36:0|PC 16:0_20:0	0	0	0	0	5909506	4883556	2837368	4382292
PC O-36:0	0	0	0	0	3756996	5038840	5282688	3871532
PC O-35:2	0	0	0	0	4398360	3847861	4684604	4819669
PC 35:0	0	0	0	0	4503564	5560842	4697989	2746723
PC O-36:1|PC O-18:0_18:1	0	0	0	0	4517420	3844194	4591771	4394074
PC O-38:4	0	0	0	0	4721824	3872230	4986309	3700408
PC 35:0	0	0	0	0	4170955	4273845	3951680	4866773
PC 35:0	0	0	0	0	4593599	3988337	3892579	4689416
PC O-36:2|PC O-18:1_18:1	0	0	0	0	4295294	4250569	4214711	3838186
PC O-33:1|PC O-17:1_16:0	0	0	0	0	3744017	3610702	4598642	4231694
PC 33:0|PC 16:0_17:0	0	0	0	0	4419595	3336350	4570152	3709354
PC 37:4	0	0	0	0	3625882	3124332	4326504	4929342
PC O-34:3	0	0	0	0	5573938	3690760	1282870	5128396
PC 35:3;O|PC 18:1_17:2;O	0	0	0	0	3940910	3681196	4106810	3871210
PC O-34:1	0	0	0	0	4038372	4258108	3136004	3573453
PC 40:5	0	0	0	0	3866158	3697542	3743942	3228011
PC 35:0	0	0	0	0	3512667	4721810	3938444	2150213
PC O-39:3	0	0	0	0	4389380	2039230	2079794	5749333
PC 37:1	0	0	0	0	3631735	3751831	2969520	3556960
PC O-42:6|PC O-20:0_22:6	0	0	0	0	2448284	2574168	4865926	3898356
PC 36:3	0	0	0	0	3074788	3527800	3176196	3868974
PC 38:3	0	0	0	0	3167318	3378727	3652766	2985101
PC O-39:3	0	0	0	0	3804400	3194368	3059618	3064974
PC O-40:7|PC O-18:1_22:6	0	0	0	0	2924101	4030760	2946062	3166339
PC 34:1	0	0	0	0	3556981	3150024	3090717	3249996
PC O-40:4	0	0	0	0	2397296	3554414	3266194	3747761
PC 36:0	0	0	0	0	2870634	3578721	3855054	2538312
PC 38:1	0	0	0	0	2865145	3318510	3163413	3349956
PC O-40:6	0	0	0	0	3844270	2747858	3593745	2508292
PC O-36:1|PC O-18:0_18:1	0	0	0	0	3211922	3349783	2730099	3218407
PC O-41:4	0	0	0	0	2642088	2396230	3611889	3759017
PC 32:1	0	0	0	0	1754118	1495738	1740376	7239658
PC O-38:6	0	0	0	0	7255335	1175837	2436950	1262244
PC O-38:7|PC O-16:1_22:6	0	0	0	0	3152086	2760677	2550078	3489250
PC 33:0	0	0	0	0	2647717	2675121	2874534	3176448
PC 38:2	0	0	0	0	3706103	2540056	2785851	2178251
PC O-36:2|PC O-18:1_18:1	0	0	0	0	2870934	2868520	2738694	2605312
PC O-38:0	0	0	0	0	3683357	2846018	1959556	2562505
PC 35:0|PC 16:0_19:0	0	0	0	0	3279283	2758362	2561377	2263722
PC O-42:7|PC O-20:1_22:6	0	0	0	0	3239045	2698905	2422537	2439335
PC O-39:3	0	0	0	0	2848945	2253908	2322908	3280448
PC O-36:0|PC O-20:0_16:0	0	0	0	0	2469622	3004705	2562055	2618889
PC O-40:6|PC O-18:1_22:5	0	0	0	0	2798971	2508556	2797905	2528567
PC O-40:6	0	0	0	0	3016521	3074705	3409546	1032642
PC O-42:4	0	0	0	0	1312462	1609482	2984910	4438496
PC 40:3	0	0	0	0	2834802	2593022	3641032	1073174
PC O-44:11	0	0	0	0	2437088	2755706	2632779	2239669
PC O-36:3	0	0	0	0	2099132	2678938	2456588	2812213
PC O-36:3	0	0	0	0	2099132	2678938	2456588	2812213
PC O-33:1	0	0	0	0	2619762	2753995	2426969	2015081
PC O-41:3	0	0	0	0	2446039	2580906	2266378	2468858
PC 38:2	0	0	0	0	1695403	5702310	840259	1508250
PC 34:2	0	0	0	0	2553868	2146930	2872451	2101442
PC O-36:4	0	0	0	0	2000244	2817098	1970178	2714832
PC 37:1	0	0	0	0	2226559	2076436	2833455	2229931
PC O-40:4	0	0	0	0	2249634	2460988	2064913	2297872
PC O-31:0|PC O-15:0_16:0	0	0	0	0	2462117	2267160	2012206	2132555
PC O-38:8	0	0	0	0	2232982	2106407	2436559	1787568
PC O-44:8	0	0	0	0	2219929	2574680	1755837	1760368
PC O-33:1|PC O-17:1_16:0	0	0	0	0	3744017	1241246	1661006	1476626
PC 40:4	0	0	0	0	2305329	1537692	2091072	1866167
PC O-33:2	0	0	0	0	1956980	1840390	2285454	1698628
PC O-38:2	0	0	0	0	1467616	1606464	2015385	2406237
PC O-38:4|PC O-18:0_20:4	0	0	0	0	1971784	1776176	1772889	1956689
PC 38:4	0	0	0	0	2015192	1878501	2039149	1450137
PC O-40:5|PC O-18:0_22:5	0	0	0	0	1825831	2065189	1541886	1843714
PC O-34:3	0	0	0	0	1776869	1399318	1880659	1760384
PC 37:3	0	0	0	0	1647961	1556573	1569285	1867730
PC O-44:10	0	0	0	0	1202191	2690180	1231594	1351318
PC O-38:3	0	0	0	0	1346317	1114723	1410511	2565032
PC O-38:0|PC O-22:0_16:0	0	0	0	0	1709374	1821481	1545185	1321318
PC 36:0|PC 16:0_20:0	0	0	0	0	1824262	1376387	2008742	1170398
PC O-39:9	0	0	0	0	1853621	1174139	1342929	1772804
PC O-38:3	0	0	0	0	1144835	1340129	1428618	2132855
PC O-42:6	0	0	0	0	2048406	859364	1252102	1766650
PC O-40:6|PC O-18:0_22:6	0	0	0	0	1462884	1589592	1307060	1192866
PC 32:0|PC 15:0_17:0	0	0	0	0	1365896	1185609	1402215	1506079
PC 35:3	0	0	0	0	115826	1409855	1078803	2690893
PC O-38:3	0	0	0	0	2151433	1290782	529537	753806
PC 38:3	0	0	0	0	755013	1140058	1554840	1232096
PC O-40:1|PC O-22:0_18:1	0	0	0	0	1024729	1471798	1302410	702526
PC O-39:3	0	0	0	0	1431149	802360	780000	1275278
PC 38:4	0	0	0	0	147691	1395518	791556	1861894
PC O-42:4|PC O-22:0_20:4	0	0	0	0	886490	1222693	732383	1135339
PC 31:0	0	0	0	0	975591	662820	944243	1392504
PC O-46:10	0	0	0	0	1200929	949113	798865	928660
PC 40:4	0	0	0	0	1158723	947535	877755	887763
PC O-38:3|PC O-16:0_22:3	0	0	0	0	1086348	828102	1195361	745280
PC 40:3|PC 18:0_22:3	0	0	0	0	844601	1070264	796132	892720
PC 36:0	0	0	0	0	808516	875882	940996	948251
PC O-34:2	0	0	0	0	2255524	391661	314695	395840
PC 37:3	0	0	0	0	636092	452439	1569285	585251
PC O-32:1|PC O-16:0_16:1	0	0	0	0	1368097	624413	599332	599035
PC O-36:2	0	0	0	0	1137741	678632	639244	563591
PC O-34:2	0	0	0	0	446631	1044825	712656	703593
PC 40:1	0	0	0	0	730526	524813	506065	1050404
PC 32:0|PC 14:0_18:0	0	0	0	0	1065062	537647	479380	679857
PC 38:0	0	0	0	0	1383416	473048	521164	372212
PC 38:5	0	0	0	0	602494	836604	797444	342192
PC O-40:2	0	0	0	0	353218	305353	1465326	431576
PC O-38:6|PC O-16:0_22:6	0	0	0	0	924578	737042	258164	625444
PC 42:7	0	0	0	0	587896	614049	925441	347673
PC O-31:1	0	0	0	0	406224	384320	412163	1198889
PC O-33:2	0	0	0	0	18470	196724	1898911	161686
PC O-31:0	0	0	0	0	347521	153012	1519086	248154
PC O-38:3	0	0	0	0	437247	947364	232632	628904
PC 34:0	0	0	0	0	573549	609297	599825	442290
PC 36:3	0	0	0	0	660493	580398	517566	461892
PC 36:4	0	0	0	0	123023	631070	369688	981122
PC 42:6	0	0	0	0	548654	306345	983744	222693
PC O-41:11	0	0	0	0	892430	240117	879943	41065
PC 37:4	0	0	0	0	942904	521225	166141	401809
PC 38:4	0	0	0	0	302855	517628	645215	526841
PC 33:0	0	0	0	0	560180	85294	281564	1063654
PC 39:4	0	0	0	0	193178	543412	365503	837627
PC 41:6	0	0	0	0	346025	585021	392776	566552
PC 41:5	0	0	0	0	671635	538177	339839	318902
PC O-33:0|PC O-17:0_16:0	0	0	0	0	642756	376248	427858	322178
PC 40:7	0	0	0	0	309279	220662	369424	638490
PC O-34:2|PC O-16:1_18:1	0	0	0	0	122276	561203	680870	166788
PC 33:0	0	0	0	0	215462	236039	87721	968243
PC O-44:10	0	0	0	0	323924	350478	352362	444412
PC 39:8	0	0	0	0	0	870781	188709	395022
PC 37:3	0	0	0	0	280993	347526	404588	362220
PC 39:5	0	0	0	0	227175	180907	400749	535903
PC O-36:5	0	0	0	0	9229	657594	175083	479722
PC O-38:2	0	0	0	0	271665	362159	170941	345014
PC 40:3	0	0	0	0	438254	119714	364046	223831
PC O-42:9	0	0	0	0	181970	339770	253850	359441
PC O-30:0	0	0	0	0	21478	321561	504689	280252
PC 40:6	0	0	0	0	601141	138036	128335	249840
PC O-34:2	0	0	0	0	244025	300108	263107	300715
PC O-38:4	0	0	0	0	235499	248889	183817	349686
PC 40:4|PC 20:0_20:4	0	0	0	0	311968	266891	207653	198511
PC 38:0|PC 18:0_20:0	0	0	0	0	32364	48606	872021	15475
PC O-44:5|PC O-22:0_22:5	0	0	0	0	189292	163444	156132	437024
PC O-40:7	0	0	0	0	167735	50332	110540	600442
PC O-40:4|PC O-18:0_22:4	0	0	0	0	308709	300524	111460	178683
PC O-44:6|PC O-22:0_22:6	0	0	0	0	223755	258778	190584	213707
PC 39:6	0	0	0	0	66882	533485	69920	168851
PC O-39:6	0	0	0	0	34118	616608	153307	4669
PC 42:5|PC 20:0_22:5	0	0	0	0	275826	145343	143221	195299
PC 40:2	0	0	0	0	0	345582	186638	182335
PC 35:3	0	0	0	0	74258	16757	72143	522737
PC 42:5	0	0	0	0	0	222944	256377	174571
PC O-44:11	0	0	0	0	273953	107975	113155	133914
PC 40:5;O|PC 18:0_22:5;O	0	0	0	0	152607	5022	434810	0
PC O-36:6	0	0	0	0	111973	71253	143856	240244
PC 42:6	0	0	0	0	435125	130575	0	0
PC 38:4;O|PC 18:0_20:4;O	0	0	0	0	0	156184	148452	245483
PC O-44:7	0	0	0	0	145920	0	218568	180214
PC O-36:5|PC O-14:0_22:5	0	0	0	0	247466	179439	45048	64878
PC O-40:10	0	0	0	0	279300	17408	6104	204817
PC 31:0|PC 14:0_17:0	0	0	0	0	19637	86038	59864	250312
PC O-42:7	0	0	0	0	0	0	117053	256986
PC O-32:1	0	549	0	0	768791	821602	603451	657298
PC 36:3	767	0	0	0	8941406	11501574	11155779	9859791
PC 30:0	0	0	0	1254	68264184	65862472	62689112	67134944
PC 38:3	0	0	1456	0	120497	133605	192085	186867
PC O-37:6	0	859	668	0	1038088	56898	429103	596147
PC 39:6	0	0	1731	0	5860450	7086882	7489481	9274222
PC O-34:4	1916	0	0	290	251453	176707	207618	193367
PC 38:5|PC 18:0_20:5	0	2223	0	0	2654380	3628874	3718123	3066716
PC 38:2	0	0	2246	0	501482	423616	458216	1000079
PC O-38:5	0	0	463	1811	5833026	4281349	5437442	5619036
PC 36:4	947	1420	0	0	630215	321620	506118	168653
PC 35:1	2731	0	0	0	13662648	11652458	11979355	13647538
PC O-38:5	1733	0	2153	0	823718	1818234	1245793	961923
PC 36:2	0	0	0	4009	148266	204776	343817	652292
PC O-40:8	0	0	4334	0	29538308	31729044	32134240	29033048
PC 35:2	0	3221	1164	0	10902874	12851874	9467762	10449455
PC 36:1	5172	0	0	0	16843534	20630078	17955098	19710884
PC 36:2	0	5863	0	0	29667936	24838362	25513784	29156062
PC O-35:3	0	0	0	6577	132774	55575	240331	244588
PC 35:1	0	0	0	7923	3605513	3718943	3521173	3791782
PC 38:2	0	8199	0	0	6190181	1900177	3269627	4817298
PC O-40:5	0	10821	0	0	127132	67219	75226	74992
PC O-38:6	10936	0	0	0	27020428	22995412	23726510	20423280
PC 39:2	0	0	0	11037	314119	341990	232116	518152
PC 37:5	2724	5867	1398	3432	230386	417996	265057	169408
PC 38:5	617	0	0	13090	9806107	7944118	8335538	8057400
PC 32:0	0	0	15571	0	4374474	4268326	2811552	3127357
PC 32:1	3632	12395	0	0	3687001	1986060	4514779	5995903
PC 30:1|PC 14:0_16:1	0	18792	0	0	679938	790089	966564	1455346
PC O-37:7	17472	0	0	3093	1532375	1002257	1627189	1280811
PC 32:0|PC 16:0_16:0	0	12873	2682	5901	3455927	2248922	2002881	6093478
PC O-38:6	21458	0	0	0	1148375	2070046	2594698	1925939
PC 38:3	0	0	0	26081	6513004	8745753	7970519	8569516
PC 35:1	6432	6859	15474	0	80680744	64427276	72327040	63085064
PC O-36:5	0	34158	2857	0	17972788	18039154	16831160	18221762
PC O-35:6	13664	0	21539	2482	375547	664449	628707	574266
PC 37:3	1603	0	0	36798	210112	45524	57175	179175
PC 34:1	0	16540	0	24077	15717269	27305580	27426086	21360512
PC 36:1	41862	0	0	0	142427888	132338552	195899376	136359712
PC 38:2	14554	0	0	28733	4037733	3793394	4125548	4105588
PC 38:1	0	41821	1853	0	21882546	20296402	13150683	20463836
PC 32:0	0	0	48952	0	110793	40995	69493	250592
PC 36:5	49060	0	0	0	1419968	499537	1757033	1335282
PC 37:1	49137	1354	0	0	22241180	16391785	15640257	19982818
PC O-35:3	0	0	0	51807	450601	578931	352722	174124
PC O-33:0	52876	0	0	0	1397646	1954414	1217653	2057174
PC 34:0	27492	0	0	26364	38217872	32624248	32238416	30979426
PC O-38:7	0	33051	20967	0	111989504	104073312	152350192	141337936
PC 35:1	49957	0	6318	0	80842008	91801152	91323104	96423424
PC 33:2	0	0	63140	0	858535	776223	695268	1009315
PC 38:2	0	64516	0	0	6191976	1597961	3269627	4817142
PC O-38:5|PC O-16:0_22:5	17524	9112	36291	1743	3374716	3598474	3941904	3505526
PC 36:3	0	63107	0	1654	51771124	60782132	61447420	56280316
PC 36:4	0	0	65978	0	38544444	41446248	39287364	38601204
PC O-36:7	23388	19319	7703	16255	501304	532304	520760	345360
PC 36:3	61867	0	0	6568	50973164	47306052	35672716	43247852
PC 34:1	6221	17130	29813	16340	802476	1652231	1360040	1377534
PC 34:3	0	79494	0	0	229666	1468466	202082	199882
PC 34:0|PC 16:0_18:0	17220	42883	6133	14171	20730492	28146376	27315610	37930476
PC O-38:5	13127	25307	21316	27761	1504612	1791123	1056800	560752
PC 37:2	11989	28049	32771	17410	4394866	8595429	11207986	1874319
PC 39:2	0	0	0	90722	629164	710101	500324	1034697
PC 32:2	3314	44799	48752	0	119751	244363	150447	192233
PC 36:1|PC 18:0_18:1	59678	39025	0	0	325320832	320256768	321709216	323871872
PC 41:6	14184	47274	44197	0	44107484	41903288	45469332	42117484
PC O-36:6	75704	36316	0	1670	160518	101572	91074	78703
PC O-31:1	48614	38446	22895	7177	1058780	4142092	441873	1981887
PC 38:4	0	74372	67033	0	1571996	1270564	999338	1336395
PC 36:4	28322	0	84977	28383	72306	383621	199727	91905
PC 34:1	77797	0	0	65678	32471284	31664314	29641086	29881656
PC 38:5	16662	48632	31827	55485	518384	497897	698768	1002663
PC 34:3|PC 16:0_18:3	64671	38504	27610	40527	1300441	1017068	998275	895665
PC 34:4	48642	62280	0	61912	2738780	2599157	2775538	2829634
PC 32:1	51367	29071	69065	40712	104891840	97574784	96334264	102310504
PC O-36:6	30331	64387	88052	21346	581948	398172	745076	501533
PC O-33:1	135354	15294	35818	21951	3609314	2722822	3301866	1887191
PC 37:8	0	68834	145214	0	787950	623406	545729	303711
PC 36:2	13544	142350	20054	38276	13295889	11652712	54423744	9598088
PC 37:2	84735	19858	49911	72798	3934998	1969559	3218717	758211
PC O-38:7	126826	17392	80614	3051	340261	604174	478570	395722
PC 36:2|PC 18:0_18:2	43551	19754	46182	118973	5139446	5290285	8809876	5299592
PC 36:0	0	115339	0	118169	10308495	12772436	12136880	12614368
PC 34:1	20026	1811	0	214768	296909088	210402976	245855344	271626464
PC O-36:2	0	0	86233	154286	12364385	11712662	10842402	11082619
PC 38:2	78379	15442	36544	121696	15316685	11186372	15163606	14473148
PC O-32:2	0	48369	73706	161707	13647904	17841604	12635417	13874395
PC 35:2	34989	49488	166694	71108	2466163	5258844	4686871	2545558
PC O-37:5	70606	121615	38882	108345	764437	434234	1143014	433395
PC 38:6	96821	145099	75218	46193	157491	1597	118557	84609
PC 32:0	218925	82831	23493	51733	186472304	180297856	162678784	186414368
PC 32:2	0	17079	345925	21018	24449492	17264246	23598476	24744736
PC 32:2	0	7622	372958	36047	20295000	20509400	24460230	23968064
PC 34:1	174057	18460	6190	233823	263059296	290810496	285054112	246731616
PC O-32:2	69005	245707	120552	0	3266429	2412052	2616358	7721734
PC 38:2	192713	171419	83816	15914	13553470	15666531	5482682	13624096
PC O-36:5	217676	105814	119459	57246	1628342	1473113	1319772	1146039
PC 36:4	154185	0	241844	141321	863613	1262155	1091545	1187634
PC 34:2	256401	67188	22451	199432	193676480	199005072	197327904	228223360
PC 37:7	262400	95344	103471	101235	2852145	9928822	2977270	2593136
PC O-38:5	190636	137886	118929	115271	10623131	11111977	12282039	12229751
PC 34:2	114647	81494	139814	281915	9499518	9233539	7994916	10392188
PC 36:4	172829	0	283536	164669	376015	1532051	1203258	1323857
PC 32:1	298044	224974	27148	73371	8961961	9648263	10549042	8306607
PC 34:2	444100	185234	2309	2944	61384856	167724272	60737740	57726628
PC 34:0	118963	207254	199945	263904	212485344	208874592	205140352	219377040
PC 33:7	222734	167355	0	522399	1911697	1401744	1888548	1670173
PC 37:8	305847	191746	237760	312873	4772209	3763674	3850678	3663914
PC 39:5	62615	517959	264346	396317	4315874	4613793	4179443	4103846
PC 34:2	357574	150486	613580	281915	29523346	25719864	28749670	26487052
PC 39:10	252923	760395	264174	205565	276143	1446998	835690	1113816
PC 36:2	227633	620400	127607	513033	55253792	61114668	50486964	51320000
PC 33:1	912387	155674	248537	182884	74932136	74560992	77717456	73971576
PC 32:0;O|PC 16:0_16:0;O	85522	459415	717875	238392	441199	124137	83825	822537
PC 36:1	589946	524508	541543	285005	528796672	644874240	620502848	560235200
PC 37:7	524588	673842	391273	572525	9422820	9430245	8498415	9860583
PC 38:8	637586	1161573	393998	471123	7154427	8407324	6844894	7061250
PC 34:0	451220	907191	305181	1133851	302189	417554	106967	549652
PC 36:5	793539	539077	894045	731564	7690071	8065958	9601400	3638246
PC 33:1	617573	459170	1295099	998770	822648	1864884	3094853	4848319
PC 35:8	663447	1164372	451966	1103520	14315753	13797872	12141353	15176572
PC 38:8	1284478	859933	788390	943148	7136588	8484341	8788324	8443024
PC O-36:4	781269	879671	1655579	1216990	12453840	12677055	13959990	13949730
PC 33:1	1420781	1497401	933175	1368404	10943233	10015161	7455728	988425
PC 36:2	1575074	1835383	860113	979950	181171312	191791968	194400080	223826320
PC 36:4	1654582	860487	2327256	880621	3000608	3820042	1567362	3153546
PC 36:4	1084408	1269736	2678141	929340	3437246	15452968	11425434	11948298
PC 36:2	1163218	1116580	4546113	1696480	149703104	188061808	58947088	176201248
PC 36:4	3602979	1257920	2678141	1059734	13035271	15045446	10828530	15376746
PC 36:2|PC 18:1_18:1	1110599	4614015	1156918	1972013	15710268	13534448	11641497	20204526
PC 32:0|PC 16:0_16:0	2615285	1724116	2189148	2590738	985719936	966259968	993281664	998177536
PC 38:7	1981735	3858032	1235842	2095649	845926	5229272	800059	2215978
PC O-37:2	3133829	3175757	2692329	3308402	1206194	323858	1265039	431116
PC O-37:7	3734189	3893611	3554976	3118481	19687828	16981942	22171400	21282248
PC 34:1	4684209	3318545	3445942	3583742	1680150016	1683375616	1673403648	1775069184
PC 22:0;O|PC 16:0_6:0;O	3765543	3503038	3675702	4090884	32292082	26966394	30608882	35225240
PC 34:1	4962296	3343951	3698562	3413650	1763169152	1768224128	1750686976	1842482304
PC 37:8	3885984	4180834	3917730	4160316	30657740	34375644	33629744	27289856
PC 36:4	6345479	5710571	3888722	2448594	563996	939634	686464	575007
PC 31:6	4451706	4258710	4776073	5306444	99813064	98011624	94299912	97625712
PC 37:8	5020505	4597844	4753116	4768158	38050760	35743940	29880712	31645382
PC 36:2	5330242	4664440	5192244	6281495	26192058	22440806	22001098	28462092
PC 35:8	5687522	5842320	6450198	6260628	91902888	100289688	121010776	117634544
PC O-36:6	7757150	7570293	7759743	8191118	7374218	11090816	8830353	7955044
PC 36:7	14403492	15105521	12953963	13889210	47284024	49271672	49088008	56842348
PC O-36:6	16952088	16608532	16319385	16685499	19136826	18493816	40222960	18134232
PC 33:7	129618432	132951408	127889264	135645456	1359496192	1427288064	1428154112	1464122368
PC 26:0;O|PC 18:0_8:0;O	355748576	359846816	342847808	365671872	1596472704	1617449088	1607197952	1631150336

## Sheet: LPC
Metabolite name	FBS-_1	FBS-_2	FBS-_3	FBS-_4	FBS+_1	FBS+_2	FBS+_3	FBS+_4
LPC 14:0	9175	10037	79592	42917	725922	503565	283634	502658
LPC 14:0/0:0	0	41312	0	0	532022	0	0	0
LPC 15:0	283161	55041	129474	388522	90918	59075	344688	40145
LPC 15:0	871148	1076708	648551	630725	730726	168609	142472	980739
LPC 15:0/0:0	0	82471	11133	0	319768	120602	0	0
LPC 15:1/0:0	0	0	0	0	4365614	3258137	3645834	4435144
LPC 16:0	277662	597050	433290	515373	489998	423773	574731	417492
LPC 16:0	1407242	1428835	1522626	1572875	1966102	1848844	1986033	1871269
LPC 16:0/0:0	15008083	14628646	15199711	16780756	27918586	33169428	28086386	36152256
LPC 16:1/0:0	0	2861	0	0	417738	90405	389231	383496
LPC 16:1/0:0	0	18521	0	0	11126804	11007926	11242398	11373206
LPC 17:0/0:0	0	0	589362	1077	69585	2922	201461	1121954
LPC 17:1/0:0	923256	1336647	984306	932161	267011	247527	88313	346168
LPC 18:0	9648	30568	11166	178477	30868	270599	84448	11400
LPC 18:0	1316372	982972	1125922	1013154	1164506	953336	951018	1066456
LPC 18:0	734613	1074969	1158592	1031913	6318095	5293496	5013314	6117942
LPC 18:0	7635170	4270890	10342728	5651266	32203104	28152770	25949200	25034486
LPC 18:0/0:0	16396131	16296750	16779240	19134338	56116628	56473140	55018616	54567368
LPC 18:1	10124	9908	48672	0	338133	225411	406378	497198
LPC 18:1	0	0	0	0	2399306	1787896	0	0
LPC 18:1	0	0	0	0	6766130	9096579	6291392	5564546
LPC 18:1/0:0	187794	68192	0	0	12615516	14264636	13966514	16429921
LPC 18:2	2900392	9234479	6597136	10817843	15394183	3151138	2208539	9402301
LPC 18:2/0:0	1775930	6846409	7237458	5402880	1854873	8176954	1963818	6125592
LPC 18:2/0:0	9385666	3201232	8057884	6157962	18814456	7464537	6565440	16005476
LPC 19:0	0	0	27989	39167	185156	211054	244166	295586
LPC 19:0/0:0	0	101571	0	0	687272	522590	467404	224529
LPC 20:0	1723	0	0	0	365944	301379	380715	287131
LPC 20:0/0:0	0	0	0	46616	0	424433	0	0
LPC 20:1/0:0	0	0	0	0	690331	830399	203598	1061916
LPC 20:2/0:0	410154	246122	967992	1299470	270670	161373	149103	213163
LPC 20:3/0:0	115159	1647	410227	140994	0	218428	0	286103
LPC 20:4/0:0	67062	12803	80494	75083	60128	86574	195822	27857
LPC 21:3/0:0	224375	151376	165923	171832	0	62022	357048	143887
LPC 22:0	0	0	0	0	596507	486439	499849	496380
LPC 22:0/0:0	0	0	0	0	786688	871964	697518	742006
LPC 22:1/0:0	0	0	2671	107015	0	0	0	570760
LPC 22:2/0:0	30662	125619	209917	75134	138790	489	167838	394003
LPC 22:3/0:0	288597	35241	178242	189860	106744	13374	86407	139588
LPC 22:4	137335456	138792848	129792976	137354752	32219164	75525840	99804880	31989468
LPC 22:5	33327	12561	5882	16792	237542	242698	381037	290367
LPC 22:5	553540	919366	1132975	948496	707178	552067	1837186	995429
LPC 22:5/0:0	143466	0	77494	69351	82333	48525	104329	206940
LPC 22:5/0:0	157795	20717	43832	37554	343551	10134	0	634387
LPC 24:0	0	0	0	0	1107243	1053975	839699	504029
LPC 24:0/0:0	0	0	2830	0	2907063	2668702	2468650	1974360
LPC 24:1	0	0	0	0	261558	195795	269834	62995
LPC 24:4	1743164	3834644	1707995	3533888	6423378	6901328	3540724	2055806
LPC 24:4/0:0	96242	1566	204529	66845	29377	102619	201788	101050
LPC 24:5	40163308	100702008	42916780	33327048	19275594	20668320	19062628	82376672
LPC 26:0/0:0	0	0	0	0	1396206	2038000	1229383	156767
LPC 26:1	0	0	192	0	440433	30515	426485	87115
LPC 26:1/0:0	0	0	0	0	210448	786623	807678	774356
LPC 28:6	24951	29118	30112	138270	2700330	3187579	2717340	3148441
LPC 28:6	5938	30195	2438	39946	9428882	4703975	6273394	10595479
LPC O-14:0	0	0	0	0	8653672	6782452	5181546	8348446
LPC O-14:0	0	162	6370	1743	34276616	32552186	33682620	34607656
LPC O-14:1	223955	128438	134428	40923	9586859	9279232	8783535	8786476
LPC O-15:0	0	0	0	6599	3793834	3669073	3797812	3133979
LPC O-15:0	0	0	0	731	3680282	3505500	3912868	3356623
LPC O-15:0	0	0	0	0	17610022	25262582	22964674	23826028
LPC O-15:1	0	0	0	10782	13578964	14211155	14015680	14186722
LPC O-15:1	0	0	0	0	17060576	14394910	14993891	16254179
LPC O-16:0	0	0	0	0	46999164	76065912	44988744	60399888
LPC O-16:0	879	0	0	0	685407104	650068736	685603520	676986560
LPC O-16:1	1397	0	0	0	11532336	15659663	11287927	11403049
LPC O-16:1	0	0	0	0	854504320	874218752	896464192	877222784
LPC O-16:2	1156	0	0	30706	2383942	1398676	6459106	2771072
LPC O-17:0	364677	292487	457091	270433	8812924	7410840	8791345	7762736
LPC O-17:0	5441	1862	19897	3021	11591034	13278189	12805115	12344781
LPC O-17:1	0	0	0	0	9760680	11883303	7628752	9841853
LPC O-17:1	0	0	0	0	17003736	16230238	14270895	18521388
LPC O-17:1	0	0	13325	6735	78334456	81885688	84058728	84952056
LPC O-18:0	0	0	24611	0	48750452	50195408	50085660	47071712
LPC O-18:0	0	0	0	0	97810344	92840752	96955776	95445720
LPC O-18:1	0	0	0	0	76551064	74926040	76360896	72483336
LPC O-18:1	0	0	0	0	141479328	129659824	126466544	136500064
LPC O-18:1	0	0	0	25779	185276096	173504016	181701232	189966144
LPC O-18:2	0	0	3468	0	166214464	159688752	159917472	148570656
LPC O-18:3	569129	401117	962043	346688	1004855	1907770	3676004	1190402
LPC O-20:0	0	0	0	0	23633256	23617694	23600116	23739870
LPC O-20:0	0	0	0	0	47854292	47090388	47939520	47752968
LPC O-20:1	0	299115	163283	0	4653986	4281874	4227396	3782603
LPC O-20:1	0	0	0	0	19972332	20274890	19191808	21535786
LPC O-20:2	0	0	0	0	752869	453173	1027638	1061205
LPC O-20:2	0	0	0	29070	2099701	2106513	2217506	2885202
LPC O-21:0	18145	450	0	0	4127843	3914666	4046439	3571390
LPC O-22:0	712	0	0	0	23846736	22664464	22226742	22091074
LPC O-22:0	0	0	0	0	42283812	43073096	45037256	49074652
LPC O-22:1	0	0	0	0	6006294	5259278	4979926	4990055
LPC O-24:1	0	0	0	0	3240083	3095842	2744968	2222921

## Sheet: PE
Metabolite name	FBS-_1	FBS-_2	FBS-_3	FBS-_4	FBS+_1	FBS+_2	FBS+_3	FBS+_4
PE 25:1	1240069	836331	2174673	2289388	2756104	1330750	1875963	1140605
PE 28:0	0	84771	0	1199	2882330	3011494	2819485	1083932
PE 28:0;O|PE 16:0_12:0;O	0	0	0	0	261558	195795	82654	126039
PE 28:0|PE 12:0_16:0	81798	746662	391610	239168	22362448	9589525	6819508	8371370
PE 28:0|PE 14:0_14:0	602596	387551	694332	508174	24934444	23575984	24394216	24141836
PE 28:0|PE 14:0_14:0	303427	746662	391610	289915	22362448	22414636	22348878	22398202
PE 28:1|PE 12:0_16:1	173762	116657	6048	16214	59246	120892	311675	200549
PE 29:0	0	43210	0	0	1286148	1253316	1094206	1357567
PE 29:0|PE 14:0_15:0	0	0	0	8585	11848371	10914970	10241644	11052771
PE 29:0|PE 14:0_15:0	0	0	0	0	9339180	9767256	9010662	9348971
PE 29:1|PE 12:0_17:1	0	0	0	0	181309	197459	270173	124157
PE 29:1|PE 12:0_17:1	0	0	0	0	0	216021	111178	154480
PE 30:0	9583379	8656998	9788529	9091045	183306624	177954384	180107392	185024784
PE 30:0;O|PE 16:0_14:0;O	0	0	0	0	375116	0	267929	197475
PE 30:0|PE 14:0_16:0	47964384	48472244	47967620	48354976	957220608	974019712	966670592	980426624
PE 30:0|PE 14:0_16:0	0	0	0	0	0	258148	228521	0
PE 30:1	0	89259	197481	93061	19221238	18298192	20059552	22826424
PE 30:1	0	0	0	0	3782949	2922040	2247709	2122218
PE 30:1	90749	0	0	0	554666	193359	1196339	854113
PE 30:1|PE 14:0_16:1	1982643	1059340	1428293	1905226	117963616	115246488	119385632	123973616
PE 30:1|PE 14:0_16:1	2108952	1725854	1688477	2138182	116369400	113550808	111033832	112989832
PE 30:1|PE 14:0_16:1	0	0	0	0	3554394	2781984	1718497	2176519
PE 30:1|PE 14:0_16:1	0	0	0	0	3554394	2781984	1500627	2176519
PE 30:1|PE 16:0_14:1	411062	666953	389507	238883	9047051	8439791	8247576	4906886
PE 30:1|PE 16:0_14:1	580553	27868	280553	400276	7481764	6511126	4627330	6256538
PE 31:0	0	17898	0	0	5467414	6111090	4693822	4665054
PE 31:0|PE 15:0_16:0	0	0	0	0	28413524	29595194	28612926	29460182
PE 31:0|PE 15:0_16:0	0	0	84658	176958	28636252	29577542	28927698	27622192
PE 31:0|PE 15:0_16:0	0	0	0	0	1212344	1469662	1223455	372125
PE 31:1	0	0	0	0	29932422	32636154	31427058	31398274
PE 31:1	644265	994203	1003501	722884	21759728	21655742	24250920	22408420
PE 31:1	0	0	0	0	4848174	5444370	4344577	5931389
PE 31:1;O|PE 14:0_17:1;O	38625	157888	243590	51241	672112	338622	595401	274044
PE 31:1;O|PE 17:1_14:0;O	0	48614	0	48776	131022	225223	99846	52365
PE 31:1|PE 14:0_17:1	7996142	7095974	7624192	7552609	162509792	166790416	159609520	161445872
PE 31:1|PE 14:0_17:1	7912232	7138068	7409154	7485605	164771680	159876352	153493360	160148960
PE 31:1|PE 15:0_16:1	0	0	0	2960	35809488	34224988	38959388	38831700
PE 32:0	8613365	8094824	8376863	8760466	105287168	107670032	104254720	108087464
PE 32:0;2O|PE 16:0_16:0;2O	0	0	0	0	228797	132512	281950	263128
PE 32:0;O|PE 16:0_16:0;O	896	0	0	0	1135881	1123517	1162430	1380932
PE 32:0|PE 16:0_16:0	38811392	35921980	35731656	37496640	485458432	484507840	488229024	477738144
PE 32:0|PE 16:0_16:0	36651004	35240284	36338812	35676928	439255168	446093088	442163648	460812992
PE 32:1	45002708	46948236	49333412	47369208	962818240	942831680	936049472	958673728
PE 32:1;2O|PE 17:1_15:0;2O	2333918	1954441	2452948	2461412	620318	848244	729879	706273
PE 32:1;O|PE 16:0_16:1;O	0	0	0	0	538042	210599	743775	1017752
PE 32:1;O|PE 16:1_16:0;O	0	0	0	0	715706	556054	911603	724480
PE 32:1;O|PE 18:0_14:1;O	780729	305186	620766	526266	6715202	6511895	8256490	7152730
PE 32:1|PE 16:0_16:1	235954704	226269104	235985120	236914640	9554733056	9989996544	10007885824	10129101824
PE 32:1|PE 16:0_16:1	257336960	246669984	249083648	255769136	5793670144	5740547072	5785232896	5761223680
PE 32:2	0	90711	203784	194982	16319835	17344594	17153312	16616904
PE 32:2	0	90711	203784	194982	14481189	17520470	17153312	16436644
PE 32:2	0	0	0	0	1544687	1454176	1535850	1461488
PE 32:2|PE 16:1_16:1	2649977	2198867	2543498	2566145	104867408	96542712	97729632	99161656
PE 32:2|PE 16:1_16:1	3180302	2846254	3756548	2927846	91921544	91256912	90615936	93597536
PE 32:2|PE 16:1_16:1	0	0	0	0	2254338	2020180	2154427	2150290
PE 32:2|PE 16:1_16:1	0	0	0	0	1084569	503252	1305744	586781
PE 32:3	0	0	0	0	5002050	5105852	4714378	4807765
PE 32:3|PE 16:0_16:3	12647	0	3565	0	3903051	5007806	4942876	5503462
PE 32:4|PE 14:0_18:4	0	536	0	0	298984	184745	338552	222022
PE 32:4|PE 16:0_16:4	0	0	0	0	1011290	1347991	674862	464755
PE 32:4|PE 16:2_16:2	3021163776	2744164864	2871664896	2978256640	14936275968	15048509440	14145140736	14609960960
PE 32:6|PE 16:2_16:4	3227438	2902562	2576843	3046592	196828160	202603968	208615200	203686528
PE 33:0	0	0	0	0	4091189	3136778	2997676	4441330
PE 33:0|PE 16:0_17:0	0	0	0	0	4374787	3741755	4474712	3933353
PE 33:0|PE 16:0_17:0	0	0	0	0	3666856	3753056	4474712	3511578
PE 33:1	164197328	159241120	154493952	169746064	959503552	937154624	925898304	940761152
PE 33:1|PE 16:0_17:1	678227904	658764992	676839424	693347712	6137478144	6072875008	6022567424	6234327040
PE 33:1|PE 16:0_17:1	771963584	766712384	741887040	784500160	4828437504	4746478080	4808199680	4661963776
PE 33:1|PE 16:0_17:1	1628427	558501	1625301	1347986	20688136	19829426	20817314	18457568
PE 33:1|PE 16:0_17:1	33524	519894	135571	562068	18844870	17419196	19179324	21515322
PE 33:2	0	81444	96473	165770	14424433	13155777	14814801	12896897
PE 33:2;O|PE 16:0_17:2;O	1172363	1118178	1067031	1183753	1800611	1297212	1610570	1827197
PE 33:2|PE 16:1_17:1	5569884	5195048	5750760	5871579	130608384	126044384	129322360	127169440
PE 33:2|PE 16:1_17:1	5388331	4741252	4149993	5168391	105758312	105053152	101910032	108628296
PE 33:4|PE 17:0_16:4	10186484	9938355	10996633	11116568	316371712	310645824	319726528	299677376
PE 34:0	405128	337143	184449	342353	15361940	15543046	15578014	15871779
PE 34:0;O|PE 16:0_18:0;O	139189	0	16459	0	28037304	26422390	24781914	27125728
PE 34:0|PE 16:0_18:0	2716043	2730906	2187298	2606634	59658996	59341424	58516036	58437276
PE 34:0|PE 16:0_18:0	3373915	2318192	2000536	2370234	47773344	46293856	45398552	45618260
PE 34:1	49967284	51596444	46949364	52129460	392299168	407258432	409261888	415603680
PE 34:1	35368272	26914028	27747796	26402276	343582912	414019904	412499328	364706784
PE 34:1	79786	15469	156509	181438	7662778	8199910	8068868	7001574
PE 34:1|PE 16:0_18:1	219068000	205849296	208917584	222553904	1836490240	1822933376	1845652736	1802660736
PE 34:1|PE 16:0_18:1	218543648	205412384	209055632	222553904	1835796608	1822933376	1845652736	1802660736
PE 34:1|PE 16:0_18:1	207776112	207745232	204667952	206341824	1776369664	1768162688	1765521792	1818118144
PE 34:1|PE 16:0_18:1	30973484	29797394	41817748	28226212	339016992	367193728	379327776	357073664
PE 34:1|PE 16:0_18:1	1914022	1441181	1881718	1552302	46916236	43470012	42102912	44903616
PE 34:1|PE 16:0_18:1	409530	804103	246467	345820	2474433	4735843	4627342	4014890
PE 34:1|PE 17:0_17:1	1416871	1374952	1278845	1285550	33512382	36271700	37722944	35023088
PE 34:2	11088751	9749641	12084285	10027711	406113952	425542240	465156512	529513888
PE 34:2	1236616	1037843	1265684	934034	27508742	28184866	27756360	28472526
PE 34:2	59043	359922	4572	225713	3230323	4424008	1341428	3839724
PE 34:2;2O|PE 16:1_18:1;2O	430389	517026	385255	384680	212778	310758	168481	243230
PE 34:2;O|PE 16:0_18:2;O	4236384	4661250	4415450	4927667	2541006	2819742	2587086	2628543
PE 34:2|PE 16:0_18:2	1253822	915472	1199640	1185205	16556674	15090532	15683976	17143428
PE 34:2|PE 16:0_18:2	295796	354920	417062	171078	11480269	23569584	14525648	14705352
PE 34:2|PE 16:0_18:2	192959	0	0	0	638656	1342268	86029	28533
PE 34:2|PE 16:1_18:1	57517764	59562048	63850988	66553672	4682455040	4907187712	4870864384	5233038336
PE 34:2|PE 16:1_18:1	0	0	65237	13845	2770634	2329533	2579966	2281020
PE 34:2|PE 17:1_17:1	9931788	8631318	8286167	10134301	137499568	138220512	139604464	135962656
PE 34:2|PE 17:1_17:1	8443641	9120820	10870053	9947601	139648032	134228512	136068352	138636752
PE 34:3;3O|PE 16:0_18:3;3O	7521438	8055114	7998778	8230930	20096598	22682714	22135626	22023288
PE 34:4|PE 16:0_18:4	0	0	0	0	0	0	458084	0
PE 35:1	40948132	34237908	37048248	40276508	162527952	137074800	137717680	160890896
PE 35:1	344533	360493	884308	32090	13719324	13110322	12786341	12718978
PE 35:1	350028	212957	83399	20722	10739227	11119167	9750184	11104452
PE 35:1	0	0	0	0	3074745	2848100	3045176	2961749
PE 35:1	34408	452904	122509	81390	1555146	1610383	2458552	1539828
PE 35:1|PE 16:0_19:1	150213152	150880256	145909168	154137376	619437824	636226560	642050752	627897536
PE 35:1|PE 16:0_19:1	131111168	118307904	129536736	128990840	515339136	488863904	512553312	545290560
PE 35:1|PE 16:0_19:1	107732	1737	7658	1805	12498579	10157943	13413317	11541858
PE 35:2	1767597	2470684	2135990	2385650	125735200	124395184	124038288	110128256
PE 35:2	6868426	8164402	7766987	5479405	29702254	26041552	27582528	30096950
PE 35:2	175554	92609	0	0	5557696	6570242	6192064	6375048
PE 35:2;2O|PE 18:1_17:1;2O	6100996	6479094	5999981	6165018	70083800	60777176	62289280	57868008
PE 35:2|PE 16:1_19:1	13375502	12815513	12601448	13359863	670848128	655464768	651617344	377282688
PE 35:2|PE 17:1_18:1	41271760	41654996	42333432	44610892	383643168	347216800	353288288	675042560
PE 35:2|PE 17:1_18:1	46028196	45248968	42415336	42579940	207793248	196196672	196184976	660778176
PE 35:5	39794	40153	23499	0	441389	184663	148909	181111
PE 36:0|PE 18:0_18:0	0	0	0	0	1364500	1667610	1703949	1512381
PE 36:1	2256458	2334085	2286402	2204762	27297998	25748106	26165820	26295738
PE 36:1	2474110	358266	734374	2680550	25845208	27506836	27330654	10024250
PE 36:1;O|PE 18:1_18:0;O	0	0	0	0	2651660	5339668	4234464	3183562
PE 36:1|PE 18:0_18:1	8605270	7931502	8202714	8867756	121943744	119430400	126464072	119647080
PE 36:1|PE 18:0_18:1	4045896	3392364	11361517	10740645	94672896	103421928	99011168	107152832
PE 36:1|PE 18:0_18:1	13099372	10501953	12883603	10615967	106666696	84707520	99011168	107152832
PE 36:1|PE 18:0_18:1	1370842	1312964	3007057	3777648	47675372	51817580	21824332	55985840
PE 36:1|PE 18:0_18:1	2133680	1672321	1913111	2030238	32559742	29149300	30945320	24721876
PE 36:1|PE 18:0_18:1	1890234	2632379	2353222	2152816	25609224	31074700	27928942	25986168
PE 36:2	8223764	7058729	8456535	8248568	84002000	88819480	87854072	91849344
PE 36:2	8734270	8858909	8659859	9318521	84605312	84249696	87607432	90889624
PE 36:2;2O|PE 18:2_18:0;2O	0	0	0	0	518578	434494	390018	519566
PE 36:2|PE 17:1_19:1	36603528	34582636	38502792	38850092	394949632	365944416	371087136	405539264
PE 36:2|PE 18:0_18:2	812658	713234	493036	515331	3332122	5893674	4517278	2850677
PE 36:2|PE 18:1_18:1	43245752	40281340	38113500	37451212	502044608	471309504	494390816	484205408
PE 36:2|PE 18:1_18:1	46115452	49345344	42299764	48812360	409106176	456046624	454667424	473001952
PE 36:2|PE 18:1_18:1	14578117	12544270	39129508	15339453	400567552	422674816	448893472	171529520
PE 36:2|PE 18:1_18:1	14281178	13055178	39427176	10641941	152462112	125856840	131939160	127752600
PE 36:2|PE 18:1_18:1	11715450	9988334	8904803	11691191	122154552	107122744	103457384	91926848
PE 36:2|PE 18:1_18:1	3186474	3646328	3832772	2692050	45291712	53215140	53720080	51612520
PE 36:2|PE 18:1_18:1	229270	484659	220813	98304	1158054	1753347	1911275	1873107
PE 36:3	0	77288	0	0	4065692	3524394	3743961	4203232
PE 36:3|PE 18:1_18:2	0	0	0	0	4340798	3366461	3958458	3775217
PE 36:3|PE 18:1_18:2	0	0	0	0	913656	968290	1058190	901462
PE 36:3|PE 18:1_18:2	0	93363	0	0	121451	212623	155849	104535
PE 36:4	0	171559	0	2824	12371735	14018509	13971811	13390132
PE 36:4|PE 16:0_20:4	0	0	0	0	6850592	6455606	5086128	7286736
PE 36:5|PE 16:1_20:4	0	0	0	0	2595910	2814010	2862794	1613094
PE 37:1	1542805	1175028	697833	845747	5063224	4038890	4582602	5406222
PE 37:1|PE 18:0_19:1	1143781	1570547	1557736	1433671	3612354	5425284	6389994	5592807
PE 37:1|PE 18:0_19:1	122320	86559	219662	191903	191641	440940	386380	439759
PE 37:2	902925	1206693	1645439	1524545	19267094	17927246	18051874	17154642
PE 37:2|PE 18:1_19:1	9346440	9884609	9397676	9265078	100824288	88389816	100387648	90894056
PE 38:2	4460554	4328650	4165260	4730730	12580326	13407974	12963456	12754832
PE 38:2	4374079	4956599	4674785	3557261	12580327	12643064	11713357	11657763
PE 38:2	280345	487579	932299	1025530	3464778	3428054	3979503	3669335
PE 38:2|PE 18:1_20:1	144428	7696	82178	123225	3090417	2624345	2613276	2577132
PE 38:2|PE 19:1_19:1	3757611	3769808	3422012	3636641	12886919	13101192	11779120	10095966
PE 38:3|PE 18:0_20:3	0	0	0	0	258424	221885	217784	295598
PE 38:4	111905	171849	79434	31337	3719943	4230085	3570318	4071504
PE 38:4	0	0	0	0	2205924	1994734	1970442	2181624
PE 38:4	1647	0	30043	0	2026224	1776144	1675603	1611061
PE 38:4	0	0	0	0	0	281571	323673	184400
PE 38:4|PE 18:0_20:4	0	0	0	0	1821506	2177599	1910480	1989818
PE 38:5	42182	7630	6755	0	4029954	6612832	6883281	4461586
PE 38:5	178012	75271	285519	121044	30379	205232	121081	39805
PE 38:6;4O|PE 16:0_22:6;4O	2185064	2371349	2037031	2643263	17198718	18027078	18787402	17183558
PE 39:5;2O|PE 17:1_22:4;2O	5577933	4308238	4214840	5365978	44425860	44363440	44285624	43853832
PE 52:2|PE 18:1_34:1	0	0	0	0	184340	401986	557464	243770
PE O-30:5;2O|PE O-22:5_8:0;2O	1755779	1515390	1421868	1135277	45215980	47212156	47758300	46010296
PE O-36:2|PE O-18:1_18:1	0	0	0	0	1883345	1679627	1507771	2613281
PE O-37:1	0	0	0	0	706042	732803	1149527	666146

## Sheet: LPE
Metabolite name	FBS-_1	FBS-_2	FBS-_3	FBS-_4	FBS+_1	FBS+_2	FBS+_3	FBS+_4
LPE 16:0	0	0	127894	0	0	571618	104681	362276
LPE 16:0	0	0	0	0	31486708	40052228	46194008	30483782
LPE 16:0	40391	39102	31653	403845	61660140	56084764	46794524	62671176
LPE 16:1	34598	0	96729	75632	3718514	4012552	4181663	3718468
LPE 17:0	0	0	0	0	0	558617	457743	397835
LPE 17:1	52684	0	0	72357	670616	666662	1236191	480185
LPE 17:1	770302	157286	1041690	658163	9964987	11607087	11319108	11706647
LPE 17:1	638801	622339	302170	708731	11671193	11693876	14990622	15360408
LPE 18:0	0	0	98513	87674	5893321	7030668	7630372	7397682
LPE 18:1	0	0	0	0	80216	2396882	867444	0
LPE 18:1	0	0	0	0	2389869	44891	0	3550337
LPE 19:1	0	0	0	0	4416650	2006018	0	1272385
LPE 19:1	0	0	0	0	16772712	16826058	14310092	15263061
LPE O-16:0	0	0	0	0	1776363	1627651	512305	2956752
LPE O-16:1	0	0	0	0	11776	3256886	13858	3476735
LPE O-16:1	62361	26219	23507	2280	13179244	7030510	11273910	12717907
LPE O-16:2	0	0	0	0	465270	1365562	432255	510297
LPE O-17:1	100329	8513	1194	98772	2012520	1778838	2146301	1831349
LPE O-18:0	122	0	0	0	3497667	2362808	4075334	2317614
LPE O-18:1	0	4457	0	0	13427685	11651991	12558399	12476923
LPE O-18:2	0	21542	68725	148405	318891	121884	225105	105903
LPE O-18:2	0	0	0	0	2698842	5621544	3162202	4803576
LPE O-18:2	0	19112	25302	38711	5241210	4300160	4804576	4723961
LPE O-18:3	244534	209563	70152	205777	59999	241484	205512	41169
LPE O-19:1	0	0	0	0	635700	514140	552409	477441
LPE O-20:0	0	0	0	0	2897982	2934872	2113771	3232843
LPE O-20:1	61984	114214	547049	33249	11652556	11208511	10330722	10765115
LPE O-20:1	0	0	0	0	11355529	11800802	11183356	10264832
LPE O-21:1	0	0	0	0	752793	389192	491607	194503
LPE O-21:1	0	0	0	0	763297	823545	845127	769216
LPE O-22:0	12039	0	0	35879	1810297	1483069	1547616	589641
LPE O-22:1	0	0	0	0	0	0	0	1646052
LPE O-22:1	0	0	0	0	5077150	5426661	5396003	5297234
LPE O-22:2	0	0	0	0	339688	434032	366859	272901

## Sheet: SM
Metabolite name	FBS-_1	FBS-_2	FBS-_3	FBS-_4	FBS+_1	FBS+_2	FBS+_3	FBS+_4
SM 30:1;2O	0	0	0	0	4771499	4771598	5447550	4995258
SM 30:1;2O	0	0	0	0	55570	314329	534898	678179
SM 30:1;2O|SM 16:1;2O/14:0	0	0	0	0	3513095	3467087	3223755	3518438
SM 31:1;2O	6262	35071	0	9749	6738376	6613836	6670632	6862068
SM 31:1;2O	0	0	0	0	833451	682681	573411	491463
SM 31:1;2O|SM 17:1;2O/14:0	0	0	0	0	4675324	4914916	4006303	4666688
SM 32:0;2O	0	0	0	0	18738804	17950660	17911522	19153450
SM 32:0;2O	155177	39098	80425	44833	4201624	3043875	3381896	2781556
SM 32:0;2O	42512	4398	14065	7499	3545431	2491136	2646504	2880548
SM 32:0;2O|SM 16:0;2O/16:0	0	0	0	0	13816301	12770875	13629452	13330670
SM 32:1;2O	0	0	0	0	279688832	271427872	274666048	277517056
SM 32:1;2O	0	0	0	0	684930	1189126	1166847	899742
SM 32:1;2O|SM 16:1;2O/16:0	0	0	0	29620	153493360	152681648	151825184	147802352
SM 32:1;3O	3826649	2921828	2917282	2833546	4540999	4935268	4866484	4808089
SM 32:1;3O	0	0	0	0	3650391	3749988	4075832	3445856
SM 32:2;2O	0	0	0	0	2615928	3174530	1935157	3716517
SM 32:2;2O|SM 18:2;2O/14:0	0	0	0	0	27448984	28855328	31023186	29365142
SM 32:2;3O	30006888	29499274	29019258	31811486	478672064	486865664	471461632	459499808
SM 32:2;3O	25750192	23832872	22660850	23467830	19840708	18071752	19268828	18486970
SM 32:3;3O	35944	0	35783	48744	3380360	3309132	2971256	2903136
SM 32:5;2O	4026394	2473962	5637096	4815800	1077629	4176228	3601005	5836468
SM 33:0;2O	0	0	0	0	8435889	8397533	9323884	9726053
SM 33:0;2O	0	0	0	0	1345569	803934	603412	709722
SM 33:0;2O|SM 17:0;2O/16:0	0	0	0	0	4752436	5443636	5992918	5645549
SM 33:1;2O	0	0	0	0	53420108	55003840	53479132	54510184
SM 33:1;2O	0	0	0	0	311306	211671	465046	503635
SM 33:1;2O|SM 17:1;2O/16:0	0	0	0	0	310351200	297929728	303682944	313286816
SM 33:1;2O|SM 17:1;2O/16:0	0	0	0	0	198293664	178112288	203680464	210766720
SM 33:1;2O|SM 17:1;2O/16:0	0	0	0	0	4375732	4393866	4367502	4654854
SM 33:1;2O|SM 17:1;2O/16:0	0	0	0	0	3270376	2821730	3135836	3907358
SM 33:1;3O	697742	682798	688795	851404	12311152	12233055	13412468	11754938
SM 33:1;3O	0	0	0	0	2871620	3014421	2338912	1775485
SM 33:1;3O	60762	0	0	144147	1303188	768766	1108298	998450
SM 33:2;2O	0	0	0	0	1262519	452667	1045766	1197806
SM 34:0;2O	3121	0	0	0	1204333696	1240308096	1246627584	1227110528
SM 34:0;2O	0	0	0	0	230758000	226650160	242001616	243989664
SM 34:0;2O	0	0	29590	0	141096368	147563520	136887040	134079256
SM 34:0;2O	0	0	3724	0	133885584	46435736	42647088	165962688
SM 34:0;2O	0	0	0	0	2684679	1143355	1912467	1506149
SM 34:0;2O	0	0	0	0	784150	817557	721324	1811484
SM 34:0;2O|SM 18:0;2O/16:0	0	0	0	0	229074192	222085568	220138016	215248864
SM 34:0;3O	0	0	0	0	2850968	2500978	2355878	2550542
SM 34:1;2O	78578	0	0	0	2391105024	2305844480	2420459520	2459542784
SM 34:1;2O	0	0	0	0	12804022	12297351	12721587	12834372
SM 34:1;2O	17009	0	0	0	9044161	9865782	9425245	8635819
SM 34:1;2O	0	0	0	0	647155	1195442	726930	665594
SM 34:1;2O|SM 18:1;2O/16:0	1682928	1401996	2219676	1409132	8580211200	8621221888	8513035264	8876235776
SM 34:1;2O|SM 18:1;2O/16:0	865858	626494	722888	890359	3947659776	4170893568	4093784576	3861451008
SM 34:1;2O|SM 18:1;2O/16:0	0	0	0	0	58004860	64481672	59626176	60591760
SM 34:1;2O|SM 18:1;2O/16:0	0	0	0	0	40499744	51117672	44343780	43644680
SM 34:1;2O|SM 18:1;2O/16:0	0	46188	0	0	30787046	32774044	35102968	33085860
SM 34:1;2O|SM 18:1;2O/16:0	0	0	0	0	10590078	14560298	12335798	11771586
SM 34:1;2O|SM 20:1;2O/14:0	0	0	0	0	9843095	8224842	9001820	9165759
SM 34:1;2O|SM 21:0;2O/13:1	0	0	22787	0	10540544	11022388	9093684	9090954
SM 34:1;3O	0	0	0	0	14032148	16130520	16418216	15618535
SM 34:1;3O	0	0	0	0	9856730	9187761	9334894	9414534
SM 34:1;3O	0	0	0	0	5071244	4835111	1556399	1498632
SM 34:2;2O	0	0	0	0	149669904	148006928	151409232	159607136
SM 34:2;2O|SM 18:2;2O/16:0	0	0	0	65006	863314304	847776576	831333632	885359616
SM 34:2;2O|SM 18:2;2O/16:0	0	0	0	0	594037888	623848000	657411904	589479488
SM 34:2;3O	6031206	5282096	5611498	5542585	120429704	109238144	114274240	130620952
SM 34:2;3O	0	0	0	0	36704732	35885256	37658676	38006032
SM 34:2;3O	0	0	0	0	26504504	23546890	26075212	25187598
SM 34:2;3O	0	0	0	0	415378	531492	235303	73095
SM 34:3;2O	0	0	35970	16381	3343408	3022420	3339516	3575928
SM 34:3;2O	0	10399	0	0	1953674	1905120	1859948	2001209
SM 34:3;3O	988681	1452447	1129489	1114055	30114558	26436816	26287574	26584622
SM 35:0;2O	0	0	0	0	10717673	9438910	9979303	9692482
SM 35:1;2O	0	0	0	0	9197589	7323589	7476176	7693990
SM 35:1;2O	0	0	0	0	857340	1057761	969647	997849
SM 35:1;2O	0	0	0	0	364767	543928	451348	1391750
SM 35:1;2O|SM 18:1;2O/17:0	0	0	0	0	30373234	73883344	66180164	82851488
SM 35:1;2O|SM 19:0;2O/16:1	0	0	0	0	477390048	533244640	465230144	526245152
SM 35:1;2O|SM 19:1;2O/16:0	0	0	0	0	8322248	7904384	7533239	6791625
SM 35:2;2O	0	0	0	0	1853686	1856591	2044972	1971405
SM 35:2;3O	437569	640561	667870	466956	4132232	4205721	4600508	4898700
SM 35:3;3O	1534578	1258852	1444452	1751233	9915331	12062448	10118799	9694083
SM 36:0;2O	0	0	0	0	55067156	56587620	52881216	57532344
SM 36:0;2O	0	0	0	0	15239287	17929696	15727055	12489862
SM 36:0;2O	0	0	0	0	3544522	3960289	3523943	2968509
SM 36:0;2O|SM 18:0;2O/18:0	0	0	0	0	23242996	24410462	25043700	25629394
SM 36:1;2O	34758	7260	9084	0	540686976	510374144	563475712	543253056
SM 36:1;2O	0	0	1472	0	12122637	7290094	6845284	17639530
SM 36:1;2O	0	0	0	0	296378	574926	225821	368549
SM 36:1;2O|SM 18:1;2O/18:0	0	0	5890	0	2520660480	2462263040	2418220544	2535251968
SM 36:1;2O|SM 18:1;2O/18:0	0	0	0	0	441384864	362718432	457944672	433069408
SM 36:1;2O|SM 18:1;2O/18:0	0	0	0	0	12547592	11114808	11446987	11522714
SM 36:1;2O|SM 21:0;2O/15:1	0	0	0	0	1060372	7803342	990734	1013701
SM 36:1;2O|SM 21:0;2O/15:1	0	0	0	0	783987	1899354	1215268	2114298
SM 36:2;2O	1880682	994942	1057269	973849	97615184	86593928	80545688	95033648
SM 36:2;2O	0	0	0	8993	63751724	55369320	58257092	47492220
SM 36:2;2O	593758	262899	741327	401711	16275390	13894185	14521936	12227843
SM 36:2;2O	346304	293422	327165	181500	11458920	15314020	7799301	11664825
SM 36:2;2O|SM 18:2;2O/18:0	0	0	0	103476	476686080	467002880	409285504	469126528
SM 36:2;2O|SM 18:2;2O/18:0	0	0	0	0	191039744	175207792	205091792	214422832
SM 36:2;2O|SM 18:2;2O/18:0	0	0	0	0	82831136	92620800	76947128	88669176
SM 36:2;2O|SM 21:0;2O/15:2	0	0	11274	0	98575792	96009784	91754424	91118440
SM 36:3;2O	0	0	0	0	1492329	1537422	1249329	5111216
SM 36:3;2O	0	0	0	0	4426264	2176222	1178900	1303425
SM 37:0;2O	0	0	0	0	4393626	5512330	4706777	6586116
SM 37:0;2O	0	0	0	0	3453983	3216049	3047442	2965274
SM 37:0;2O	0	0	0	0	1579367	1407446	1270516	1214436
SM 37:0;2O	0	0	0	0	100845	26554	0	244620
SM 37:0;2O|SM 16:0;2O/21:0	0	0	0	0	194594	499472	454547	382431
SM 37:1;2O	0	0	0	0	26832732	25276984	6739026	19722282
SM 37:1;2O	16454	0	5533	0	8524198	8727644	8163654	8539811
SM 37:1;2O	0	0	0	0	4010097	3958787	1229361	1596011
SM 37:1;2O	0	0	0	0	1048150	936840	886038	1052540
SM 37:1;2O|SM 16:1;2O/21:0	0	0	0	0	5529777	5910085	5821760	5042728
SM 37:1;2O|SM 17:1;2O/20:0	0	0	0	0	42229972	40886636	40990804	39938444
SM 37:1;2O|SM 18:1;2O/19:0	0	0	0	0	4280916	3560186	3658818	3592402
SM 37:1;2O|SM 21:0;2O/16:1	0	0	0	0	2754138	2140161	2241851	7741560
SM 37:1;2O|SM 22:1;2O/15:0	0	0	0	0	4010097	3753878	4465694	4325066
SM 37:2;2O|SM 18:2;2O/19:0	17436	0	0	0	14932029	13583368	13278219	14478472
SM 38:0;2O	0	0	0	0	84924656	71309488	84450736	81881528
SM 38:0;2O	0	0	0	0	21209878	23866250	21101078	19640266
SM 38:0;2O	0	0	0	0	4839372	1974328	4951248	4382514
SM 38:0;2O|SM 16:0;2O/22:0	0	0	0	0	7003196	6561750	6665672	6921538
SM 38:0;2O|SM 18:0;2O/20:0	0	0	0	0	34472120	30954110	31115258	30144006
SM 38:1;2O	0	0	0	5726	44480760	53518512	55674160	53620812
SM 38:1;2O	0	0	0	0	245189	0	0	238944
SM 38:1;2O|SM 16:1;2O/22:0	0	0	0	0	166702656	138648624	161407952	146713792
SM 38:1;2O|SM 16:1;2O/22:0	0	0	0	0	86903064	34900476	34665004	85486920
SM 38:1;2O|SM 16:1;2O/22:0	0	0	0	0	9629590	11234826	9951798	11335469
SM 38:1;2O|SM 18:1;2O/20:0	0	0	0	0	265190336	262525280	298271584	254286736
SM 38:1;2O|SM 18:1;2O/20:0	0	0	0	0	112835872	104843992	108473920	109525504
SM 38:2;2O	0	0	0	0	52869964	52473424	50319544	52119852
SM 38:2;2O	0	0	0	0	14352251	17503306	17803854	15860697
SM 38:2;2O	55532	695884	611750	122739	15667177	15704711	17107118	16435588
SM 38:2;2O	0	0	0	0	9489988	11238733	11701727	8161948
SM 38:2;2O	516349	127816	90873	87692	10110806	10633443	8999339	8046214
SM 38:2;2O	260374	315021	359231	372295	3945416	3856003	3805208	9010907
SM 38:2;2O	0	0	0	0	4629738	4006310	4405759	4337019
SM 38:2;2O|SM 18:2;2O/20:0	0	0	0	0	105801064	99226656	99609656	105577248
SM 38:2;2O|SM 18:2;2O/20:0	0	0	0	0	39731608	34135240	34945756	31509722
SM 38:2;2O|SM 22:1;2O/16:1	0	0	0	0	17389168	18914022	15420980	16062011
SM 38:3;2O	0	0	0	0	6986928	7563580	5270383	5397708
SM 38:3;2O	0	0	0	0	4730016	3690142	3987584	3831156
SM 39:0;2O	0	0	0	0	15100166	16502085	16892128	17262838
SM 39:0;2O	0	0	0	0	1646801	1158657	4001580	4466568
SM 39:0;2O	0	0	22856	0	5363578	1941053	1878357	1701841
SM 39:0;2O	0	0	0	0	2693102	2322391	1524988	1531959
SM 39:0;2O|SM 17:0;2O/22:0	0	0	0	0	9583466	10006152	8256104	7241400
SM 39:1;2O	0	0	0	0	1477201	2351108	283556	1538357
SM 39:1;2O	0	0	0	0	1497514	829920	1200171	1058505
SM 39:1;2O	0	0	0	0	78837	277763	92197	216100
SM 39:1;2O|SM 16:1;2O/23:0	79006	124418	0	0	47516360	52825384	52120272	44185388
SM 39:1;2O|SM 16:1;2O/23:0	47248	0	0	0	14462004	15425068	16710502	15578099
SM 39:1;2O|SM 17:1;2O/22:0	0	15601	0	0	173841984	182925984	178644992	156905424
SM 39:1;2O|SM 17:1;2O/22:0	0	0	0	0	79449896	78024496	79945016	77967656
SM 39:1;2O|SM 17:1;2O/22:0	0	0	0	0	639797	1665914	1136503	1539716
SM 39:1;2O|SM 17:1;2O/22:0	0	0	0	0	1420817	1367400	974405	1138257
SM 39:1;2O|SM 18:1;2O/21:0	0	0	0	0	1914468	2187640	1741723	2070660
SM 39:1;3O	0	0	0	0	312882	22131	39438	22468
SM 39:2;2O	0	0	0	0	18653242	15722851	6849764	5191981
SM 39:2;2O	0	0	0	0	2335288	1853220	1905820	1433598
SM 39:2;2O|SM 18:2;2O/21:0	0	0	0	0	15713578	17408450	16494600	17570994
SM 39:4;3O	1170108	971992	1573060	868139	1773731	2107670	1992977	1807292
SM 40:0;2O	0	0	0	0	100373688	82148568	80677272	81294344
SM 40:0;2O	0	0	0	0	55903648	65298684	64075692	62446100
SM 40:0;2O	0	34238	27132	0	28656524	32186426	30409364	24580366
SM 40:0;2O	0	0	0	0	20981848	24881624	23064014	17513966
SM 40:0;2O	0	0	0	0	7142205	8992455	8071628	7147776
SM 40:0;2O	0	0	0	0	454163	26490	5603	42711
SM 40:0;2O|SM 18:0;2O/22:0	0	0	0	0	44437072	49963264	44538712	42975272
SM 40:0;3O	0	0	0	0	3371786	2769794	2626296	2995286
SM 40:1;2O	0	0	0	0	402172448	460612864	397683168	404410912
SM 40:1;2O	0	0	0	0	22931020	6913222	15181043	6859104
SM 40:1;2O	0	0	0	0	7551860	8296668	4188412	7575776
SM 40:1;2O|SM 14:0;2O/26:1	0	0	0	0	21167678	77885816	72275840	72227784
SM 40:1;2O|SM 16:1;2O/24:0	0	0	0	0	151895648	171248752	149773872	128493016
SM 40:1;2O|SM 17:1;2O/23:0	0	0	0	0	71611544	79727424	69434400	80516056
SM 40:1;2O|SM 18:1;2O/22:0	0	0	0	0	1130176128	1502811648	1221140992	1193019136
SM 40:1;2O|SM 18:1;2O/22:0	81453	0	0	1429	715614208	746991808	734600576	710488384
SM 40:1;2O|SM 18:1;2O/22:0	0	0	0	0	29745466	22014476	19549360	23564854
SM 40:1;3O	0	0	0	0	1429256	1628595	1980446	1763760
SM 40:2;2O	0	0	0	0	2840519	1796182	2143010	2263722
SM 40:2;2O	0	0	0	0	1219903	595008	1451689	562056
SM 40:2;2O|SM 16:1;2O/24:1	24367	0	0	0	226116064	209130352	255965616	229453840
SM 40:2;2O|SM 16:1;2O/24:1	0	0	0	0	147763456	143906736	146017424	143490224
SM 40:2;2O|SM 16:1;2O/24:1	0	0	0	0	147763456	48597008	49423740	143490208
SM 40:2;2O|SM 16:1;2O/24:1	6789	0	0	0	69256736	69701728	73045240	64818688
SM 40:2;2O|SM 18:2;2O/22:0	0	10741	11242	0	292688512	343858752	338724320	320418176
SM 40:2;2O|SM 18:2;2O/22:0	0	0	0	0	206414128	201761440	206817216	199313920
SM 40:3;2O	0	0	0	0	16164671	16267703	17765126	18418758
SM 40:3;2O	0	0	0	0	16718280	17179090	6654904	18418756
SM 40:3;2O	0	0	0	0	7954327	7044788	8108803	8767208
SM 40:3;2O|SM 18:2;2O/22:1	0	0	0	0	62588248	46071248	48005740	47022288
SM 41:0;2O	0	0	0	0	16378519	12732209	13746783	15425124
SM 41:0;2O	763	0	0	0	3428462	3057518	3438719	2898643
SM 41:1;2O	0	0	0	0	87739424	87457552	87193488	86028688
SM 41:1;2O	0	0	0	0	6398060	5885701	15315376	7348990
SM 41:1;2O	0	0	0	0	8379675	8033720	6773452	9444051
SM 41:1;2O	0	0	0	0	1289779	1434436	1109773	1543475
SM 41:1;2O|SM 18:1;2O/23:0	279644	146665	0	80901	223585360	277057248	254345072	259401984
SM 41:1;2O|SM 18:1;2O/23:0	0	0	0	0	164638592	171949104	160424368	164881392
SM 41:1;2O|SM 18:1;2O/23:0	0	0	0	0	8069158	11515451	3597795	16472119
SM 41:1;2O|SM 19:1;2O/22:0	0	0	0	0	6957356	8564257	2952540	1742569
SM 41:2;2O	0	0	0	0	197229280	211382032	192724528	217533488
SM 41:2;2O	0	0	0	0	72568072	74763064	78442112	74072928
SM 41:2;2O	0	0	0	0	27865614	72961376	69913392	25462596
SM 41:2;2O	0	0	0	0	2457241	2578382	3258762	2569554
SM 41:2;2O	0	0	0	11024	2463869	2515896	2458150	2737722
SM 41:2;2O	0	0	0	0	965828	983479	1120294	1056759
SM 41:2;2O	0	0	0	0	452677	701435	828857	791724
SM 41:2;2O|SM 17:1;2O/24:1	0	0	0	0	204086400	214524928	77170184	215070560
SM 41:2;2O|SM 18:2;2O/23:0	0	0	0	763	78692200	64422308	59586528	66221248
SM 41:3;2O	0	0	0	19966	30049668	27277776	30491546	37840832
SM 41:3;2O	0	0	0	0	17429980	18024666	17563088	16566234
SM 41:3;2O	0	0	0	0	7453582	7057515	8467680	7788977
SM 41:3;2O	0	0	0	0	7832530	7670312	2503667	7979712
SM 42:0;2O	0	0	0	0	38370208	36575240	36755436	41474968
SM 42:0;2O	0	0	0	0	15952735	16539259	15684337	13208641
SM 42:0;2O	0	0	0	0	5445236	4738907	4491072	6137972
SM 42:0;2O|SM 18:0;2O/24:0	0	0	0	0	8352522	8675215	8503168	9165929
SM 42:1;2O	0	0	0	0	249902080	247050096	241619952	255575552
SM 42:1;2O	0	0	0	0	88748200	89685224	92252984	97119672
SM 42:1;2O	0	0	0	0	29791062	32518766	29497448	32896398
SM 42:1;2O	0	0	0	0	3005682	2983216	3580637	2298793
SM 42:1;2O|SM 18:1;2O/24:0	0	0	0	0	884462464	871688640	829876800	807657024
SM 42:1;2O|SM 18:1;2O/24:0	92501	0	0	0	460403360	455696416	468075584	446933984
SM 42:1;2O|SM 19:1;2O/23:0	0	0	0	0	7232237	7699164	7648770	6400316
SM 42:2;2O	0	0	0	0	640971712	642612608	650260032	685214528
SM 42:2;2O	0	0	0	0	104047168	102514640	103180432	104876144
SM 42:2;2O	0	0	0	0	28429996	22734866	27828802	33427038
SM 42:2;2O	0	0	0	0	10247865	4472290	6605522	5095597
SM 42:2;2O|SM 18:1;2O/24:1	0	0	0	0	1591681664	1750743680	1808604672	1627878272
SM 42:2;2O|SM 18:1;2O/24:1	0	0	0	0	24978012	18389850	23083422	15900756
SM 42:2;2O|SM 18:2;2O/24:0	0	44702	0	0	294597824	277543488	292761152	299607136
SM 42:2;3O	0	0	0	0	3342426	2398010	2220048	1992380
SM 42:2;3O	0	0	0	0	510413	563188	452482	453839
SM 42:2;3O	0	0	0	0	204038	183239	139360	239253
SM 42:3;2O	0	0	0	0	944231	2763241	859536	1078636
SM 42:3;2O|SM 18:2;2O/24:1	0	0	0	0	472495040	457559552	427268960	458737056
SM 42:4;2O	0	0	0	0	28849528	25426432	25502738	32232694
SM 42:4;2O	0	0	0	0	27141456	25426432	24195716	30653228
SM 42:4;2O	0	0	0	0	20415836	18106338	15209547	11908753
SM 42:4;2O	0	0	0	0	10296633	15512997	20459714	11823865
SM 42:4;2O	0	0	0	0	14392222	14950616	12791198	14088532
SM 42:4;2O	0	0	0	0	7852258	8379766	8575070	8010990
SM 42:4;2O	0	0	0	0	1297633	358985	7654	807182
SM 42:4;2O|SM 23:2;2O/19:2	0	0	0	0	14392222	15885062	12791199	14166227
SM 42:5;2O	0	0	0	0	11108199	6156944	11921699	11463148
SM 42:5;2O	0	0	0	0	6389732	5809048	5627781	5322763
SM 42:5;2O	0	0	0	0	2742470	4892298	3370318	3573716
SM 42:5;2O	0	0	0	492	2624691	4893358	2834602	2818372
SM 42:5;2O	0	0	0	0	2172577	2364583	1971385	2367489
SM 42:5;2O	0	0	0	0	1938348	1774835	1308987	2251902
SM 42:6;2O	0	0	0	0	3407483	3564419	3449182	4362494
SM 42:6;2O	0	0	0	0	1054853	1162441	2556751	1155878
SM 43:1;2O	0	0	31382	0	7075998	6635897	7450942	7867966
SM 43:1;2O	0	0	0	0	4860878	6921365	5750632	5402706
SM 43:1;2O	0	0	0	0	1748002	2834714	2299065	2274560
SM 43:1;2O|SM 13:0;2O/30:1	0	0	0	0	8296672	8698047	10680320	8859034
SM 43:1;2O|SM 19:1;2O/24:0	0	0	31382	0	9212348	6295556	5965265	8405150
SM 43:1;2O|SM 19:1;2O/24:0	0	0	0	0	3778049	3701680	3818064	3508119
SM 43:1;2O|SM 22:1;2O/21:0	0	0	0	0	20597030	16027275	17255824	15780937
SM 43:2;2O	0	0	0	0	56792888	54840388	58973492	53264896
SM 43:2;2O	0	0	0	0	23735694	23418328	24189232	22743006
SM 43:2;2O	0	0	0	0	12722645	11873137	12277226	18497492
SM 43:2;2O	0	0	0	0	6384028	8241654	8546080	6892484
SM 43:2;2O	0	0	0	0	8080448	7372320	7834724	2934912
SM 43:2;2O	0	0	0	0	6823287	8225565	3854994	6550438
SM 43:2;2O	0	0	0	0	3768503	4039311	4032968	4293942
SM 43:2;2O	0	0	0	0	1713863	3126637	3329083	4493638
SM 43:2;2O	0	0	0	0	2017332	2309342	2341294	2142262
SM 43:2;2O	0	0	0	0	2367765	579877	2342049	1980524
SM 43:2;2O|SM 18:2;2O/25:0	0	0	0	0	53118240	34475652	32517524	51948796
SM 43:2;2O|SM 18:2;2O/25:0	0	0	0	1073	8736997	10390423	10960303	10612252
SM 43:2;2O|SM 18:2;2O/25:0	0	0	0	0	8736997	10900028	10869299	9621449
SM 43:2;2O|SM 22:1;2O/21:1	0	0	0	0	10317453	8806256	7611239	7332307
SM 43:3;2O	0	0	0	0	8782654	9055581	8945582	8578923
SM 43:3;2O	0	0	0	0	4714382	5470897	3992284	4376277
SM 43:3;2O	0	0	0	0	5056381	2036450	5566606	5831872
SM 43:3;2O|SM 15:1;2O/28:2	0	0	0	0	15692496	17298678	14483620	16611573
SM 44:1;2O	0	0	0	0	9710452	10534437	9140202	10369713
SM 44:1;2O	0	0	0	0	5035942	4881060	4919227	4848181
SM 44:1;2O	0	0	0	0	2108260	1716391	2265148	2409319
SM 44:1;2O|SM 18:1;2O/26:0	0	0	0	0	8004040	9032632	8219460	8417572
SM 44:2;2O	0	0	0	0	6344588	7542000	8293674	12446316
SM 44:2;2O	0	0	0	0	8314464	7345564	9808865	7701294
SM 44:2;2O	0	0	0	0	161623	248344	315493	131943
SM 44:2;2O|SM 18:1;2O/26:1	0	0	0	0	16198000	15808234	16812854	15258900
SM 44:2;2O|SM 22:2;2O/22:0	0	0	0	0	25026828	24928174	22750970	22697732
SM 44:3;2O	0	0	0	0	35486888	34073156	28099562	32908384
SM 44:3;2O	0	0	0	0	9957700	8361642	9526468	8685701
SM 44:4;2O	0	0	0	0	6216246	6175430	4860376	5737881
SM 44:4;2O	0	0	0	0	4528240	5093446	3679238	3436643
SM 44:5;2O	0	0	0	0	1928247	1840466	1447714	1665719
SM 44:5;2O	0	0	0	0	804330	521281	1949776	2082303
SM 44:6;2O	0	0	0	0	984337	1118021	1096166	973086
SM 50:2;3O|SM 34:1;2O(FA 16:0)	0	0	0	0	1812786	2276270	2067055	1975848
SM 52:2;3O|SM 34:1;2O(FA 18:0)	0	0	0	0	4089981	3688394	3488923	3616686
SM 52:3;3O|SM 34:2;2O(FA 18:0)	0	0	0	0	3167172	3749181	3382960	3378930
SM 56:2;3O|SM 38:1;2O(FA 18:0)	0	0	0	0	1086716	1398585	965817	1357632
SM 56:2;3O|SM 38:1;2O(FA 18:0)	0	0	0	0	1086716	1398585	906412	1174265
SM 56:3;3O|SM 40:1;2O(FA 16:1)	0	0	0	0	1107179	880637	690794	996184
SM 58:3;3O|SM 42:2;2O(FA 16:0)	0	0	0	0	4067487	3535796	3075174	4253599
SM 60:4;3O|SM 42:3;2O(FA 18:0)	0	0	0	0	2285911	1994532	1446117	1842492

## Sheet: Cer
Metabolite name	FBS-_1	FBS-_2	FBS-_3	FBS-_4	FBS+_1	FBS+_2	FBS+_3	FBS+_4
Cer 30:0;2O|Cer 16:0;2O/14:0	5631023	4914343	4425922	3759668	4858434	5200118	4164498	5216340
Cer 30:0;3O|Cer 16:0;2O/14:0;O	5869104	5921014	5654264	5428402	2896474	926261	1991697	1220410
Cer 30:1;2O|Cer 16:1;2O/14:0	649139	486623	2088983	1268193	1391749	714322	579778	296799
Cer 31:0;4O	9899590	1611583	6600590	6028821	10021885	2684853	4038233	3532077
Cer 31:1;2O|Cer 17:1;2O/14:0	41528	10635	80787	152964	169791	161395	3397	229608
Cer 31:4;2O|Cer 12:2;2O/19:2	24039954	21669560	20837588	21818294	18423086	23478454	24917618	28652934
Cer 32:0;2O|Cer 16:0;2O/16:0	260706	1133678	261056	446807	1425442	1680912	2527825	689423
Cer 32:1;2O|Cer 16:1;2O/16:0	1241921	1057351	781836	994520	626344	641998	2257555	2186554
Cer 32:1;2O|Cer 16:1;2O/16:0	0	0	0	0	1859495	2505943	2064501	2071090
Cer 32:1;2O|Cer 18:1;2O/14:0	160464	821125	1223490	227996	394931	474638	350598	462066
Cer 33:0;2O|Cer 17:0;2O/16:0	0	242730	200102	21007	681697	250646	697186	2822222
Cer 33:1;2O|Cer 17:1;2O/16:0	0	0	84939	92872	2594458	3348230	2265896	3289991
Cer 33:1;2O|Cer 17:1;2O/16:0	1173910	440505	242774	836098	7381262	5336363	6303558	6284573
Cer 34:0;2O|Cer 18:0;2O/16:0	1013244	615446	705411	887127	608175	706354	132681	133214
Cer 34:0;2O|Cer 18:0;2O/16:0	2431706	1947817	2334586	2304964	3647548	11423641	8272050	10846358
Cer 34:0;2O|Cer 18:0;2O/16:0	620053	302322	1008273	456857	10828826	10730891	11084539	10381084
Cer 34:0;2O|Cer 18:0;2O/16:0	1783729	1909577	2009221	1702695	11777830	11681195	11277696	11120237
Cer 34:1;2O|Cer 18:1;2O/16:0	0	0	0	0	496622	19398	120556	72827
Cer 34:1;2O|Cer 18:1;2O/16:0	0	0	0	0	431983	417812	404699	296139
Cer 34:1;2O|Cer 18:1;2O/16:0	5828480	5696950	5805002	5795922	49803816	50577372	43121132	50309452
Cer 34:1;2O|Cer 18:1;2O/16:0	9139832	8562559	8124548	8843504	63410864	62908956	64773772	63238828
Cer 34:1;3O|Cer 18:1;2O/16:0;O	13894	236830	93148	164195	90001	243364	458890	233468
Cer 34:1;3O|Cer 19:0;2O/15:1;O	104932	96574	220648	1164778	4429920	4740292	3784141	3932274
Cer 34:1;4O	32059	78168	237645	11144	154938	132121	21919	59064
Cer 34:2;2O|Cer 18:2;2O/16:0	287058	20337	91789	137572	4428514	4196739	3945484	4619620
Cer 34:2;2O|Cer 18:2;2O/16:0	0	0	0	0	5357770	5625298	5170260	5587314
Cer 34:3;4O	4651443	5645985	5983953	5695954	4648038	4585260	4734164	4560299
Cer 35:0;2O|Cer 12:0;2O/23:0	193732	80054	440667	0	14325	106921	775801	184426
Cer 35:1;2O|Cer 17:1;2O/18:0	0	0	0	0	1369906	1119947	1292013	1676134
Cer 35:1;2O|Cer 18:1;2O/17:0	845769	1442524	666070	1070070	2107553	3594936	3550404	3382309
Cer 35:1;2O|Cer 19:1;2O/16:0	342931	274556	369917	281978	36044	2318760	324635	257517
Cer 35:1;3O|Cer 21:1;2O/14:0;O	1707704	1280170	1545507	1654385	1863505	6465948	1480780	8135734
Cer 35:1;3O|Cer 21:1;2O/14:0;O	588150	1560582	968434	1654385	833432	6411042	4529264	8135734
Cer 36:1;2O|Cer 18:1;2O/18:0	94497	8760	698753	30680	421099	301448	4409	610554
Cer 36:1;2O|Cer 18:1;2O/18:0	2005079	3093037	3109018	2305449	8392306	8499371	6511849	8408416
Cer 36:1;2O|Cer 18:1;2O/18:0	641689	806289	494451	348497	12705396	12293640	11726913	13360842
Cer 37:0;2O|Cer 14:0;2O/23:0	381401	122019	33794	713121	464315	376446	743959	0
Cer 37:0;2O|Cer 16:0;2O/21:0	18770	820495	600813	1171138	251438	85334	77131	87364
Cer 37:1;2O|Cer 16:1;2O/21:0	53134	88048	425745	0	0	4374	23052	655715
Cer 37:1;2O|Cer 19:1;2O/18:0	0	0	575115	0	362217	0	64291	5178
Cer 37:2;4O	15651845	14246370	15555759	15653637	12181835	12135172	11202897	13208206
Cer 38:0;2O|Cer 16:0;2O/22:0	1108650	3527149	5411598	2272566	2721452	2365649	2142990	2461784
Cer 38:0;2O|Cer 18:0;2O/20:0	1786196	474799	5220437	1911567	9414868	10281707	9942291	8733558
Cer 38:1;2O|Cer 16:1;2O/22:0	203033	296660	429370	584893	1254665	2073543	1524169	4488734
Cer 38:1;2O|Cer 18:1;2O/20:0	182261	2458188	1216119	128027	10708557	11934568	11733856	8585305
Cer 38:1;2O|Cer 18:1;2O/20:0	0	129805	150725	0	20209624	19630484	19128272	20818904
Cer 38:1;3O|Cer 16:1;2O/22:0;O	1145706	632232	317064	573092	1027176	279984	1089534	387428
Cer 39:0;2O|Cer 16:0;2O/23:0	464642	187157	58838	379658	689774	633726	348202	782282
Cer 39:0;2O|Cer 16:0;2O/23:0	1434952	192826	131484	280703	892118	526660	992356	559576
Cer 39:0;3O|Cer 16:0;2O/23:0;O	639614	123231	785506	1178963	637109	675569	206828	442210
Cer 39:0;3O|Cer 16:0;3O/23:0	0	0	0	0	57126	728895	68316	38017
Cer 39:0;3O|Cer 26:0;2O/13:0;O	0	384763	206955	102219	4749128	5030450	5003700	5013024
Cer 39:1;2O	0	0	0	0	2325933	2212282	1814794	1800106
Cer 39:1;2O|Cer 16:1;2O/23:0	90409	110794	92996	531766	1301562	292048	1099316	83388
Cer 39:1;2O|Cer 16:1;2O/23:0	1508892	493695	514344	522246	1512632	1561776	1360980	1092314
Cer 39:1;2O|Cer 16:1;2O/23:0	0	0	0	0	1490602	1473293	1159016	1531444
Cer 39:1;2O|Cer 17:1;2O/22:0	295643	1816830	1962770	1303297	6144658	6851867	7157428	6692668
Cer 39:1;3O|Cer 16:1;2O/23:0;O	867907	62360	188191	140713	1048268	204058	35154	195770
Cer 39:2;4O	43870000	48264832	47418708	47077864	37691176	39915184	42644540	49726964
Cer 40:0;2O|Cer 16:0;2O/24:0	2425858	913323	4385883	2165068	4077542	4353919	4335264	4579985
Cer 40:0;2O|Cer 18:0;2O/22:0	1635574	1558586	1870808	568140	14873432	26278674	15296817	18927870
Cer 40:0;2O|Cer 18:0;2O/22:0	1721886	2122360	2132470	1675132	27299020	27452338	24143210	25571052
Cer 40:0;3O|Cer 16:0;2O/24:0;O	365890	56979	0	60489	1807813	1927091	2124074	2768028
Cer 40:1;2O|Cer 16:0;2O/24:1	0	0	0	0	2569551	3242076	3094355	2995907
Cer 40:1;2O|Cer 16:1;2O/24:0	149831	150007	240743	219645	5979254	8037984	6784002	5017090
Cer 40:1;2O|Cer 16:1;2O/24:0	2153416	3201167	2740874	1328738	38278432	102565376	112192296	103559456
Cer 40:1;2O|Cer 17:1;2O/23:0	134470	476303	160235	393449	8760175	10268584	6967980	10448730
Cer 40:1;2O|Cer 18:1;2O/22:0	0	62491	0	0	679187	1333145	1759064	1183269
Cer 40:1;2O|Cer 18:1;2O/22:0	0	0	0	0	1447450	1295977	1870436	1393287
Cer 40:1;2O|Cer 18:1;2O/22:0	1668402	720626	312409	534972	7737678	10579495	10999629	10605500
Cer 40:1;2O|Cer 18:1;2O/22:0	2035404	2613792	2191680	3061382	62457320	63726080	59463260	68951120
Cer 40:1;2O|Cer 18:1;2O/22:0	2153416	2988924	2991906	3534878	102676648	102565384	112192296	103559456
Cer 40:1;3O|Cer 16:1;2O/24:0;(2OH)	0	92715	3100	0	229035	150730	185678	269827
Cer 40:1;3O|Cer 16:1;2O/24:0;O	22808	0	27174	317444	338070	697518	53510	33022
Cer 40:1;3O|Cer 16:1;2O/24:0;O	0	0	171696	0	3960483	2725400	3258806	2550457
Cer 40:2;2O|Cer 18:2;2O/22:0	395686	21586	148964	36063	4061988	6500544	4560032	3928988
Cer 40:2;2O|Cer 18:2;2O/22:0	395686	5391	45982	9025	2432895	6500544	6151572	5613334
Cer 40:2;2O|Cer 18:2;2O/22:0	0	158926	0	0	9623153	8309273	9028935	9530960
Cer 40:2;3O|Cer 18:1;2O/22:1;O	416981	201321	98640	69376	981989	735937	952363	833027
Cer 41:0;2O|Cer 18:0;2O/23:0	4909080	4998583	4427152	5123126	5373184	5170046	1019886	4757021
Cer 41:0;2O|Cer 18:0;2O/23:0	844915	126786	1089096	1021244	6086496	6381542	7304344	7081100
Cer 41:0;3O|Cer 16:0;2O/25:0;O	1675597	43510	550511	776197	3548248	2579868	3650032	2845172
Cer 41:1;2O	0	0	0	0	858573	1775038	2133753	837630
Cer 41:1;2O|Cer 18:1;2O/23:0	0	23350	0	0	398962	526648	591083	491358
Cer 41:1;2O|Cer 18:1;2O/23:0	1115528	202676	413502	891373	3442423	3166906	795266	3115752
Cer 41:1;2O|Cer 18:1;2O/23:0	5162545	3191981	3641148	4161958	24259720	23439944	24153716	26628192
Cer 41:1;2O|Cer 18:1;2O/23:0	2155198	2708770	2686446	1697299	25990588	27319534	28556104	27686052
Cer 41:1;3O|Cer 18:1;2O/23:0;(2OH)	254987	0	43330	839098	969945	48582	139441	632229
Cer 41:1;3O|Cer 18:1;2O/23:0;O	0	0	0	0	3285173	3230114	3987240	3707734
Cer 41:1;3O|Cer 18:1;2O/23:0;O	0	0	0	0	3285173	3402312	4137199	3707734
Cer 41:3;4O	0	0	0	0	5394322	5213385	4592068	4960352
Cer 42:0;2O|Cer 18:0;2O/24:0	2336905	1921353	2070123	2570844	14127949	12744182	14402789	14206721
Cer 42:0;2O|Cer 18:0;2O/24:0	5896346	3990508	7965975	9367865	16594626	15806376	10491529	12622580
Cer 42:0;3O|Cer 18:0;2O/24:0;O	344129	439995	310708	423430	506493	750444	390921	664283
Cer 42:0;3O|Cer 18:0;2O/24:0;O	27525	162383	45956	445669	14179507	15196518	13533761	15697750
Cer 42:0;4O|Cer 18:0;3O/24:0;(2OH)	654997	1345006	1188469	1549680	490097	719316	1606319	476819
Cer 42:0;4O|Cer 18:0;3O/24:0;(2OH)	9679230	7882592	12007621	8300858	8921844	7572532	7792155	7958934
Cer 42:0;4O|Cer 18:0;3O/24:0;(2OH)	6092792	5822959	5467768	7533018	8669530	7861488	7500174	8496280
Cer 42:1;2O|Cer 18:1;2O/24:0	0	0	0	0	456094	664029	783998	153852
Cer 42:1;2O|Cer 18:1;2O/24:0	805428	1607186	1329118	727132	12666904	10447338	11551377	16212197
Cer 42:1;2O|Cer 18:1;2O/24:0	6189889	5920770	7110524	5734083	77700344	78661592	77444224	81507720
Cer 42:1;2O|Cer 18:1;2O/24:0	4902836	3844054	4781645	5862874	98073888	96718200	95876184	94652304
Cer 42:1;2O|Cer 19:1;2O/23:0	0	165362	0	0	2177166	2404405	1946222	1863425
Cer 42:1;2O|Cer 19:1;2O/23:0	193961	369740	337819	656265	2125393	2323940	2496324	2105818
Cer 42:1;3O|Cer 18:1;2O/24:0;(2OH)	1263684	638573	1305385	1278567	3658024	3661528	3221264	3138889
Cer 42:1;3O|Cer 18:1;2O/24:0;O	25413	775537	35223	454349	783176	637417	847430	390684
Cer 42:1;3O|Cer 18:1;2O/24:0;O	1163780	1546351	4812678	3112645	5084227	3686262	3701434	4490311
Cer 42:1;3O|Cer 18:1;2O/24:0;O	2474818	2612495	1012449	3420573	52324584	19387928	52889568	52690192
Cer 42:2;2O|Cer 18:1;2O/24:1	6566	141698	547211	31608	682147	190096	955413	1252279
Cer 42:2;2O|Cer 18:1;2O/24:1	2474818	2612495	3139184	3634049	52324580	54994020	52889568	52690192
Cer 42:2;2O|Cer 18:1;2O/24:1	2446662	2736994	2082952	2471810	78386160	76800712	76065480	76647584
Cer 42:2;2O|Cer 18:2;2O/24:0	653998	14454	438766	8223	8630542	8518376	8341723	7654352
Cer 42:2;2O|Cer 18:2;2O/24:0	0	35449	0	0	9458108	9635036	9826006	10157558
Cer 42:3;2O|Cer 18:2;2O/24:1	0	0	0	0	6809828	5584014	3950718	7513346
Cer 42:3;2O|Cer 18:2;2O/24:1	0	0	0	0	11064982	9942947	11258495	10465264
Cer 42:4;4O	0	0	0	0	16584	488718	0	0
Cer 43:1;2O|Cer 19:1;2O/24:0	5713	321560	213933	0	1831006	1594122	2848222	1789450
Cer 43:1;2O|Cer 19:1;2O/24:0	0	135348	0	0	2141559	1521907	2863802	1612938
Cer 43:1;2O|Cer 20:1;2O/23:0	1482734	629811	0	763563	4596124	5236608	3547350	4912668
Cer 43:1;3O|Cer 19:1;2O/24:0;O	0	0	18279	1166	2215938	1729160	1304279	1507824
Cer 43:2;2O|Cer 27:2;2O/16:0	0	0	20633	0	1971338	1492804	1966354	1958860
Cer 44:0;3O|Cer 18:0;3O/26:0	1766458	491321	2502110	1259572	1781077	944929	2202205	3219632
Cer 44:0;3O|Cer 24:0;2O/20:0;O	4859504	4571112	5815699	1503727	1815119	5914393	3835432	1666228
Cer 44:0;4O|Cer 18:0;3O/26:0;(2OH)	1484077	1124566	3222874	1503250	3260603	1758422	3921764	4502597
Cer 44:0;4O|Cer 20:0;3O/24:0;(2OH)	4032459	3984047	3785166	4212334	3509912	3926826	3581010	4942455
Cer 44:0;4O|Cer 20:0;3O/24:0;(2OH)	5789845	6967100	4607998	6046524	4235386	7584904	5281259	6563160
Cer 44:1;2O|Cer 18:1;2O/26:0	1043834	4144830	4414796	1641780	5145102	6425963	5713338	7370272
Cer 44:1;2O|Cer 18:1;2O/26:0	1217371	1685022	1231059	538906	6562798	7357098	6917407	7760225
Cer 44:1;2O|Cer 20:1;2O/24:0	1470822	367079	848788	1089905	2424941	3210540	3817551	3275928
Cer 44:1;3O|Cer 19:1;2O/25:0;O	703136	921562	160967	489889	337491	684833	465641	96304
Cer 44:1;3O|Cer 20:1;2O/24:0;O	169649	34124	1941170	60937	4889527	3928334	4099832	3308909
Cer 44:1;4O	114842	0	489882	48804	304169	568098	338992	276001
Cer 44:1;4O|Cer 18:1;3O/26:0;(2OH)	791056	1034534	126047	655643	649716	597835	242582	2464740
Cer 44:2;2O|Cer 18:2;2O/26:0	3458702	1983870	3571569	2619360	3768182	3322935	3644171	2503876
Cer 44:2;3O|Cer 18:2;2O/26:0;O	5931001	5958488	3254376	3139413	4913374	6241010	4039391	4136470
Cer 44:4;4O	642970	1692270	910410	1150440	2426372	1976796	2800468	2494130
Cer 45:1;2O|Cer 19:1;2O/26:0	108894	843905	505883	53595	368520	1178207	483058	210240
Cer 45:6;4O|Cer 18:2;2O/27:4;2O	150456	301000	0	0	1498389	1714591	1528789	759251
Cer 46:0;3O|Cer 22:0;3O/24:0	3288990	2047075	1982005	2404664	2444868	3278029	4132004	2788616
Cer 46:0;3O|Cer 24:0;2O/22:0;O	5278305	6674376	5930301	4221514	5446275	5169908	4336887	6947972
Cer 46:0;3O|Cer 24:0;2O/22:0;O	7575182	5683822	5343563	6799211	6853581	5985446	10203942	6937454
Cer 46:0;4O|Cer 20:0;3O/26:0;(2OH)	1158614	1203707	929325	1177373	2247636	1938293	2189742	1520931
Cer 46:0;4O|Cer 22:0;3O/24:0;(2OH)	3961975	4282585	3872324	4344476	3869954	4912829	3426228	4748878
Cer 46:1;4O	904545	2495447	2394475	2572131	2266501	2609200	2849535	3518109
Cer 46:1;4O|Cer 20:1;3O/26:0;(2OH)	1015342	768702	618284	583527	1385780	1334071	1596125	1958630
Cer 46:4;4O	2106316	2733963	2479884	2105179	3229170	3178775	1847321	2677750
Cer 51:12;4O	0	0	0	0	3702010	4500480	4327155	4278933
Cer 53:10;4O|Cer 18:1;2O/35:9;2O	0	0	0	0	15135770	15072285	14499970	13821141
Cer 54:10;4O|Cer 18:1;2O/36:9;2O	0	0	0	124612	62187568	61870064	64706444	72096376
Cer 55:11;4O|Cer 18:1;2O/37:10;2O	0	0	0	0	3149221	2734714	891215	2682658

## Sheet: HexCer
Metabolite name	FBS-_1	FBS-_2	FBS-_3	FBS-_4	FBS+_1	FBS+_2	FBS+_3	FBS+_4
HexCer 32:5;4O|HexCer 16:3;3O/16:2;(2OH)	635959	430618	381220	574557	42372044	41633212	37489836	25717264
HexCer 33:5;4O|HexCer 16:3;3O/17:2;(2OH)	332321	1863607	1987315	946753	20532928	13079130	6868772	9163824
HexCer 34:1;2O|HexCer 18:1;2O/16:0	0	0	0	0	9125838	7161810	8091282	8063588
HexCer 34:1;3O|HexCer 16:1;2O/18:0;O	0	0	0	0	4085166	1984043	1844133	5921805
HexCer 34:1;3O|HexCer 17:0;2O/17:1;O	0	0	0	0	4085166	6349622	5080979	4664910
HexCer 34:1;3O|HexCer 18:1;2O/16:0;O	0	0	0	0	1310730	749368	437789	1397272
HexCer 34:1;3O|HexCer 18:1;2O/16:0;O	0	0	0	0	645437	857224	2098146	1397272
HexCer 36:1;2O|HexCer 18:1;2O/18:0	29251	22941	28380	45881	96062	701032	946341	804326
HexCer 39:1;3O	0	0	0	0	137982	107611	145503	123930
HexCer 39:1;3O|HexCer 16:1;2O/23:0;O	0	0	0	0	34982	292065	27210	140032
HexCer 40:1;2O|HexCer 18:1;2O/22:0	215376	0	14085	221268	679790	413661	373709	946797
HexCer 40:1;2O|HexCer 18:1;2O/22:0	0	0	0	0	7080824	7243942	8364939	6953296
HexCer 40:1;2O|HexCer 18:1;2O/22:0	6926	0	291793	0	7953344	7398424	7353084	9419205
HexCer 40:1;3O|HexCer 16:1;2O/24:0;O	0	0	0	0	334511	60039	281552	265961
HexCer 40:1;3O|HexCer 16:1;2O/24:0;O	0	0	0	0	1259198	1444648	1265048	532697
HexCer 40:1;3O|HexCer 16:1;2O/24:0;O	0	0	0	0	3274832	5693696	4543726	7961796
HexCer 40:1;3O|HexCer 18:1;2O/22:0;O	0	0	0	0	4033868	2708768	3894281	3371663
HexCer 40:1;4O|HexCer 18:1;3O/22:0;(2OH)	14065	0	48004	41063	1431635	1895631	977011	1549146
HexCer 40:2;2O	0	0	0	0	334322	174518	119334	264877
HexCer 41:1;2O|HexCer 18:1;2O/23:0	0	0	0	0	2510434	3280285	2589276	2781904
HexCer 41:1;3O|HexCer 17:1;2O/24:0;O	0	0	0	0	3875563	3600408	3576867	3893096
HexCer 41:2;2O	0	0	0	0	322138	268258	436089	223284
HexCer 41:2;3O	0	0	0	0	603773	850947	748040	682417
HexCer 42:0;4O	0	0	0	0	1713964	1858175	2236397	2151150
HexCer 42:1;2O|HexCer 18:1;2O/24:0	0	0	0	0	15342649	14328281	14716717	13396990
HexCer 42:1;3O|HexCer 16:1;2O/26:0;O	0	0	0	0	6944554	6813366	6148522	5908075
HexCer 42:1;3O|HexCer 17:1;2O/25:0;O	0	0	0	0	1248516	980684	1340313	1167834
HexCer 42:1;3O|HexCer 18:1;2O/24:0;O	0	0	28015	0	5849300	4640488	6243548	6076184
HexCer 42:2;3O	0	0	0	0	1960454	1824030	1427555	1457243
HexCer 42:2;3O|HexCer 18:2;2O/24:0;O	0	0	0	0	1308542	1571435	2347274	2345494
HexCer 43:1;3O|HexCer 19:1;2O/24:0;O	0	0	0	0	140900	123951	85307	48033
HexCer 44:1;2O|HexCer 20:1;2O/24:0	10476	0	0	223894	239916	682686	26587	371427
HexCer 44:1;3O	0	0	0	0	957736	1187572	722691	658593
HexCer 53:6;4O|HexCer 33:1;3O(FA 20:4)	0	0	0	0	1771684	1998124	2956037	2078438
HexCer 55:6;4O|HexCer 35:1;3O(FA 20:4)	0	0	0	0	714254	1079303	1405178	1263928
HexCer 55:7;4O|HexCer 33:1;3O(FA 22:5)	0	0	0	0	616644	607594	516115	687148
HexCer 55:8;4O|HexCer 33:1;3O(FA 22:6)	0	0	0	0	360453	169677	144969	148025
HexCer 56:11;3O|HexCer 20:2;2O/36:9;O	17735	86247	77478	44713	163430	257163	300726	203683

## Sheet: AHexCer
Metabolite name	FBS-_1	FBS-_2	FBS-_3	FBS-_4	FBS+_1	FBS+_2	FBS+_3	FBS+_4
AHexCer 39:0;3O	0	0	0	0	5124098	3181646	3376534	3441864
AHexCer 40:1;3O	0	0	0	0	8600687	7792905	8281014	5958520
AHexCer 41:1;3O	0	0	0	0	22436596	18879636	21063502	19556300
AHexCer 41:1;3O	0	0	0	0	36724048	30578578	30169450	35927608
AHexCer 42:1;3O	0	0	0	0	46221996	44030980	46692388	43267632
AHexCer 43:1;3O	0	0	0	0	4400238	4848506	4327218	12203809
AHexCer 43:1;3O	0	0	0	0	132401944	132831928	130933768	141799520
AHexCer 43:2;3O	0	0	0	0	342781664	340790688	344727392	351260320
AHexCer 43:3;3O	0	0	0	0	77371792	86351152	83217336	81452568
AHexCer 44:5;3O	0	0	0	0	492933	195756	142877	484611
AHexCer 45:1;3O	0	0	0	0	747961	401024	210608	380175
AHexCer 48:5;3O|AHexCer (O-14:1)18:1;2O/16:3;O	5325780	5829572	4018807	4610016	153893136	163228480	165688688	154330448
AHexCer 48:8;3O	77493	64423	50757	166788	9538953	9597433	8926209	10045863
AHexCer 48:8;3O	362479	259966	224777	445470	35448288	35522604	32743818	36294072
AHexCer 49:8;3O	0	0	0	0	4038048	4624006	4452945	3920261
AHexCer 49:8;3O	0	0	0	0	43050936	49173216	46938780	43388588
AHexCer 50:2;3O	73438	259596	0	325597	91572	166024	164355	418337
AHexCer 50:4;3O	0	0	0	0	2359033	2927510	2781209	2696776
AHexCer 50:5;3O	1900560	2515484	2136649	1910198	10992293	10576607	11414232	11399115
AHexCer 50:5;3O	1900560	2261384	2322068	2608402	10992293	10576608	11414232	11399115
AHexCer 50:7;3O	1094731	839333	786211	1363916	2994939	3596288	2372177	3023800
AHexCer 50:8;3O|AHexCer (O-16:2)34:6;3O	8805173	8739227	8835328	9168483	233467696	236691744	239477104	244222704
AHexCer 50:9;3O	3350351	4575168	3885912	4006056	140392208	140664832	136058624	140185008
AHexCer 51:5;3O	0	0	0	0	1058770	713235	2121580	1048942
AHexCer 51:8;3O	0	0	0	0	1717414	1553723	1604819	1599375
AHexCer 51:9;3O	685995	956289	716391	1432684	100864040	107094808	99989776	111112416
AHexCer 52:5;3O	42542	26704	31958	96146	1074358	2921350	3233668	2887686
AHexCer 52:6;3O	535246	276051	212470	266716	7328804	6688940	6557656	6776168
AHexCer 52:7;3O	1185196	1948386	1197888	1203538	2947452	2509546	3051179	3005437
AHexCer 52:9;3O|AHexCer (O-18:3)34:6;3O	239907	1022143	835846	923401	30653366	30855624	29753598	29431876
AHexCer 53:8;3O	5526180	5904323	5971954	5910200	13294110	13940784	12408717	13916796
AHexCer 53:9;3O	0	0	0	92129	5949362	4908884	5489397	5174586
AHexCer 54:8;3O	2709682	2747924	2454556	2489340	6922448	8480336	7267694	8119460
AHexCer 54:9;3O	0	0	0	125940	6115178	6213413	7429972	6387392
AHexCer 55:8;3O	3286198	3510712	3240007	3629023	5039526	5857094	5333152	5943467
AHexCer 57:11;3O	1551387	1250342	1906113	1747643	2527415	2646280	2398580	2753878

## Sheet: TG
Metabolite name	FBS-_1	FBS-_2	FBS-_3	FBS-_4	FBS+_1	FBS+_2	FBS+_3	FBS+_4
TG 24:0|TG 8:0_8:0_8:0	6339056	18905722	20243570	20561918	12636905	13728997	20576438	15657658
TG 26:0|TG 8:0_8:0_10:0	220021	170007	159118	312886	51178	47329	308730	104490
TG 26:0|TG 8:0_8:0_10:0	2228027	2246371	2106042	2539215	2206063	2228499	2496553	2583936
TG 26:0|TG 8:0_8:0_10:0	3282851	3222387	3043268	1158880	9265609	3117922	3247677	15053852
TG 26:0|TG 8:0_8:0_10:0	15827614	11204091	13959240	7262304	6357856	14037828	14652648	3197552
TG 26:0|TG 8:0_8:0_10:0	16075809	10471091	8208516	1208609	6357856	14037828	11608791	15058206
TG 28:0|TG 8:0_10:0_10:0	2547527	2298724	7855978	2134457	1605806	9689254	1425872	1607643
TG 28:0|TG 8:0_10:0_10:0	7881534	8811903	2530616	8797959	6906447	3079481	6969780	4122886
TG 28:0|TG 8:0_10:0_10:0	7806278	8720858	7855978	9234728	6767270	9672836	6969780	7713792
TG 34:0|TG 8:0_10:0_16:0	21585	198916	5904	103782	384697	248777	141190	128028
TG 38:0|TG 10:0_12:0_16:0	2501250	3848461	3090440	694199	192491	2377792	1223960	2182392
TG 40:0|TG 12:0_12:0_16:0	1571922	4753675	2791640	2480793	1086541	5872096	2015568	2225549
TG 40:0|TG 12:0_12:0_16:0	6393911	8906785	12391318	12418964	4430546	5393706	6791231	1654981
TG 40:0|TG 12:0_14:0_14:0	4679266	2407620	2629114	3563726	3503130	1558419	1488577	4975022
TG 40:1|TG 12:0_14:0_14:1	159864	413465	0	13278	126670	5289	45051	350081
TG 41:0|TG 12:0_14:0_15:0	1960729	3549536	1994627	1705266	2213593	2210299	1809213	2628914
TG 41:0|TG 12:0_14:0_15:0	6251339	9219988	7424903	4539480	2662701	5733764	2320763	2972312
TG 41:0|TG 12:0_14:0_15:0	7265956	11792336	9374578	8111007	6927606	3993887	14560491	9227190
TG 41:0|TG 12:0_14:0_15:0	4897421	6349932	6649378	7941050	11111379	6181080	10414975	8213014
TG 41:1;1O|TG 10:0_16:0_15:1;1O	646529	960342	335771	399487	73975	450625	630790	317689
TG 41:1;1O|TG 10:0_16:0_15:1;1O	1022739	1227426	547956	552117	301161	808826	808364	183390
TG 41:1;1O|TG 10:0_16:0_15:1;1O	6091176	5071264	3389580	4366789	3265066	4050213	3540294	2882049
TG 42:0|TG 12:0_14:0_16:0	3698090	6387830	6914606	6469096	5232056	4792018	4550255	4246663
TG 42:0|TG 12:0_14:0_16:0	53835548	49904448	46932724	36731364	42319212	45320184	34671312	40571756
TG 42:1|TG 12:0_14:0_16:1	3400542	3901462	2783424	2131181	1895161	1762413	1879422	2370016
TG 42:1|TG 12:0_14:0_16:1	10412266	8802778	16914378	15929072	15664373	13778719	12147671	10925014
TG 43:0|TG 13:0_14:0_16:0	16178434	14845877	85041120	83196488	11821847	26549796	12859089	14083394
TG 43:0|TG 13:0_14:0_16:0	78477512	76435464	47221000	86473376	61882112	66004428	69933008	71442496
TG 43:1|TG 14:0_15:0_14:1	16463550	26775368	18787464	34126188	27927262	24018250	25686122	25754664
TG 44:0|TG 14:0_14:0_16:0	31447696	28661106	33210832	31820858	23361350	26270892	27620100	24585678
TG 44:0|TG 14:0_14:0_16:0	141325328	152750416	134209192	138159712	122161296	126898056	120963328	109768000
TG 44:1|TG 12:0_16:0_16:1	4223764	4885908	4461110	4431804	3968080	3366977	4323679	3695963
TG 44:1|TG 14:0_14:0_16:1	77423736	70481872	88418712	85641888	74962824	80582424	66394140	80874840
TG 44:1|TG 14:0_16:0_14:1	17096802	86458528	18322904	17218960	14781212	13234380	13178014	15629849
TG 45:0|TG 14:0_15:0_16:0	3432166	4470304	1934797	8372240	7938826	11259572	1936782	2316400
TG 45:0|TG 14:0_15:0_16:0	175154896	182532128	159950912	157323072	136449152	139543072	35081592	140037360
TG 45:0|TG 14:0_15:0_16:0	173947056	157098704	85902544	154249824	120642576	121768760	121169880	148343152
TG 45:1|TG 14:0_15:0_16:1	14138544	17649928	16028544	17242826	11263595	13095964	13157233	13858443
TG 45:1|TG 14:0_15:0_16:1	28753610	11770250	7311006	26548726	6915472	11175795	29589878	6851948
TG 45:1|TG 14:0_15:0_16:1	99794744	95459872	114766800	85751632	90412488	75208320	93113704	105043400
TG 45:1|TG 14:0_15:0_16:1	102041840	97876384	117721000	101622312	99500024	100310192	102531936	99593680
TG 45:2|TG 14:0_15:1_16:1	3837973	2975818	3709206	2963023	3013279	2922823	3295307	3702094
TG 45:2|TG 14:0_15:1_16:1	5761177	5350076	5558711	8322254	6059223	4820851	8594537	5140170
TG 45:2|TG 14:0_15:1_16:1	32615426	20978632	24181162	36355180	16981650	28829830	33066120	36835600
TG 45:3|TG 14:1_15:1_16:1	994238	856000	1291862	0	201703	383682	45560	208700
TG 46:0|TG 14:0_16:0_16:0	38422304	30189116	31621174	40613336	24436882	29367788	26627204	25724834
TG 46:0|TG 14:0_16:0_16:0	183626912	181781040	210449264	154377600	131983112	172111904	141393472	131819480
TG 46:1|TG 14:0_16:0_16:1	34553040	33995324	9541348	8937321	9072835	18975232	37741112	32550556
TG 46:1|TG 14:0_16:0_16:1	134589280	47290440	47299672	43087688	40382820	38374152	40394208	45097220
TG 46:1|TG 14:0_16:0_16:1	134675392	157283184	135149936	157985680	137500448	142047952	134562912	148031280
TG 46:2|TG 14:0_14:1_18:1	85343944	17560872	15171088	79655608	73467144	79648056	76336048	20661142
TG 46:2|TG 14:0_14:1_18:1	87174600	84144304	80900784	53124640	71671856	82670304	79483280	76887088
TG 46:3|TG 14:0_14:1_18:2	1309660	733310	1026477	1163122	928446	1118657	1366954	1041602
TG 46:3|TG 14:1_16:1_16:1	9593165	7191066	9873807	9043575	6725698	6569821	8561870	2639193
TG 46:3|TG 14:1_16:1_16:1	8611806	7431081	5573437	2837918	6348282	6569821	10668353	6846712
TG 47:1|TG 15:0_16:0_16:1	46017208	43271576	142195824	41918044	36422024	34525812	36661460	39671620
TG 47:1|TG 15:0_16:0_16:1	140646496	151915088	162158096	148153632	107442416	130598480	124780560	109776160
TG 47:1|TG 15:0_16:0_16:1	122496584	138708224	180750848	148153632	101849824	142197408	133035328	117112048
TG 47:2|TG 15:0_15:1_17:1	14231692	12556893	18030516	15112626	14063472	14599153	68018832	15638973
TG 47:2|TG 15:0_15:1_17:1	19671986	44757504	72906232	85430464	74411104	76983584	7121446	76854664
TG 47:2|TG 15:0_15:1_17:1	86699432	72097984	73393456	80585096	83354424	81989744	80267816	75208776
TG 47:3|TG 15:1_16:1_16:1	1750980	3069089	1929359	2064038	1839238	2517568	2035699	2736135
TG 47:3|TG 15:1_16:1_16:1	13071843	15604965	10488069	14079319	7899822	10836047	9428962	11715459
TG 47:3|TG 15:1_16:1_16:1	9041212	4206176	11258645	13291212	7169792	8004116	12574646	12569319
TG 48:0|TG 14:0_16:0_18:0	48368068	50468820	35199868	41701984	32481986	158642320	36654732	30124356
TG 48:0|TG 14:0_16:0_18:0	147529088	167167104	147754752	138565520	145178144	161617136	141698080	128675736
TG 48:0|TG 16:0_16:0_16:0	661926	597462	3436226	1044923	851911	669775	1065271	1549066
TG 48:0|TG 16:0_16:0_16:0	16483062	18284388	18352318	19222216	19700904	20523070	19496932	17444226
TG 48:1|TG 14:0_16:0_18:1	4961806	13364998	9722879	4179109	5521763	3897819	5605922	5457570
TG 48:1|TG 14:0_16:0_18:1	10016272	8554506	24372660	6919570	6984814	27307430	27805878	8097781
TG 48:1|TG 14:0_16:0_18:1	171987008	150352960	146000384	148097376	145580864	150892912	153879760	167409744
TG 48:1|TG 16:0_16:0_16:1	474159	1137222	1114465	748658	5126762	5223112	7763274	1209507
TG 48:2|TG 14:0_16:1_18:1	43500964	42514836	34128808	35791376	31991850	31817924	35902472	124462672
TG 48:2|TG 14:0_16:1_18:1	120245576	34555648	99881896	113425136	98413040	99645288	113258712	82336064
TG 48:2|TG 16:0_14:1_18:1	104505232	127274448	151925488	161418448	131815888	111634976	134431904	137028592
TG 48:3|TG 14:0_16:1_18:2	9706764	31108080	39792132	41353748	43813128	37863088	43324288	42213384
TG 48:3|TG 14:1_16:1_18:1	33152640	8702385	18429434	42810448	8968131	35043664	47377984	7908370
TG 48:3|TG 16:0_14:1_18:2	4134554	5314640	5076440	4200510	5119377	3254492	6022697	3998824
TG 48:4|TG 14:1_16:1_18:2	75349	298766	501507	6409	249328	423220	499645	59079
TG 48:4|TG 16:1_16:1_16:2	217408	45433	249120	137143	414174	129615	422521	148183
TG 48:4|TG 16:1_16:1_16:2	234902	216856	76755	114135	1121770	1810500	704361	300780
TG 49:0|TG 15:0_16:0_18:0	31198234	31156370	27326034	30973146	23051498	23885022	24756788	23352908
TG 49:0|TG 15:0_16:0_18:0	84024984	70098392	67728272	76006336	61995908	67219336	51727964	57276692
TG 49:1|TG 15:0_16:0_18:1	88714208	112642448	114863952	105433112	73174656	84755216	69632312	89247992
TG 49:2|TG 15:0_16:1_18:1	5558646	5640053	14359324	17827288	15183279	4176598	7691952	4528564
TG 49:2|TG 15:0_16:1_18:1	21616060	18301190	16488602	16760856	15301713	15686872	15993302	21474492
TG 49:2|TG 15:0_16:1_18:1	69831944	63953824	67363872	71762568	63919380	68223144	60354608	79812416
TG 49:3|TG 15:1_16:1_18:1	16146724	5288756	26403494	23696838	15276627	24872420	18867476	6644199
TG 49:3|TG 15:1_16:1_18:1	29670588	22574898	27413112	24647406	15276627	9841219	30111254	24955630
TG 50:0|TG 16:0_16:0_18:0	6108394	5311000	4386014	3941332	4300267	3306843	3229205	3701305
TG 50:0|TG 16:0_16:0_18:0	49190624	55277652	57327116	49173808	46705692	45851456	41925448	47907280
TG 50:1|TG 16:0_16:0_18:1	17231122	17110634	16515777	17174682	17143922	21909652	15708556	17450976
TG 50:2|TG 16:0_16:1_18:1	6485430	2506232	3219164	4046103	9053092	3230376	8853438	3439481
TG 50:2|TG 16:0_16:1_18:1	4176132	8057099	11785314	8892973	9052898	4292850	9718845	11468626
TG 50:2|TG 16:0_16:1_18:1	23053724	5414520	17821972	20603516	19600466	5599620	6487404	5129044
TG 50:2|TG 16:0_16:1_18:1	33580828	123047112	132989848	126969904	30669394	116253432	112996864	32166376
TG 50:2|TG 16:0_16:1_18:1	118260752	119611184	119231064	110488608	112700128	124132104	114670880	100726368
TG 50:3|TG 16:0_16:1_18:2	69076360	60220216	13522366	57984368	9884000	58108620	17434794	52472912
TG 50:3|TG 16:0_16:1_18:2	50404032	60220216	54854132	61015472	15494679	54182140	63977280	45196356
TG 50:3|TG 16:0_16:1_18:2	56217080	61129884	51706372	62500000	55026576	56301012	68292144	63847124
TG 50:4|TG 14:0_16:0_20:4	558316	756214	1022339	453419	1371845	679062	529602	1140252
TG 50:4|TG 14:0_16:0_20:4	8404149	4154920	7010698	4260828	9210076	902804	11684192	12123239
TG 50:4|TG 14:0_18:1_18:3	1825134	1332317	3134449	4300054	1177897	1437477	1531217	2305163
TG 50:4|TG 16:1_16:1_18:2	3925110	677578	5575516	1673706	1069099	723600	1829431	1435630
TG 50:4|TG 16:1_16:1_18:2	9127151	1952971	3134449	8013439	2881993	5528988	2784036	2850210
TG 50:4|TG 16:1_16:1_18:2	2238901	4296806	12256130	2731266	7083266	5405521	2816324	3470940
TG 50:5|TG 14:0_18:2_18:3	2666134	5415584	3579693	3422954	1554756	1943307	1150672	1595268
TG 51:0|TG 16:0_17:0_18:0	8716375	9111308	9134316	8774290	7817628	7498527	7876416	7502484
TG 51:0|TG 16:0_17:0_18:0	26796276	25401144	24727152	14666385	18081450	19373812	13926567	18330916
TG 51:1|TG 16:0_17:0_18:1	17463594	15144474	14241398	16205722	14344802	12702117	14460751	37361256
TG 51:1|TG 16:0_17:0_18:1	34422060	27207098	32973222	34532004	57301512	33741632	31543204	43631304
TG 51:2|TG 16:0_17:1_18:1	42483004	46401564	44898052	49187216	38380220	42084724	41313496	41667312
TG 51:2|TG 16:0_17:1_18:1	14673132	49708076	39500572	52502256	38523692	44752352	49062992	41329768
TG 51:3|TG 16:1_17:1_18:1	7787484	7416303	6609449	20906886	6070425	5617370	5887704	21679904
TG 51:3|TG 16:1_17:1_18:1	6277552	4596518	5119234	5127885	18834936	4275376	4218751	18419404
TG 51:3|TG 16:1_17:1_18:1	17496716	17967638	18582668	4830576	17083578	17177460	23927674	18836804
TG 51:4|TG 16:0_16:1_19:3	100150	142850	135436	48868	34153	39430	51859	255875
TG 51:4|TG 16:1_17:1_18:2	2781641	815627	2311687	2179152	226987	477932	584297	451985
TG 51:4|TG 16:1_17:1_18:2	5332609	3192300	4516670	1021329	707297	2302880	1116035	915916
TG 51:4|TG 16:1_17:1_18:2	2781641	1079368	2311687	2179152	1252332	886066	2276082	2304139
TG 51:5|TG 15:1_18:2_18:2	8533768	8485567	6121268	11929158	987825	988985	1762152	4587272
TG 51:5|TG 15:1_18:2_18:2	8271590	5066130	5761280	9211274	2934674	2078505	1923345	4919706
TG 52:0|TG 16:0_18:0_18:0	26215018	28825082	25545230	28996320	23545358	28127488	24804694	30253882
TG 52:1|TG 16:0_18:0_18:1	65665900	60225064	56144200	54690440	66709680	62800332	63575368	57791928
TG 52:2;2O|TG 19:0_18:2_15:0;2O	841101	1754835	1671013	1070582	410316	917462	926144	830993
TG 52:2|TG 16:0_18:1_18:1	112463320	110850256	125145280	104214048	106189096	106598808	108091736	109671984
TG 52:3|TG 16:0_18:1_18:2	79700968	79294472	86091096	90775888	91609040	77423616	82435880	80191792
TG 52:4|TG 16:0_18:1_18:3	48985164	55203228	46042976	54927828	47584624	49242180	46939216	48762004
TG 52:5|TG 16:0_18:2_18:3	2189448	2960540	2212608	2969571	2635186	2913530	2107525	2328574
TG 52:5|TG 16:0_18:2_18:3	2798708	2784214	582506	4378362	1837702	1551671	4964991	1943756
TG 52:5|TG 16:0_18:2_18:3	676162	970830	2027600	4100141	8017418	1787766	645325	6291240
TG 52:5|TG 16:0_18:2_18:3	16561946	14798015	10248830	10871769	1957260	1263859	13589849	5724910
TG 52:5|TG 16:0_18:2_18:3	13099777	3462423	2464967	3356590	13022606	3296431	3261400	12886375
TG 52:5|TG 16:0_18:2_18:3	8835533	12667209	9161532	10202576	11298387	10489676	11548099	16248595
TG 52:5|TG 16:1_18:2_18:2	4717193	3815402	3073277	1377057	650196	701106	905363	1118408
TG 53:0|TG 14:0_15:0_24:0	17019472	13073549	16486556	13866887	17027986	20643838	11961081	4706277
TG 53:0|TG 14:0_15:0_24:0	21120804	23026054	7001806	16070521	20323662	5397008	20819860	19394824
TG 53:0|TG 14:0_15:0_24:0	22944414	14556477	17755840	5033486	19384872	20643838	15944499	16878646
TG 53:1;2O|TG 9:0_16:0_10:0;O(FA 18:0)	2777744	7954787	3107879	2940280	8269117	2813970	2543023	5797462
TG 53:1;2O|TG 9:0_16:0_10:0;O(FA 18:0)	7945054	2701139	11582292	7454614	6741410	7468530	6456261	6582050
TG 53:1|TG 17:0_18:0_18:1	6620480	5541270	20207726	20073026	22171494	22287678	5538906	19399760
TG 53:1|TG 17:0_18:0_18:1	17178262	20838932	3787966	19489132	17917356	18633094	16902292	20959544
TG 53:11;3O|TG 17:2_16:4_20:5;3O	38247	0	0	0	4900537	3869889	4449342	4472686
TG 53:2;2O|TG 9:0_16:0_10:0;O(FA 18:1)	15560666	10044419	8778432	16342573	5380960	4322808	14779246	4766599
TG 53:2;2O|TG 9:0_16:0_10:0;O(FA 18:1)	6962169	18939628	20041688	16342574	13247651	14107735	16554120	18421470
TG 53:2|TG 16:0_18:1_19:1	4652471	4665416	17725962	4595072	17020922	16527529	6159242	15936380
TG 53:2|TG 17:0_18:1_18:1	18909188	18387810	4824794	14390621	3816489	15773655	20509998	4141911
TG 53:2|TG 18:0_17:1_18:1	16855490	18387810	5907630	14390621	24572404	16527529	16285220	15442175
TG 53:3|TG 17:0_18:1_18:2	3344066	10342130	9491279	10103797	4065353	11999968	10329363	10348089
TG 53:3|TG 17:1_18:1_18:1	2467722	8687652	3805571	2558425	9461346	3049651	2777304	3329344
TG 53:3|TG 17:1_18:1_18:1	9116724	11510186	10611509	7103976	9446729	9041186	6846326	10427461
TG 53:4|TG 17:1_18:1_18:2	546709	1975320	21791	301217	316549	306319	845398	514404
TG 53:4|TG 17:1_18:1_18:2	1540076	1886906	455427	1476614	1160410	1412883	203376	1224250
TG 53:5|TG 17:1_18:2_18:2	239039	209246	404485	450294	118623	328804	296895	115255
TG 53:5|TG 17:1_18:2_18:2	1161297	2550514	10858752	9936210	399043	748155	2809144	361921
TG 54:0|TG 14:0_16:0_24:0	22524590	19457788	21371694	18633926	17950886	22240236	19313976	22673210
TG 54:0|TG 18:0_18:0_18:0	783944	484286	570293	213102	390110	280788	2499811	770424
TG 54:0|TG 18:0_18:0_18:0	2034512	2623279	2180049	2256904	1984260	2330149	2804566	2428521
TG 54:2|TG 18:0_18:1_18:1	38341676	31717722	40856216	38133696	39620784	36098056	41597404	32723936
TG 54:3|TG 18:0_18:1_18:2	50543136	51236180	56735852	45839428	53913620	51689732	57393208	52919636
TG 54:4|TG 18:1_18:1_18:2	40949228	42882608	43851364	39743764	43376108	44802136	16104381	43257756
TG 54:4|TG 18:1_18:1_18:2	39032112	41838504	42766272	39743764	43253884	43103080	42488064	40312676
TG 54:5|TG 16:0_16:0_22:5	693102	512603	655122	643280	753102	1041321	1252383	457264
TG 54:5|TG 16:0_18:1_20:4	6024406	6951236	5038183	6314381	6873002	6915115	7106205	5813712
TG 54:5|TG 18:1_18:2_18:2	4819696	10364513	11785007	8609302	3303876	4397022	5218998	4560024
TG 54:5|TG 18:1_18:2_18:2	9637804	10046071	2618224	8352551	9182468	2607500	3068473	9689984
TG 54:5|TG 18:1_18:2_18:2	42462088	47855940	47744308	44334820	46522044	43762424	46368492	46286588
TG 54:6|TG 16:0_16:0_22:6	524713	688325	1381764	1744500	2655071	2177652	5428980	3880598
TG 54:6|TG 16:0_16:1_22:5	3174360	6187657	4457365	3829025	4525816	4829978	3727036	3633079
TG 54:6|TG 18:1_18:2_18:3	9930751	13002918	12136442	9581396	10979127	11542606	10831508	9776091
TG 54:6|TG 18:1_18:2_18:3	38391960	43464132	39386832	41963364	38331316	42695560	37308696	38308500
TG 54:6|TG 18:2_18:2_18:2	565704	919922	575172	435765	1213164	789244	612578	453555
TG 54:7|TG 18:2_18:2_18:3	1038232	1570112	1523567	1022652	1388898	1140239	1393239	934816
TG 54:7|TG 18:2_18:2_18:3	9326830	9302757	8850558	7724267	12835943	8978890	12545625	12543278
TG 54:8|TG 18:2_18:3_18:3	728505	382388	772827	999067	157226	208627	840929	231982
TG 55:0|TG 15:0_16:0_24:0	15166805	14498701	14255078	12381691	11732331	12183707	12785394	12587858
TG 55:0|TG 15:0_16:0_24:0	17554068	21230984	13915225	17919538	14870396	4660598	16199612	13643918
TG 55:1;2O|TG 9:0_18:0_12:0;O(FA 16:0)	1858248	572115	2255386	2179261	1282828	1887115	2503772	1669740
TG 55:1;2O|TG 9:0_18:0_12:0;O(FA 16:0)	2217511	1556668	2255386	2179261	1282828	2959006	2503772	1669740
TG 55:1|TG 14:0_25:0_16:1	12071858	15243761	11554243	15061010	12713029	4327012	15104049	15073616
TG 55:2;2O|TG 18:1_18:1_19:0;2O	3103962	3050567	12375629	3259504	9244125	9756751	6591582	6551122
TG 55:2|TG 18:0_18:1_19:1	6619230	7184948	2359013	2401740	1884600	2669424	8258486	1672119
TG 55:3|TG 18:1_18:1_19:1	1485435	1169508	962301	1162916	1723666	566899	1265151	1469418
TG 56:0|TG 14:0_18:0_24:0	13150961	13124530	13763617	13584955	15964468	11646856	12493102	12154772
TG 56:1|TG 16:0_24:0_16:1	14330798	15325082	14797214	12736013	14054593	12914925	5197124	13461636
TG 56:1|TG 16:0_24:0_16:1	23884078	12727027	22969086	22902624	21838056	23135390	13692981	20853770
TG 56:2|TG 18:0_18:1_20:1	10887982	2482783	2204427	2305829	9455322	2234852	2462140	2450872
TG 56:2|TG 18:0_18:1_20:1	11168511	9695467	6051009	9930579	10030128	3394685	3486020	3021672
TG 56:2|TG 20:0_18:1_18:1	14277887	5464558	12333054	9959789	10149169	9974812	11776104	10588531
TG 56:3|TG 18:0_20:1_18:2	3331992	2620674	4134086	3373030	4113000	3543151	3035260	3944897
TG 56:4|TG 18:0_18:1_20:3	762734	1163710	456796	493600	637460	410509	550536	880752
TG 56:4|TG 18:0_18:1_20:3	762734	435744	1225278	493600	2041885	1156071	1516018	880752
TG 56:6|TG 16:0_18:1_22:5	608487	145805	583342	94973	323728	436257	133330	141203
TG 56:7|TG 16:0_18:1_22:6	394856	559572	281019	184431	138848	170238	136998	143927
TG 56:7|TG 16:0_18:2_22:5	2258854	1363182	2731475	3259027	866224	2440375	403600	2362156
TG 57:0|TG 16:0_17:0_24:0	8689654	9280862	10052216	6717198	9982152	2747616	3178608	8898737
TG 57:0|TG 16:0_17:0_24:0	11576445	9280861	14557496	12137310	7601088	8609705	10132272	10225578
TG 57:1|TG 16:0_25:0_16:1	8861608	9592998	8913953	8563653	8641069	6814698	8820498	7295113
TG 57:1|TG 16:0_25:0_16:1	8861608	8525084	12724267	9624032	8868865	7766946	9202022	7638051
TG 58:0|TG 14:0_18:0_26:0	9313456	8615049	8793790	7539732	5682558	5357882	6256274	5929800
TG 58:1|TG 16:0_24:0_18:1	9483781	9522907	9866441	9374397	9530339	8491133	8408166	10049434
TG 58:2|TG 16:0_18:1_24:1	2476874	1633759	1587674	7935246	1434946	1599020	2019565	1693975
TG 58:2|TG 24:0_16:1_18:1	2567282	5816478	7433280	7840608	6675499	7862390	2869787	7576753
TG 58:2|TG 24:0_16:1_18:1	8040253	7038676	9160057	8314607	6352957	7697010	7667375	8009810
TG 58:3|TG 16:1_20:1_22:1	756715	2891750	742121	1922245	2878554	775784	1933114	1929228
TG 58:4|TG 18:0_18:1_22:3	67970	0	72777	167630	17507	237526	118587	47677
TG 58:6|TG 18:0_18:1_22:5	255264	16457	257840	165694	72544	168265	268254	133739
TG 58:7|TG 16:0_18:1_24:6	3263742	3569836	3812775	4138948	2793200	3096842	2689788	3348867
TG 58:8|TG 18:1_20:3_20:4	388937	211907	253593	335369	294549	234051	131227	244563
TG 59:1|TG 16:0_25:0_18:1	3835481	1809478	1441654	3317922	1348354	5491257	3070431	3451993
TG 59:1|TG 16:0_25:0_18:1	3478227	3146438	3992591	3728306	3636524	4072383	3070431	3750596
TG 59:2|TG 25:0_16:1_18:1	2823588	2668051	762526	1025292	971777	546448	992812	2456452
TG 59:2|TG 25:0_16:1_18:1	3214956	2307999	2197708	2715758	2448344	1954922	1993203	2456452
TG 60:0|TG 18:0_20:0_22:0	3136085	1788450	2684824	1642193	2238741	2303349	2377711	1115787
TG 60:1|TG 16:0_26:0_18:1	4555170	976366	3775903	3736728	1362693	1255362	366757	1146751
TG 60:1|TG 16:0_26:0_18:1	2640962	3160519	4206654	3516799	3524036	3587234	1959105	2953841
TG 66:0|TG 22:0_22:0_22:0	1020339	2583404	585694	270169	497978	80502	13654	48387
TG 66:0|TG 22:0_22:0_22:0	1950673	1933929	491133	1077682	188586	87772	247748	159326
TG 66:0|TG 22:0_22:0_22:0	2476108	1928573	2943191	1327964	699560	454811	430551	44437
TG 66:0|TG 22:0_22:0_22:0	10927571	32131770	26305326	22724356	5435103	15906810	4414417	4480074
TG 66:0|TG 22:0_22:0_22:0	35396092	30599944	22630614	22291866	17748210	15480660	13471063	12698574
TG 68:0|TG 22:0_22:0_24:0	9538652	7928089	6348535	5049162	4242306	3350866	1289752	3394609
TG 68:0|TG 22:0_22:0_24:0	8753780	7928088	6348535	5049162	4224842	3350866	3345108	4000058
TG 70:0|TG 22:0_24:0_24:0	1556571	395626	929556	95249	31584	277560	175615	100354
TG O-25:0|TG O-9:0_8:0_8:0	793036	823183	982064	1070731	889856	1060034	866360	2232401
TG O-46:0|TG O-15:0_15:0_16:0	2249078	4073834	1724854	3685996	1540072	2699032	923268	1701614
TG O-48:0|TG O-18:0_14:0_16:0	5883606	4785844	4980447	4344348	3484961	3132998	3018128	2578624
TG O-50:1|TG O-16:0_16:0_18:1	845508	248742	829620	589234	1813244	1105084	773175	1867159
TG O-50:2|TG O-18:1_16:0_16:1	202507	127247	150398	0	148974	830846	74151	106479
TG O-52:0|TG O-17:0_16:0_19:0	1180634	1081731	284657	120100	204531	398766	304906	145081
TG O-52:2|TG O-18:1_16:0_18:1	0	0	4021	66222	15526	251918	368142	14030
TG O-59:8|TG O-19:2_18:1_22:5	10354208	19823896	20749542	23405866	20507102	17303552	10621565	17094734

[truncated: 7 more sheets: DG, PG, CL, FA, NAE, OxFA, Other]
