# Supplementary material for: Outer membrane vesicles from a mosquito commensal mediate targeted killing of Plasmodium parasites via the phosphatidylcholine scavenging pathway
Source: Nat Commun. 2023 Aug 24;14:5157. doi: 10.1038/s41467-023-40887-6 (PMC10449815; doi:10.1038/s41467-023-40887-6)
Supplement: Supplementary file 6 — Supplementary data 3 [file 41467_2023_40887_MOESM6_ESM.xlsx]

## Sheet: All Lipids detected
All Lipids Detected
Metabolite name	E.coli K12 LB OMVs				Su_YN1 FBS- OMVs				Su_YN1 FBS+ OMVs				Su_YN1 LB OMVs
	Replicate1	Replicate2	Replicate3	Replicate4	Replicate1	Replicate2	Replicate3	Replicate4	Replicate1	Replicate2	Replicate3	Replicate4	Replicate1	Replicate2	Replicate3	Replicate4
PE 32:4|PE 16:2_16:2	179378800	186241984	196959088	199449744	1148622336	1046429440	1087597056	1136279168	5705354240	5739636224	5380102144	5564219904	1264732160	1109760512	1313558016	1359742336
PE 33:1|PE 16:0_17:1	16143128	16940054	16743059	16441740	628401	558501	1625301	1347986	4795854336	4699144192	4763461632	4616040448	460906336	1728720	1658834	1605021
PE 32:1|PE 16:0_16:1	1768897920	1860006016	1836080768	1826640000	92694608	88680880	92604112	92845008	3741318144	3906929920	3919622656	3964086272	96792600	91119680	113272760	108752168
FA 16:0	3164361984	3447971328	3380749312	3406131200	4214470144	4254078720	4307003392	4395516416	3639880448	3671320320	3769854720	3669451008	142130752	130681904	144755712	137752048
SM 34:1;2O|SM 18:1;2O/16:0	5235678720	5362961408	5227273216	4850074624	672187	717638	857518	543446	3408370688	3373760768	3329127680	3470798080	13469113	13178239	16585615	17131766
PE 33:1|PE 16:0_17:1	2188300800	2314097152	2213107456	2210341632	264398176	256500144	263857728	271252672	2400465664	2371296256	2363442432	2434567424	395737888	372069696	459674240	449865632
PE 32:1|PE 16:0_16:1	539504768	552070144	551831232	542992640	100147480	96123984	97157552	99985328	2259417856	2232156160	2249200128	2239624192	53825188	45221756	58209944	62820724
FA 18:0	3103404032	3238896896	3198529024	3264045824	3514305536	3492880128	3403448064	3419066880	2089312384	2114160000	2113585152	2108514048	755747648	849828032	736509376	729616960
PE 34:2|PE 16:1_18:1	136724160	145066240	140264384	140385200	23553590	23100532	24950340	26062766	1804894336	1914131968	1875245696	2019634560	46383124	42986064	54715440	53506184
PE 33:1|PE 16:0_17:1	1710979840	1739799424	1739291904	1735794048	294457184	293452928	283392480	302035744	1855764224	1811795456	1828523392	1777331584	263564064	216676192	274644256	283920672
PC 34:1	38319504	39275996	38022520	39462416	4684209	3343951	78494	66266	1698929920	1763608064	1790269568	1959316224	34975	6355746	48255	68999
SM 34:1;2O|SM 18:1;2O/16:0	1008935232	1008054656	991049664	999410624	330188	246583	273715	890359	1654470400	1648588800	1650478208	1627624320	3968271	3374175	4699405	4866219
NAOrn 34:1|NAOrn 16:0/18:1	31856044	32480878	31086270	32188180	23922770	24878612	25642690	25579344	1550884736	1604398720	1556399104	1654651392	339402272	308470848	400130080	394794592
SM 42:2;2O|SM 18:1;2O/24:1	364814560	386047584	383152032	373562016	0	0	0	0	1564767104	1565318528	1577720320	1612020736	2455711	2318210	3239094	3226876
PE 34:1|PE 17:0_17:1	40226632	41178560	40696220	41295112	215620480	2228214	197785328	2026347	1836188672	1822307456	51222928	1801718784	10436622	9154633	12104700	12230048
DMPE 32:2|DMPE 16:1_16:1	38577164	39673424	40497484	39868884	22306348	21549778	22034338	21030100	1155665920	1147860608	1144287360	1158964352	29510852	24752110	31892846	34019348
FA 17:1	88397080	83945128	86414624	81661224	89908480	96213000	89643848	94256824	1050336960	1034661824	1029680960	1079946112	213364768	184933984	245015152	248826096
SM 40:1;2O|SM 18:1;2O/22:0	3619998976	3830674688	3783574528	3639093504	0	0	0	0	1013934400	1008065088	979002816	1018072192	25838136	24721000	33129798	32197858
SM 34:1;2O	497882624	572750144	610757568	605566208	78578	0	0	0	982697856	957073088	983143040	996659520	2983916	2862362	3998846	3910140
SM 36:1;2O|SM 18:1;2O/18:0	265189968	285145248	280198848	272377280	0	0	46341	0	981123712	965329664	949411392	999011776	643078	782530	851903	1141106
PE 34:1|PE 16:0_18:1	43810188	46809228	43320180	46455244	119144	2025420	99257	2237374	55022008	1768162688	1764306304	52586960	24041042	23808268	28949414	28229798
PC 34:1	113858968	121085152	119254512	114919832	2403540	1488107	1827828	1765450	862090880	853949952	851533824	887315904	2931756	3269184	4058864	3816253
SM 42:1;2O|SM 19:1;2O/23:0	612851712	604512064	624376128	620414144	0	0	0	0	805125824	852838080	834442176	908889280	4542634	4520508	8066276	6255016
SM 40:1;2O|SM 18:1;2O/22:0	2263822080	2303130880	2326553600	2346906880	81453	0	65615	46062	716391360	732845696	730367680	706343104	7960774	7526028	9524731	9773880
PE 34:1|PE 16:0_18:1	431687072	445336864	447727744	434712352	85225936	79678536	80850592	85693328	710615104	705614656	716012160	698976512	56129024	43897740	60520692	60940296
PE 34:1|PE 16:0_18:1	430147264	445391296	444364384	434364352	81217488	81469384	79882640	80869368	694251648	691605376	691110720	711416512	99336440	89739952	113439128	100812472
SM 42:2;2O	124061560	138840368	136890752	132798512	0	0	0	0	643657728	641950144	650260032	676258240	411412	425179	643588	607850
FA 16:1	47879152	49048744	46761940	44928812	62757680	61727724	58703072	59230100	630642368	658591744	674492992	598791104	76252784	67711200	83260080	83979608
PC 26:0;O|PC 18:0_8:0;O	13395566	14523581	15529693	15538998	139882096	141370720	134381104	142798176	623387968	631641600	627832512	635723328	38402872	33773768	41920364	44682864
SM 42:1;2O|SM 18:1;2O/24:0	1426475776	1490809216	1470770944	1390106880	0	0	0	0	602669952	614719104	589393856	621726848	11017515	11240642	14498259	13515384
MGDG 35:1|MGDG 16:0_19:1	36948376	39562792	38733632	36606584	557745	524508	541543	285005	512526880	503527648	496475104	515633568	2294763	2139757	2560622	2398080
FA 18:1	206162656	195872192	208767232	217794864	100902600	103551784	106989064	98826912	491689536	481559424	516382816	504733632	3757404	5353664	4202192	4361192
PE 30:0|PE 14:0_16:0	2708103	3989991	2742451	2888397	48819972	46888208	46899684	48768324	988765120	258148	228521	977264576	30090606	28472394	38650456	42222044
SM 34:0;2O	582702464	654156864	652697024	655496960	99834	0	0	0	460697120	472797056	479237696	466945152	1966105	1689908	2456092	2315047
SM 42:1;2O|SM 14:0;2O/28:1	394232800	415843488	400008576	402898848	92501	0	0	0	459424800	455000800	465755680	445505152	3255061	3277704	4742416	4470996
SM 42:1;2O|SM 18:1;2O/24:0	1025269824	1068021760	1049101760	1064300224	92501	0	0	0	455706624	453609920	463158688	444474112	1301755	2669812	3737034	4034068
SM 42:3;2O|SM 18:2;2O/24:1	16315538	17883862	11589976	17372148	0	0	0	0	449449184	445320672	444382304	458586624	0	0	0	0
SM 42:2;2O|SM 18:1;2O/24:1	87938544	89152072	94205192	86311776	0	17578	0	0	24978012	18389850	23083422	1666747904	573584	578700	766612	721047
DMPE 28:0|DMPE 14:0_14:0	452818048	462761536	450810272	452475616	19585822	18575762	18517802	19607140	399628128	399713504	395038528	395780384	17632182	15922968	20982354	21370468
SM 40:1;2O	1355756032	1477012736	1474696064	1412928768	0	0	0	0	393893568	386845184	382332640	395929952	4628467	5041357	7671792	8250023
PC 32:0|PC 16:0_16:0	202987440	217761984	214901936	204644464	995731	936571	1019603	978046	386306368	371884672	379313888	385899392	688055	75887	2202128	40985
PE 35:4	309944736	333726336	327665248	327222752	64617716	62748480	65180052	66502640	375611712	368955168	363150688	370389184	100012144	97366696	118981936	116851840
PE 30:0|PE 14:0_16:0	441570592	470476288	460261152	440033024	18246964	18405344	18282432	18418278	362731200	369064832	368902976	370128736	37949412	35102876	45795296	45626304
PE 34:4	151681264	169838496	168220768	163894240	18104828	18504624	18888758	19121080	371831552	367633856	361007936	369812576	25503392	24923846	30941046	31171134
AHexCer 43:2;3O	67221344	68163960	72352136	68761728	0	0	0	0	340957152	340129152	341790112	348505888	404770	282610	578554	311498
SM 34:2;2O|SM 18:2;2O/16:0	79675632	81766800	81714112	76923760	606337	128811	600706	508497	334548256	328594464	322153536	344665376	51010	354540	91466	253449
PC 36:1|PC 18:0_18:1	20827874	18615832	18453316	17898532	59678	39025	0	0	326575040	319471200	322708256	319320992	78198	17137	103443	117473
SM 36:1;2O|SM 18:1;2O/18:0	110579496	112136184	111999928	112253280	28091710	30721290	23790214	25051814	314752032	302191392	308995264	301894560	46182	5235	33634	121390
NAOrn 35:1|NAOrn 19:1/16:0	6666454	5813083	5996074	5849680	10380300	9615828	10500301	10984724	293189632	293437376	295778336	299996128	364570912	329883936	423365280	424271936
PE 36:4	21224950	20049538	22275200	11835424	107966	115748	156509	37565676	279048608	275593120	277875680	282831232	7313508	7458064	8952083	9154723
LPC O-16:1	6089141	6229066	6098392	5797304	72514	860249	346932	20713	272714080	272155616	275065504	287809600	6211	0	4587	7036
FA 22:6	63744	1432786	1629954	514150	45951	0	0	0	246475808	288273696	295183520	259870992	0	0	0	0
SM 42:2;2O|SM 18:2;2O/24:0	65015468	93216280	85300032	94754400	0	44702	0	0	265761280	264046848	268873600	272321056	510903	793483	793824	1328749
SM 40:2;2O|SM 16:1;2O/24:1	176566480	166270256	184310176	179077328	187253	46771	89541	119442	264772960	270513568	262882560	271825824	950164	712777	644818	1128172
SM 34:0;2O	21585916	21401270	20647014	21358188	0	0	0	0	260005472	263529840	268560512	260311344	847745	339712	22251	8407
PE 35:2|PE 17:1_18:1	64135868	64772556	64024468	64384644	18207666	18559308	18376846	18547460	265282624	259114528	264297488	259669024	72449184	56746380	78961368	78301592
SM 34:2;2O|SM 18:2;2O/16:0	30277736	29183540	30619172	30460564	0	0	0	0	256607648	257026560	256074176	248417504	21999	0	27296	12621
PE 35:1|PE 16:0_19:1	210704304	214972048	216497824	214692976	58372884	58594696	55622992	59018020	246665056	244373616	247333280	242743776	75835360	59905756	79022728	85367608
SM 36:1;2O	52495196	59637028	57294840	55714828	34764	57462	15073	804724	251900768	242884624	240999664	243652528	115855	128147	117466	63431
LPC O-16:0	3218461	3544934	3359627	3740497	99142	78984	25202	175858	251030784	249054112	239846272	236730064	331211	0	39201	444731
HBMP 49:1|HBMP 16:0/16:0_17:1	271170	350928	686606	651313	1021659	626695	1403652	1061346	239635376	236808208	239782960	237135376	8920841	8007432	9213112	10036316
AHexCer 50:8;3O|AHexCer (O-16:2)34:6;3O	0	108021	151911	150210	8694019	8739227	8835328	9168483	233467696	236115760	239477104	243294000	18844824	17962182	21530490	21107652
PC 34:1	4152494	8651670	4588452	5421438	71019	0	116605	66659	207362560	240263680	250447024	247621760	24847	93113	104318	56010
SM 42:1;2O	539848000	562111104	562654400	551100480	0	0	0	0	230038624	234085216	226378576	241070336	2162624	3430348	3215509	3271598
SM 41:1;2O|SM 18:1;2O/23:0	2949223168	3095760384	3119017728	2972986112	146817	82087	0	80901	218014016	219757088	214939168	221347712	20801688	21657716	28734024	28244694
PE 35:1|PE 16:0_19:1	176091216	183785056	185375616	181469664	51601028	50359808	50406260	50929668	207247536	209104720	203586016	215514048	122802128	114167264	142341712	141814784
SM 35:1;2O|SM 19:0;2O/16:1	143946144	154236752	153568832	153232768	0	0	18863	0	198949776	221429792	198344832	212953648	0	58866	0	74607
SM 40:2;2O	126794888	130077344	130246848	130842368	0	0	0	0	205250064	200923232	206085984	198029952	111794	146200	498864	312252
PE 36:5	12843515	12537397	12314424	12343050	5130378	4747570	5428506	4746483	193060816	195191472	194346272	207289776	12590117	12140752	14875397	14492810
SM 42:1;2O	202662880	210322944	213294320	213450624	0	0	0	0	342012	258033776	264341760	257032256	1108251	1191064	1415139	1203191
FA 18:1;2O	18201490	18599638	18631208	15523263	17091502	19803084	17063684	16841390	193869760	201598784	187653424	191950512	50393764	46042244	54202944	46872696
SM 40:2;2O|SM 16:1;2O/24:1	254650640	271351488	267953136	254587168	24367	0	0	19881	196081184	188613872	189474512	200412192	1368094	1483519	1842462	1869153
PE 36:2|PE 18:1_18:1	20587204	41290548	40088148	21161160	16804702	16776542	16715636	16332337	195131072	193206192	195423824	190709632	24023990	18742290	25240162	25350966
AHexCer 41:1;3O	639520320	695585152	707197504	678774784	0	0	0	0	190906448	194558176	187940176	194381040	2546420	2220439	3835548	6654700
PE 32:0|PE 16:0_16:0	404098944	400179648	411516672	399589152	15269421	14277237	14247616	14714583	189253536	189290656	190774992	186755600	10619921	8377159	12257547	12082147
MMPE 34:2|MMPE 17:1_17:1	4135752	4203108	5329010	4152805	92633	69839	86525	74691	479634144	643965	274879872	563909	745767	7343002	654458	14390
SM 41:2;2O	301494016	311660704	316962368	302164352	0	0	0	0	190899504	189371344	182153360	191728432	1931165	2136121	2556502	2163000
PE 36:2|PE 18:1_18:1	43326660	46346460	24759574	43700488	19107324	19769328	19480782	21651096	181882944	186734384	183568416	190429504	42040980	38268452	47283152	47296100
SM 36:2;2O|SM 18:2;2O/18:0	37784724	38646624	36804564	37208460	0	0	91793	103476	181706128	181947888	183634608	190496400	37011	0	47096	125377
SM 32:2;3O	295225344	313686496	301489440	322161952	12531986	12155244	11266949	12487021	182990960	185108336	184234720	179365568	14152252	12214529	15299801	17332600
DMPE 34:2|DMPE 17:1_17:1	16553131	16972768	16964042	16196887	16392200	15778790	15501726	15298172	176698368	175457008	178318448	176126640	103048064	56312524	76967272	80441672
HBMP 48:1|HBMP 16:0_16:0_16:1	1235532	865162	1171604	475128	164372	171042	205999	143481	179428944	173920528	178907200	172812944	1942622	1939814	1977698	2962750
DG 40:5	66728552	71601280	73211344	75708816	50689196	48753028	49381684	52084596	183903952	165690224	178317424	166610384	2402201	1097393	1201855	2358071
PE 32:0|PE 16:0_16:0	374451488	383437472	379360320	375062240	13970232	13628751	13930106	13773025	168915792	172268512	170658752	177857264	17619748	16741261	22944346	21882864
PC 34:1	16692723	18318866	18257160	16615529	130474	175342	69447	208291	166891216	162735600	160874272	170935520	1054700	1052880	1331557	831193
PE 36:4	102437008	105929392	107829144	104654120	20780886	20717544	19676982	21505116	165397584	163755360	164311328	167554736	28853628	27092254	33648968	33020960
SM 41:1;2O|SM 18:1;2O/23:0	1845925888	1871663488	1881143552	1851111040	44489	0	0	0	164115184	160250576	160120880	155955168	6126834	4429521	5902824	5437937
AHexCer 48:5;3O|AHexCer (O-14:1)18:1;2O/16:3;O	104002	471080	397022	217321	5325780	2195449	4018807	4610016	153893136	163228480	165688688	154330448	0	0	0	0
PE 36:2|PE 17:1_19:1	15598791	16421114	15936653	16150568	16588286	14457260	15078018	15971538	152684992	153538096	150408144	156997712	126603896	119549240	145766784	147279088
FA 26:5	1301964	1203250	1038380	900294	2808742	4308925	4971231	4906574	158714544	153522832	153468704	147789904	0	0	0	34990
SM 42:3;2O	4772846	4870431	6338590	3339082	0	0	0	0	151685280	150862160	148350544	155714512	0	0	0	0
SM 40:2;2O|SM 16:1;2O/24:1	193517504	201317216	202769632	201147616	0	0	0	0	147356912	143380816	145220320	144589056	456776	232184	535366	448736
PE 35:2|PE 17:1_18:1	67166136	71684824	73018936	69575048	18025446	17766158	17896874	18184846	150584112	137283536	138691312	139090672	124465056	116189496	143066944	140413328
NAOrn 16:0;O	1168932	890652	609796	809012	4614832	4554434	4880360	5068218	139086176	139728944	141881120	143409392	0	0	45260	49596
TG 48:1|TG 14:0_16:0_18:1	149897296	149140768	152502688	155866448	156694480	152925840	148878288	163479824	138669152	140879424	140636000	143766304	27086646	27658716	26903636	27760798
SM 39:1;2O|SM 18:1;2O/21:0	65670392	66767796	62904808	63119420	210943	124418	0	0	2549669	174269568	188281632	191384416	3554671	320210	752773	611814
NAE 16:0	812615744	849570816	840244928	813915584	73182920	73163880	74244136	76614904	143589136	140648800	137726976	134066192	100928664	88830768	103961352	102055392
AHexCer 50:9;3O	57131	46193	79358	108948	3350351	2998900	3526932	3571845	139687872	140252144	135641904	140185008	15654020	15350189	18541402	18697726
SM 36:2;2O|SM 18:2;2O/18:0	23928464	21311172	23567918	23627476	0	0	0	0	134871952	136728016	137316464	132284520	0	0	0	8085
SM 38:1;2O|SM 16:1;2O/22:0	1295306368	1352855808	1348556160	1307856000	0	0	0	0	130751728	131108816	133477376	133877776	8365424	7865367	10502140	10053599
PC 36:1	10058933	11177482	5637394	9957185	49124	0	0	0	133659048	129213584	125033880	130378312	87619	84034	116587	51365
HBMP 50:1|HBMP 16:0/16:0_18:1	1525189	2567982	2465684	2444014	248213	477073	493164	551024	129153088	124789832	131729448	126033568	2687520	2735736	2804377	4128370
FA 19:1	12381195	12912183	12596576	12689065	16842414	16320390	16177645	16603349	126554168	125471064	125553352	127256784	115660952	543416	625388	745433
PC 36:2	27125978	26934612	27658598	25101232	3000352	3300336	2776657	3667325	124272744	126171080	123189888	128835904	841095	1030362	1175938	559122
TG 46:0|TG 14:0_15:0_17:0	128751088	133617680	138423472	137805232	142019008	140924128	146812704	141099136	128551936	126236816	127388880	116588312	19218096	27046344	25779056	21039412
TG 48:0|TG 14:0_16:0_18:0	176421760	193145264	181287376	190492880	141120960	138395024	140034528	132386936	123599280	119010224	122967480	125490952	27161084	42163332	32538280	43734504
PE 33:4|PE 17:0_16:4	2384682	3129740	2575232	2945349	21902666	22895824	22891286	24819088	124480760	121608408	125241296	117918720	19121408	16970084	19824300	21041032
SM 33:1;2O|SM 19:0;2O/14:1	348353440	368535008	357740256	361693952	0	0	0	0	118704928	114398744	116383880	120353608	2031998	1802299	2570981	2597935
SM 40:1;2O	158590080	162765936	172853920	160311664	0	21219	0	0	8346691	8163718	443007040	10084012	631458	1250895	877573	958971
TG 50:2|TG 16:0_16:1_18:1	118860208	134299728	130313936	123420400	112378960	118789000	116799888	120443768	114322304	120973888	116761944	112145152	46932300	48785560	46092780	48920420
FA 16:0	70037392	84298920	93133248	91905888	81079240	75364032	78994720	80229312	97936696	94258000	174207568	93067624	153275136	160558944	153880928	158850672
SM 39:1;2O|SM 17:1;2O/22:0	3019589888	3241241088	3223237120	3087305728	210943	124418	0	0	110630264	110190800	110591176	114164376	20739858	19220470	25925552	25135494
TG 46:1|TG 14:0_16:0_16:1	109989616	114572224	110524320	106062304	117850328	116305552	118517392	119297064	108732672	113430400	108221016	108436600	12776653	12843063	12224680	10394665
FA 20:4	7763661	7438840	7799466	7621242	12166032	12133278	13872526	12272857	113905352	110931408	106118672	107095792	0	55808	1096467	1379770
TG 47:0|TG 15:0_16:0_16:0	94833872	97246840	104461888	108353952	118000576	120819584	110285728	124453744	102728560	109920720	111506344	110776168	14403545	22326416	19913184	15684198
SM 38:1;2O|SM 18:1;2O/20:0	981567744	997419968	1011301952	981315072	0	0	0	0	111457912	104794176	107634560	108288480	2271119	2059643	2902014	2755230
NAE 20:2	119715264	106264544	119166984	109564312	126821880	103413800	117462248	111726296	104235240	97250344	106147208	118372104	84617440	10936205	107980192	66299132
SM 32:1;2O	650390080	687312192	674208320	634203776	0	0	0	0	107234016	103885880	104954408	105101760	3583389	3452812	4608492	4365363
HBMP 50:2|HBMP 16:0/16:1_18:1	308110	588392	540341	445567	328096	184238	44674	257957	104210544	105100192	105919584	101535832	158523	822818	947101	1170012
PC 34:0	99735680	105559744	103778888	103642208	116077	304068	199945	303119	105360464	100199224	103048432	107300800	0	0	226502	0
HexCer 41:1;3O|HexCer 17:1;2O/24:0;O	37710840	46786092	26600848	61515148	0	0	0	70427	105360184	101879704	106180752	101257320	26958	58232	28810	0
AHexCer 51:9;3O	363308	244779	134283	278682	685995	421803	716391	337888	100707384	107094808	99989776	104667472	5878788	5873472	6732828	6823332
TG 52:2|TG 16:0_18:1_18:1	127241904	137836064	134868592	131948544	109843496	115963056	107236112	103530288	102426128	108044640	98283336	103692096	107626704	105557024	92420952	112481432
PC 40:6	599157	0	31808	83705	21258	0	22272	0	105141960	99720496	102856064	104292928	14337	0	0	0
TG 47:1|TG 15:0_16:0_16:1	100726480	106330032	106754936	100469424	114350720	117590784	125572080	119285664	104913592	103838560	99774960	101066352	12471069	12000867	12066169	10845684
PG 32:1|PG 16:0_16:1	478608704	495881472	480064768	486173408	2584318	2548978	2328565	2634382	103809856	101575464	102253568	98236424	2216651	1879679	2358302	2660422
SM 42:2;2O	26392082	24577094	32169560	28302006	0	0	0	0	96215128	94958208	98101840	100971088	69290	0	0	61294
Cer 42:1;2O|Cer 19:1;2O/23:0	149451840	154442496	150770896	146543808	4902836	165362	4401651	6156403	98253536	96549432	95876184	94652312	632211	487531	611226	575966
PC O-34:1	183826	387119	4938871	553839	0	0	0	0	92915912	95875560	95333368	100188648	0	0	11809	8770
PG 33:1|PG 16:0_17:1	177753376	183676768	176766672	180652384	5998468	6149010	6318965	6502473	94185160	94687144	91209640	97197824	14790839	13263387	16183813	17640662
PC 34:2	36862876	36241316	37661584	37622208	183052	185234	129389	233136	94156256	96006696	81958184	103722272	1248295	1561889	1744221	1422706
SM 34:0;2O	88855096	103505896	105220240	106686808	0	0	0	0	94720504	93074464	93258632	93561688	460417	325208	737688	707566
PC O-38:7	1062104	50872	1477824	1071529	0	33051	20967	25133	90109648	94726088	91243120	94479344	0	0	0	0
SM 40:2;2O	54030464	56595044	79367480	74915936	0	0	0	0	89178360	91858624	90549416	92416184	0	0	253409	53550
TG 48:2|TG 14:0_16:1_18:1	95649528	97176944	99758928	93663104	99807568	93613152	92936728	88625984	84166904	91338520	91442752	92265024	14324561	14853828	13662890	13606311
SM 34:0;2O	4174758	4499864	4321228	4408068	0	45121	29590	0	58712012	148850736	149965168	237334	538155	575212	579212	1020960
SM 42:1;2O	18614862	27642662	25037810	22546164	0	0	0	0	87474136	86907208	88999272	91853568	0	0	0	0
SM 34:0;2O|SM 18:0;2O/16:0	182677328	185339200	185255120	184261520	0	0	0	0	91438776	89802784	86992032	86573664	452429	373045	300588	507119
PC 38:4	523283	148833	439674	128411	0	0	0	0	86809960	86508304	89170864	88630392	46980	38502	191278	0
PG 34:2|PG 16:1_18:1	27823370	28080176	27555748	27647978	1621435	1585518	1517126	1545716	87381416	91023696	89266552	79194544	1100471	451554	1183507	1281552
TG 45:0|TG 14:0_15:0_16:0	77478576	89375264	88943760	85178768	101829080	94692552	99587552	99103312	85554736	83550032	83223000	87331600	13768763	17195510	17326882	11300728
NAOrn 30:0	364131	393311	187818	423513	2330064	2499342	1972914	2656136	85222072	82260616	82409928	88076224	19161830	17956678	23285730	23114518
FA 19:1;2O	35506760	36712496	35839172	33321132	19314540	19710992	17812208	16848606	83258344	80364976	84079024	86033440	3674968	3569868	3710882	4494880
TG 52:3|TG 16:0_18:1_18:2	93585888	84905720	85714312	95631296	83600624	81375824	79917112	85982120	88501032	79032880	81970616	84168096	38376520	37455420	30771458	38147064
PE 34:2|PE 16:0_18:2	15490592	15924145	15968063	15765383	1334344	6399542	7814987	1292670	16556674	103177520	103871912	104463344	10089059	4156172	5109286	9858545
PC 32:0	34392292	42276340	38225184	37575824	251383	105912	117465	283118	83122456	80508648	79495320	82669096	0	0	0	12303
SM 41:1;2O	1085230464	1148884992	1185016704	1127537024	0	0	0	0	79356008	78919680	78372688	81790536	4078226	4158162	6320462	6109955
Cer 42:1;2O|Cer 19:1;2O/23:0	116125440	123546128	125674064	119030592	767604	6002374	337819	656265	78764136	78299464	78097880	81459384	1346644	1791136	2859910	2664761
PE 32:6|PE 16:2_16:4	62074	0	311217	129712	1305531	1235399	1216781	1193622	74624072	76348656	79648000	78445376	2163648	0	0	75282
SM 39:1;2O|SM 16:1;2O/23:0	2027226496	2066786816	2060113280	2067248512	47248	0	0	0	76973184	76040736	77998184	75005272	7231946	6316969	8189394	8413085
FA 17:1;2O	10825116	12017980	10578246	9790978	13433774	5841906	8649767	9204090	80428752	74423504	74989608	74321160	0	0	0	0
SM 41:1;2O|SM 18:1;2O/23:0	876508288	946381120	864596800	883360384	146817	82087	0	29977	259334224	11515451	11882659	16472119	5902768	5953856	7578209	7262424
TG 49:1|TG 15:0_16:0_18:1	68176232	79297504	87368112	82127968	83423336	80692040	81647096	82101184	78437432	71024296	73946832	73825224	12381941	11687731	12072392	11833764
LPC O-18:1	2766996	1012176	3239256	2503390	0	0	0	7698	71169872	70811360	76641048	72847296	0	0	0	0
FA 16:0;O	126778224	129515328	128955696	125149288	97738912	91648512	99345208	101975552	74950768	71676232	70835400	71970320	1874534	1119612	1396420	2467438
PE 37:4	59037492	63356808	62741020	61010764	18470458	17367588	18215340	19082360	73059472	70516496	70310128	74007224	38656132	36633640	46042520	46606436
PC 38:3	65700	363268	277898	0	0	0	0	0	72283696	70385552	71323224	72590696	0	0	0	0
PE 32:3	79368504	82757992	83580880	79922800	3691094	3810093	3921485	3910027	70305912	68375952	69003872	71233880	11025620	10659686	13728081	13960759
PC O-34:2	142584	216834	147763	93522	75351	46612	112956	76123	69775848	68533368	68658040	71390720	37315	1214330	1477954	1454855
TG 44:0|TG 14:0_14:0_16:0	74249112	65533448	65996180	69494216	79059544	81850248	73434768	79819360	71636576	70762864	71568632	63281620	11711876	13419729	14225212	9701488
FA 16:1;O	73152232	79458424	107717064	112070104	73809904	78455656	86667392	79053776	67397888	73629144	64966312	68810112	1528261	1744180	3045536	2490662
SM 41:2;2O	105803232	111813176	111116272	110148144	0	0	0	0	67429280	69110544	66883024	70140912	841195	298649	439781	570393
PC 40:5	60997	270604	282306	451408	0	0	0	0	67390816	66353808	66974044	71495784	0	0	0	0
FA 22:5	1232440	1603869	1322600	1309158	0	0	0	167643	66258236	66861164	71942424	66856592	0	0	0	0
CoQ8	32652982	34587484	33644460	31370174	0	0	34510	37158	68577400	67866968	62677160	67173128	3619756	2081318	3998038	3778127
DMPE 34:2|DMPE 17:1_17:1	6442550	9959479	7348803	6727687	442233	362853	21949204	22517394	5416409	4932541	5041706	248071008	71477592	124229264	147217824	155223488
FA 42:5	70066560	72017008	72106240	72400248	53335252	49612972	50008720	49143408	65957508	63369880	67540320	64599624	16921576	21458328	17221884	13818877
PE 31:1|PE 14:0_17:1	209445696	206013136	205158640	201441360	3176256	2969944	3029734	2955122	63719416	65244344	62763956	63558012	4254200	3635296	4724124	4991150
Cer 54:10;4O|Cer 18:1;2O/36:9;2O	53139220	29630786	29810874	27109438	0	0	0	124612	61269204	61679032	61163640	68441936	2071618	1456064	2231136	2211660
FA 18:0;O	91276856	102008320	97919048	92961792	79177592	79506208	82650776	84148192	64904104	56918852	63375360	66565116	6034043	1921927	6907957	4901862
PE 34:2|PE 16:0_18:2	13163480	13692031	12397940	13212976	7659062	6198054	408745	7960528	106050472	22803742	100729528	21505696	2640446	2159558	2503912	10612974
PE 31:1|PE 14:0_17:1	268789408	285744800	261713104	258548240	3143460	2854871	2971636	2901785	63968448	63814932	59276292	62093316	9093743	8963066	10895885	11042146
SM 34:0;2O	70159528	76079448	80195168	79192256	101440	0	29590	0	58045328	62238672	62574908	65827348	682071	772136	726549	1256683
HexCer 41:1;3O|HexCer 17:1;2O/24:0;O	62285652	65025056	63222828	56343608	0	0	0	29554	58474720	60963540	56821032	71409688	433399	294258	828074	320532
NAE 16:2	62580816	72685152	37248240	39629840	44770688	68167408	77502416	54412140	72690280	51761240	73756744	48361388	79325824	52328828	49443060	47637744
SM 40:2;2O	75653760	81052744	79580768	79015632	0	0	0	0	62654060	59751724	59437868	62179388	272435	189296	354332	399563
TG 49:2|TG 15:0_16:1_18:1	56888252	62818396	57141140	59338556	62980016	61637832	63459588	64697192	61155972	64928036	58009628	59668996	8564158	9632115	8372398	5982432
SM 34:2;2O	12291498	12739397	13261260	13367447	73815	0	0	0	60627592	59707712	59738132	62615568	30034	39744	0	36498
SM 40:0;2O	743345728	792125696	766198592	755391424	0	0	0	0	60983788	58454120	60415724	62139956	4845800	5227488	6745880	6511165
LPC O-18:2	183563	43794	44692	145447	10656	0	12291	10321	67691040	57543772	59634160	56726800	101910	0	0	0
PE 37:5	12346735	12605378	14017283	13660272	2280583	5383814	3839552	3928638	58469684	57764448	59840096	58063520	31220380	30072938	36614080	39080504
SM 34:2;3O	16456711	17135316	16167365	17360380	3088741	2477337	2862949	2701646	59146744	58177328	59212092	56603144	4672996	3911333	4900861	5737266
SM 41:2;2O|SM 18:2;2O/23:0	328278624	358239232	349332800	334621696	0	0	0	25137	54456704	57641580	56926564	57330956	1962036	1786082	2866373	1390877
TG 45:1|TG 14:0_15:0_16:1	57747332	52509356	61858276	62370984	59753336	59781528	63951004	60123032	58187260	55540948	61076284	51480960	5707315	6268660	2394814	5202036
FA 18:0	35790384	42758064	46771968	35253632	49508984	55762720	45005184	27250936	52712768	43354244	41432296	87989656	33639196	50871724	33567448	24356196
SM 41:2;2O	76004432	83456048	79371232	69463696	0	0	0	0	40275612	53592404	40761688	88936280	779247	1093185	1570743	1105818
FA 18:0	42148168	63653048	44348728	62951984	30501514	29918812	25460826	34072376	67776608	39315764	55313168	59226196	40880280	27848410	38945488	33038666
TG 52:1|TG 16:0_18:0_18:1	62830668	66564100	68654792	75229752	56891896	55783700	59215612	54204508	54693376	54682016	54774604	56277056	58835284	64566952	65823052	67753328
NAE 16:2	51082408	52707368	63754536	80580776	75675536	84349144	79197536	68901128	44279368	46599784	67562904	58813624	10939420	21287966	12372521	9855249
PG 34:1|PG 16:0_18:1	154339888	159559552	148884320	151826144	4942988	4563192	3948268	4598721	54850476	54705548	54110888	52730848	2797574	2548490	3211664	3319911
PE 34:2|PE 17:1_17:1	43799412	44367072	45761096	43806584	3905480	3681944	3697862	4069018	53503176	53845380	54469020	52931612	7261029	6032954	7982492	8314732
PE 34:2|PE 17:1_17:1	57154784	59514592	59083700	59319160	3921135	3638293	4237821	4087337	53759536	52140732	53720080	54892960	15532235	14262639	17456432	17372538
PC 35:8	3360214	9817949	6156668	11846527	2809774	3133081	3255738	1966541	48745488	52630284	56326140	56772824	3511079	3556310	4148818	4062212
PG 32:1|PG 16:0_16:1	254087568	260221840	269484000	255170576	1697731	1545077	1519684	1348411	52930032	51587892	52679380	54669796	2593898	2265246	2987435	2996602
PE 36:1|PE 18:0_18:1	4780410	4750086	9000095	5148075	3903714	3612856	3007057	3777648	47675372	51817580	54719504	55985840	46559	139697	4933302	5085285
FA 16:0	28302324	34314808	62437200	29891178	18129556	24405786	26328604	36026504	46383984	44329080	53653256	64827764	73042464	76427840	52402836	30173120
SM 40:1;2O|SM 17:1;2O/23:0	108137568	109945800	110440648	106911256	0	0	0	0	52024464	52107564	51211412	52736396	434596	897624	682420	752038
PE 33:2|PE 16:1_17:1	35132692	35342940	34397784	34598584	2413103	2185093	2403016	2450806	51461360	49264040	50864452	50030668	2261650	1716419	2415496	2518306
PC 38:5	2587106	1578368	1001562	2637817	494233	399256	594715	651752	50704492	49612156	49345420	50589688	0	0	0	27365
NAE 16:2	25460714	33374058	61544620	45819088	25740412	18593390	24009006	19505288	46087960	57980544	47251568	48238848	34126400	39189772	43841064	29188606
FA 16:0;2O	76273328	83819720	80660136	63174900	24953908	14499878	25902380	24133384	57105572	47420176	50237288	44363352	5327661	1649915	3424968	4506664
LPC O-18:1	637678	1055175	1082897	249225	16053	29010	13620	80713	57703604	47918256	44809592	48581204	20213	23100	11333	10072
TG 47:2|TG 15:0_15:1_17:1	53294392	51164440	53494392	57919780	51160612	50250860	51730028	53950700	47980844	51847012	48184892	50358964	3513636	3473870	5488810	4825564
PE 36:1|PE 18:0_18:1	27886324	28626954	33027886	28474458	4177142	3926034	4140972	3915632	49503288	49358676	50683284	48038824	10886246	8775332	2693745	11393689
FA 40:5	42266648	43038064	42634084	45106444	35278304	33638988	34753200	34481364	50494440	48987664	49613112	47094440	9809384	11767363	10254683	9600965
TG 54:3|TG 18:0_18:1_18:2	59203324	60094656	61369684	58447496	48259728	49301756	52486004	43163968	51114564	47231972	47334640	48853096	22839740	22651872	20748774	23614790
TG 49:0|TG 15:0_16:0_18:0	43978728	45526756	60277380	42802948	60211320	49817460	49995400	64009624	47482384	45483064	58303084	42520504	9180974	10992374	9003417	7708235
PE 38:5	4952355	4475581	3823808	4140980	4416959	4015577	4297455	4145133	46935756	48219596	48584640	48502412	39398492	38130320	47149652	47528024
FA 14:0	88591544	92991832	90006528	83297704	112197368	95300512	99683464	117637792	40108636	58183736	39690480	53058624	600061	1738604	2262082	705504
SM 38:2;2O	19865742	22793274	21192564	21711308	0	0	0	0	46546080	47015068	46514716	50297348	0	0	0	0
PC 36:0	17448836	18545410	19754086	18220084	0	0	0	0	48296836	46726392	47417664	46545936	156211	242187	143138	66148
TG 46:2|TG 14:0_14:1_18:1	53062444	43797848	50486024	52476836	46577044	48134816	45983636	48721012	47633952	42182764	48554728	50545600	3512459	4962686	4319907	4197414
PC 35:1	12281025	5594549	6758874	7588901	41395	175707	231892	101163	46395136	46931784	47207040	48099984	1386122	1367847	1227967	1538458
TG 50:3|TG 16:0_16:1_18:2	59136024	58360212	57680344	54119544	49315088	50559668	54147216	47580684	45981304	48586484	46871944	45164688	11490932	11102945	9666827	10299104
PE 38:5	11755585	11737690	13160971	6120990	4537202	4663510	4825552	4940928	47360336	45504476	46386248	46001360	12082834	11596709	13636789	15095696
PE 30:1|PE 14:0_16:1	151454560	159315872	156597424	148592976	812396	504468	548227	742500	45028848	43991040	45811132	47507480	767777	705201	942655	997824
FA 18:0	31856906	48018492	45316524	54423836	43656780	51953864	45184000	39581548	32283412	64172288	48367240	36519708	36476944	17418702	37919084	22746762
CL 72:1|CL 18:0_18:0_18:0_18:1	11556073	13818404	14680178	14545072	3537674	3528356	3732422	3863789	29532242	68279072	68224112	14892603	448339	185994	824147	986183
FA 20:4;2O	5024451	4717530	5031560	4820190	4813679	4588652	4645514	3699469	44238360	43958456	42555916	49620304	9638691	8830731	11248160	11472398
SM 40:0;2O	169410640	122146960	187561664	179791488	0	0	0	0	42068732	44809212	45002604	48414888	508320	278396	763242	395747
SM 37:1;2O|SM 16:1;2O/21:0	67987912	67494808	69680168	67427512	0	0	0	0	47929184	44811628	43785456	42576496	357487	131008	726736	730135
SM 32:1;2O	3730484	4002019	3685755	3469606	0	0	0	0	45483300	44647832	42984420	44849664	1634364	1593981	2295578	1859608
PE 36:1|PE 18:0_18:1	26856954	25706002	27026240	30133024	6198782	5078358	5589955	5146372	43823124	44041856	43533808	45521992	20552406	18486232	23625954	23397280
TG 52:4|TG 16:0_18:2_18:2	45255364	47024740	42498660	41201700	47007528	44350968	42527276	43367680	41921820	42769916	45457424	45945992	8495607	9195290	7099462	7485700
PE 30:1|PE 14:0_16:1	149149184	150307392	152737456	139535936	887588	772072	664529	832461	42829584	44246704	41042096	46382236	2414764	2274248	3101312	2357646
AHexCer 49:8;3O	133090	173287	242548	45704	234990	428183	306122	401846	43050936	44165936	43187244	43388588	3669743	720155	4129357	4639394
PE 37:2|PE 18:1_19:1	11155765	10622971	10366196	10629941	4612262	4704626	4700961	4580836	43324136	42255516	44021512	44092160	27025398	21426952	27420192	29735756
HBMP 52:2|HBMP 18:1/16:0_18:1	66790	0	77489	71142	226186	106670	183703	188323	42190840	43673660	42575168	44213500	2377519	1622919	2650908	2928623
SM 40:0;2O|SM 18:0;2O/22:0	438977120	449237504	450554400	453636608	0	0	0	0	43254980	43438400	42987304	42285944	1372429	1295398	1792167	1605079
SM 36:2;2O|SM 19:0;2O/17:2	5745852	6457408	11704590	11688580	0	51927	91793	24922	45884556	45035732	43494208	37240784	37011	0	47096	125377
NAE 20:1	79302328	59773372	84882440	66079816	54941156	37870376	49407920	34019104	35629328	34640292	46915584	53463004	44984016	51085060	84142376	66725784
FA 18:1;2O	55439204	57395268	56649084	58496764	74418144	66330900	63523748	65309540	40671796	41483852	46330976	41564892	14188688	4549091	12816322	3161834
PE 34:3	91072848	91200904	92151792	90439048	3698926	3325928	3573395	3707547	42543440	42337008	41545748	43138284	5502412	5451947	7254854	6850626
FA 16:0	46691196	48039436	42509732	43766752	37718672	34294276	27914666	29396134	50843276	27110740	47976920	42634548	46976564	45675452	45434364	49831120
TG 54:4|TG 18:1_18:1_18:2	40197736	42280284	38935620	44736704	38940064	38596500	38125220	39685004	42762004	41621220	43142688	39774728	9557883	11374850	8869041	9826448
PC 32:1	26962630	28299818	27663330	29289138	91262	66655	216767	139356	41819708	40533840	41046952	41498744	68794	159255	62299	221809
FA 16:0	37152504	39810360	58959332	51816912	48107504	52801472	51171156	46700156	41747440	36007032	39766256	47141856	29559856	50506564	44689860	54430552
PE 33:2|PE 16:1_17:1	34058020	32167538	34087940	30274366	2116673	2052150	2063870	2272674	40422664	40866988	40041992	42161952	4666861	4817168	5314330	5263924
AHexCer 42:1;3O	541222912	592759808	605439040	580537984	0	0	0	0	42121656	39658460	40554244	41117768	4387654	4367449	5472742	5146650
SM 38:1;2O	468378048	516237984	506901888	495934560	0	0	0	0	40673200	37403932	41023120	42764256	1458286	1409427	2248809	2028292
Cer 40:1;2O|Cer 16:1;2O/24:0	725358912	759095872	756052608	771864576	833767	1243286	1163414	1363692	39281072	39265852	43152488	39571048	1275157	1259935	1477462	1547210
FA 18:0	65881336	86149864	65177044	73757856	20467174	25719460	33596288	23738456	44505628	38250348	30601328	47564760	14100238	14145442	3219466	7535492
TG 54:5|TG 18:1_18:2_18:2	39890400	35998848	42116528	43302136	40478076	42800296	38847244	41131036	37528224	38687996	41667660	38384664	5365367	8256368	5362246	5138372
FA 16:0	260640928	33828412	34352332	34676092	27572650	219793568	128055392	126544872	31093380	74826368	26997996	22989970	156379680	112183304	85176816	110561208
PC 36:2	15804801	15397554	15324416	16049545	534181	409118	449793	342400	39819132	36335056	37692052	41687700	747236	816036	1297994	1186287
SM 36:2;2O	3509103	17666584	17079314	9354217	1758199	1015816	1057269	2531918	40205248	38339108	37018008	39752268	4375757	2593926	3802023	3964617
SM 38:0;2O	625760448	649434368	630534720	614334656	0	0	0	0	37973220	38666536	37760388	39275256	3982574	4216050	5227834	4906020
SM 35:1;2O|SM 18:1;2O/17:0	34058272	34506816	33833872	34411864	0	0	0	0	38114064	39035220	38271752	37939952	105613	0	0	0
FA 16:0	44685496	54274696	52229580	33192246	22748988	15171052	14995091	25534516	54813628	9190527	19307660	69479928	49324780	37921036	48388132	45301484
PC 38:6	0	50227	122177	0	0	0	0	0	37865300	37515980	37907920	38232244	17333	16945	29648	7168
Cer 42:1;2O|Cer 18:1;2O/24:0	302217408	306784192	317593760	319923904	2113006	1949507	1874958	2407036	38565288	37936096	37708424	37257156	1037363	800670	1114086	1075064
PE 32:2|PE 16:1_16:1	37113284	37809324	38531116	38641756	1090690	895813	1063172	1038241	39666248	36296392	37444908	37826032	458433	422645	493267	574070
LPC O-18:0	8879111	8841555	9313110	9055273	2754659	1961356	2148811	2008500	37352444	36466768	37784152	39199172	50737	0	221343	95641
PE 30:1|PE 16:0_14:1	186695856	191608160	193406704	187318704	411062	254547	144064	238883	9047051	8439791	8247576	123973616	218789	360078	416000	214347
SM 39:1;2O	1131858944	1216883712	1221581696	1181359360	0	0	0	0	37813612	37315448	36379660	37313056	4135178	4030766	11100894	5887458
PC O-32:0	1902463	2635045	2504702	2015132	0	0	0	0	37646172	36828112	35804448	37141996	0	0	0	0
TG 50:0|TG 16:0_16:0_18:0	129020216	141267856	139819616	140563968	48109180	45028664	47334968	45829164	39171224	36744140	36160728	34988836	16327274	25819478	20599978	21159110
MMPE 33:1	777867	2104675	1003715	2064146	3705999	1762029	3501104	1630811	42318344	37700744	34139532	32819614	3677325	3237820	3933321	4221588
PG 32:1|PG 16:0_16:1	3429844	3407243	3002346	2845937	56393	89252	27971	0	35940632	34983684	36889968	34270128	180959	122513	55286	185073
PE 32:2|PE 16:1_16:1	38214344	42307268	36958548	39181352	3180302	2846254	3756548	2927846	34995644	34761532	34516388	35802364	1193207	1115653	1315857	1360033
CL 66:2|CL 16:0_17:1_16:0_17:1	692848	1310527	1968590	658180	315132	257500	273366	269022	35164708	34985216	35029688	33385156	6760137	5379656	7226180	5442414
NAE 16:1	36079288	40027620	49259480	42401152	49251500	53648508	51499384	48980280	37375944	39035848	21195154	40333092	6415684	4664433	8237936	3568450
HBMP 51:2|HBMP 16:0/17:1_18:1	29948	63369	45231	30712	154326	97680	172986	162411	35065308	33701468	34040900	35027944	5499050	4805796	5309980	6173615
AHexCer 48:8;3O	0	0	0	41783	362479	259966	224777	445470	35448288	34323720	32460100	35106692	6435134	6420364	7500130	7731750
PC 33:1	13749967	5116452	13221862	5264318	867427	1324869	1054766	1071791	35369496	33355484	33271432	34670356	0	40800	42982	0
NAE 16:2	30828154	21603194	20758818	12859133	29723674	35854232	31668480	35431652	41932156	39860428	31779038	23000696	30036572	51181620	27406786	32099868
TG 54:6|TG 18:1_18:2_18:3	30028742	29413040	29626206	28268618	35351288	28942296	26705318	36061268	28955142	35988176	32992294	37164312	1897376	4551038	2395886	2271832
ST 27:1;O;S	25097086	29648680	25124116	26729530	2818548	1868779	2178074	2236199	33169272	33796672	32990230	35141608	112869	436306	255579	269399
TG 54:2|TG 18:0_18:1_18:1	38910824	40988192	40697856	39545080	38059104	31423776	34671732	31610480	30941126	32978036	36931708	34202680	16241768	17545704	17244118	17752292
SM 38:1;2O	3173176	3130198	3174080	3416180	0	0	0	0	120984	64250004	70373040	120597	67893	27780	44737	24094
TG 51:2|TG 16:0_17:1_18:1	36776296	34028184	36254292	33279764	33097364	35896368	30963132	30505054	33995256	32253284	28844706	39123900	5574918	5820377	5688206	5337186
PC O-40:5	53343780	58459504	52425708	51580712	0	0	0	0	32678402	33593032	33631952	32989364	97124	161656	222520	236301
PC 36:7	24774118	27179200	27650338	27713448	9382605	8766463	8709342	8831982	33041320	32285116	31639518	35004084	10745810	10575668	13198571	13475823
PC 36:3	5176650	5140900	7786458	3222934	61867	136936	0	62906	33179014	33819560	32605436	32226176	62814	33269	67051	48866
SM 34:1;2O|SM 18:1;2O/16:0	289639328	294268128	288638720	296656416	865858	46188	722888	870968	30787046	32774044	35102968	33085860	1626755	1476684	2059417	8487931
PE 30:1|PE 16:0_14:1	188829872	201966352	195198208	204671568	580553	221541	280553	400276	7481764	6511126	111033832	6256538	5140546	4583846	7214430	1133650
SM 42:0;2O	77940200	82381536	79982944	79518536	41648	55171	0	0	33072142	32070228	32677840	29413468	166641	459750	608647	229722
FA 18:2	37943184	52743948	40358776	45103784	18643330	15286602	16340820	13417748	31944548	34079216	26421846	33533516	1949941	2227730	2305700	2629274
Cer 42:1;2O|Cer 18:1;2O/24:0	250982592	255837904	248007744	244071872	2535540	2346521	2687881	2441354	31092286	30819150	31108736	32418934	2571256	2459060	2807680	3289076
PG 34:1|PG 16:0_18:1	53439188	58456532	57340188	58172248	3337714	2799554	3390300	2973908	28517584	32025562	32296658	32149402	3705613	3555776	3978259	4401735
SM 38:2;2O	13519453	13962977	18265480	13891980	0	0	0	0	30922174	30471686	34228528	29224770	0	0	0	0
PG 34:1|PG 16:0_18:1	3446059	2693782	12176961	11298083	169081	111051	179577	212043	31703844	29896106	32886808	30259084	414701	347621	130066	521354
LPC O-17:1	212875	128232	188977	467000	0	0	0	23894	29452236	33536302	30617836	29364806	0	0	0	0
FA 16:0	6909113	25167080	15009175	16896658	7228234	8389822	21240664	5300956	31253802	18639754	22697852	49762248	49003448	34357500	45337772	54034496
FA 15:4	39133380	39836392	38117332	37984108	36368408	38777636	36855488	36687672	33107378	29735714	28574222	30871958	1721105	2599742	1042090	1925787
SM 42:1;2O	17342672	10296406	17299256	15723435	0	0	0	0	28704950	28527302	31341356	32960692	0	0	11186	0
FA 18:0	33544230	48376936	17973962	22709514	27942978	18493646	24428982	28627606	29523158	42207308	26563892	22097174	23972334	23127686	25912554	40953232
PC 36:3	15113648	17122036	16731830	16898650	62643	115234	0	100550	18422438	36000012	30344040	35472356	51869	214607	167904	76013
SM 38:0;2O|SM 16:0;2O/22:0	494062912	484355616	500971616	500382816	0	0	0	0	30429492	29789298	30122302	29035394	1357296	1212210	1953912	1604512
NAE 14:0	100007864	95441008	91916464	91006920	16959114	16941430	16478715	16219393	29096702	30806538	29206418	30166792	13106728	7341829	13992364	9805886
AHexCer 52:9;3O	0	0	0	0	494103	1022143	835846	923401	30288770	29451388	29972302	29431876	2080658	2393582	2563744	2814528
AHexCer 40:1;3O	554268096	601672256	604755392	582403328	26436	0	0	0	27895280	29823666	31397788	30004986	3921032	3258217	2909576	4888010
FA 20:0	37779804	37884776	39093988	38761576	28649536	26067606	27834080	26658884	30940766	29021656	30715984	27580248	8130666	10730412	10279107	8791071
CL 73:7|CL 17:1_17:1_17:1_22:4	1494586	1711050	1995612	2053347	1334002	1073784	1193386	1331925	29795842	29204362	29841836	29200012	0	8579	8205	0
PC 36:0|PC 16:0_20:0	12928412	12716542	14627600	14433382	0	0	0	0	58604576	58730660	263189	22425	0	4666	12150	0
OxFA 14:0;(2OH)	70698752	72398080	68923576	70228072	14161285	11592551	11340218	15798525	27713904	27940794	32522628	28268492	242976	495291	371845	228320
PC O-32:1	26701	18917	0	0	0	0	0	4286	28639550	28242744	28782586	29464128	0	0	0	0
NAE 18:4	45413608	46712156	53096336	48047328	56666024	60808836	64271808	54029152	27278592	32422006	22897382	32043914	20212372	22804500	26660356	26142516
PE 35:2;2O|PE 18:1_17:1;2O	10075979	10104399	10100409	10462288	3121893	3072583	3076444	3132762	28802378	27921740	29589532	28292694	0	0	0	6610
TG 44:1|TG 14:0_14:0_16:1	44230356	42698088	39539420	39654608	42737352	40312508	46825184	40773128	31389738	26620390	27236404	29162124	3321620	4075436	3864474	2572153
PC 31:0	16432903	18264564	19668148	18548680	0	0	0	0	28212328	28176080	27063198	30537816	0	11780	0	0
SM 44:2;2O	6203944	6389018	6377821	6347302	0	0	86907	0	28813598	28705494	29851700	25828614	0	0	0	0
NAE 22:4	58216120	54211984	69233840	56220616	43318120	28181806	38701360	23775626	23485984	20317044	32089292	37210564	20432344	25038828	30415780	25722636
SM 35:1;2O	13025542	13409498	14986266	13441949	0	0	0	0	25348172	27617410	29596598	30048758	0	0	0	0
FA 16:0	17967464	31869270	30368326	14883245	13322766	14385024	16384845	7997180	25109698	18636838	32348562	36052952	36252472	16484957	23998696	37293460
DMPE 34:2|DMPE 16:1_18:1	17411728	19425786	19248980	18457138	4742668	5251928	4608243	5530012	25300228	27555378	29599224	29390074	35574	23588	98077	82717
FA 40:5	22982880	33922560	26368424	47180148	11841455	12290078	10105648	17462706	11956493	29676294	20861868	49322948	3066485	2370328	3856312	5705132
NAE 18:5	28241670	28567856	29645584	27930696	36420440	37926644	37078364	31806338	31938968	21850238	32150984	25725454	3504818	3027514	1472152	5222655
SM 43:2;2O	97654144	110547800	102495592	102226928	0	0	0	33854	28245842	26995294	29139084	26417502	620334	300524	589196	1009108
FA 18:0	19927036	9019384	35202792	22371648	14605361	14244146	11008977	26995050	37401400	11490442	21349292	39363656	29777716	32149294	14260269	29712250
TG 51:1|TG 16:0_17:0_18:1	27979340	34402248	27249374	26274842	30408214	31315912	30202868	33371134	20744258	25312142	30306068	29482304	6591150	6724543	6482229	6048793
FA 24:0	133310168	134276384	132408568	132266896	22240950	22603782	23515310	21661312	26001996	26159902	27438500	26168276	5972938	8165722	7377418	5909358
FA 18:0	39826208	37882316	30728984	18232516	23926610	30253024	17336432	13646276	22914376	31730212	28007646	23085314	46067364	55593632	41442916	35689544
FA 44:5	42438864	44450692	41219108	42877948	17675680	20621814	22188334	19813526	26277084	27439734	27258210	24399900	7491834	10660889	9257564	7577184
TG 43:0|TG 13:0_14:0_16:0	27727430	34344084	31092248	35080172	40565868	36716252	41696092	37530108	30359910	27032306	12368884	35294264	4786063	7009391	6445299	1596677
FA 16:0	36509644	44030376	41615496	29654356	8168802	30582764	16590861	25426014	18727848	31319676	28241612	25897788	31538392	37375188	37853348	46765472
PC 36:4	1724726	795628	2239574	277003	87979	45075	37979	32796	25880978	26778042	25260838	26044598	0	34983	36144	38876
NAE 16:1	27239244	26624794	25618290	25439404	11474786	11367206	12111712	10353292	25159494	27579086	24187230	26951282	37292100	42059764	51049488	45754484
SM 41:1;2O	300075328	330955808	302813568	306483200	0	0	0	0	5869276	86778144	5947628	4993180	1078642	1060830	3185018	1617352
FA 16:0;O	49366764	45850328	51413796	46559644	15517298	14476131	16080448	16382638	26401480	23429420	23894130	29106302	56388292	22314058	39992808	35372320
PC 37:8	2480074	3701373	1797194	2136934	2676804	2610351	2404482	2382314	25511846	25918252	25039254	25397358	13053682	12811904	15613172	15597906
Cer 34:1;2O|Cer 18:1;2O/16:0	344029152	334775328	345756448	338225792	3578389	3347952	3182479	3537906	24667030	24540116	25344206	24712808	1181874	466470	1903931	424981
PC 34:0	600286272	608714048	615199552	759379776	96629	0	0	93872	24929798	24228388	24083032	25094076	122492	0	84057	0
Cer 40:1;2O|Cer 18:1;2O/22:0	456720640	458620832	450400128	431259808	2035404	2613792	832074	1247294	23681754	24088556	23634638	25888376	5361262	4001535	5032442	4911284
PE 28:0|PE 13:0_15:0	2280440	6095816	5376251	2059272	602596	387551	686405	508174	24849596	23728200	24365080	24092750	1469	2317114	8592	3513246
SM 40:1;2O|SM 18:1;2O/22:0	476078464	496777888	500170944	461401888	0	0	30473	0	29745466	22014476	19549360	23564854	2905595	2784782	3926197	3639033
PC 37:8	5160602	5414392	3005240	6515561	2690999	2459942	2379403	2757390	23551752	23522720	23327522	24466694	4823528	4440290	5523196	4954413
SM 41:3;2O	5897640	6276697	3466302	7034682	0	0	18927	19966	23833428	24178564	22442678	24260114	0	0	0	0
SM 34:1;2O|SM 18:1;2O/16:0	454905280	460859008	442605920	438023200	1882158	1722811	2219676	1328520	22571312	25094542	23288334	23643610	2622054	2581093	3502850	3318702
PC 40:6	0	102019	213882	27545	0	0	0	0	23000572	22903900	23912978	23972806	0	0	0	0
PE 34:0|PE 16:0_18:0	40089968	40237376	40317080	40540796	1333641	1190974	1131086	1027003	23481684	23272740	23578858	23236862	2101662	1763754	2719211	2509164
SM 37:1;2O|SM 16:1;2O/21:0	40924204	42016652	41724292	41489652	0	0	0	0	24184834	22127404	22834376	23312566	40144	23843	45027	10878
DGTS 36:2|DGTS 18:1_18:1	22559630	23276430	21766412	24139982	20667004	20718236	19249922	20543190	22772166	23416958	23349224	22573196	38863852	33756636	34296492	37862976
FA 20:1;2O	4446478	292624	4190282	3986487	544879	172267	5450747	5576971	23738618	22230934	23434496	22693826	29393028	25432682	30862182	31126486
SM 36:0;2O	38325732	41220404	40780668	39029876	0	0	0	0	23326194	22512698	22657078	23225244	4832	60324	12018	12434
FA 18:0	29137994	27832796	37806732	24039050	20627486	19349176	21221684	22221554	14467455	31766452	20624936	24445870	46337460	47799404	44228956	45828464
SHexCer 47:1;3O	0	0	0	0	616511	941929	845844	995574	22977446	21776424	23501812	22955024	18109606	3796706	7740612	19995526
SM 42:4;2O	783520	1070329	915019	850925	0	0	0	0	23061556	22586876	22219192	23152522	0	0	0	0
FA 18:0	39890688	17685440	36708872	10083181	15866471	17793216	18032874	23741730	32971058	19407224	10496912	27645644	32748454	39185972	44939640	36697096
LPE 16:0	3610495	2411194	4166956	3505743	1035139	497384	571698	403845	26570950	16257207	18457630	26871208	61162	82554	43189	275212
PG 32:0|PG 16:0_16:0	2275352	2181090	2392267	2884873	0	0	33849	0	23710722	22192818	23417362	18647220	347649	196664	542106	311709
SM 42:2;2O	0	0	53526	0	0	0	0	0	21518236	20692958	22332458	22979274	0	0	0	0
FA 28:7	274090560	269555488	252027344	252249216	19365306	24512690	21792450	18934172	22860272	21437234	20727632	22089660	38743964	40253284	19447258	19985214
PG 34:2|PG 16:1_18:1	20193946	19034264	19002556	18705998	1429749	2696852	1448989	3249940	21780244	22075656	21179742	21948742	1697038	3503200	3637468	1860697
SM 44:2;2O	4460744	3559536	4634618	2624268	0	0	0	56302	21918622	22283100	21596890	20819586	0	44481	0	0
FA 42:5	54702444	81480496	71705832	56083272	39688776	31880404	15159694	10526758	33854868	13455358	24493882	14646602	6396664	2616997	6494078	3861555
LPC O-16:0	402321	538384	658090	610012	0	0	0	0	17396040	29060726	17107682	22854556	0	0	0	0
PC O-35:6	173466832	184335712	186029216	180192640	894354	772508	21539	744967	22254410	20894882	21552590	21337648	260714	293895	249940	336526
LPC 18:0/0:0	2741193	3400503	3220738	2392725	6494451	6305592	6443685	7304408	21671296	21426322	21429716	20711072	372123	43327	577476	116815
FA 42:5	87415432	51055428	54435512	46991428	25632180	19255062	16131887	21605234	18319154	22523544	22862320	21511522	8349840	6339861	10438852	10459386
SM 44:3;2O	212004	274384	530256	522618	0	0	0	0	21149264	20696036	21327878	21614814	0	0	10943	0
PC O-40:8	0	9923	3935	3352	0	0	93006	0	20293532	21175028	20630534	22371212	0	0	0	0
MG 22:5	12682104	23201894	24636460	12802142	17396038	16629294	19246712	19903306	14672275	22475964	22359776	24858292	39615044	36762332	32629532	50906116
PC 32:1|PC 16:0_16:1	11841549	11545930	11708644	12912041	0	0	0	0	20680326	21295460	21732786	20466960	320296	53981	406586	194728
SM 40:0;2O	256924720	271236672	263128336	254006224	0	0	0	0	21671260	21174686	19497418	21802796	839763	356366	1125143	1556744
TG 48:3|TG 14:1_16:1_18:1	27332142	26671462	27942336	25532408	29649298	26993138	22138788	22500226	23999930	25236882	12337883	22507574	2304530	3176733	2534506	1052219
SM 33:1;2O	61279692	63856504	64279176	61601776	56567	0	0	0	20900300	21585832	20521722	21058532	845706	82244	1169317	902817
PG 33:1|PG 16:0_17:1	761253	977402	1179082	306718	245956	35050	116145	58759	17593020	18875362	19686790	27764166	679001	345061	809381	976283
SM 34:1;2O|SM 18:1;2O/16:0	12923076	13964229	12383361	13009955	0	0	0	0	20545158	22684670	20110940	19816044	0	90130	61116	8291
SM 41:2;2O	125513720	129741264	132910864	131605256	0	0	0	0	20680110	21023034	20501384	20315700	286694	136614	280383	270762
FA 42:5	23802144	66389468	72809528	24852400	12652504	11080335	23239036	10906898	19154232	23801996	15826933	23516554	6808249	5463822	7161080	7846759
CL 66:2|CL 32:1_34:1	1522588	1694999	985279	2481339	96667	83123	265885	161404	17487658	21021900	20708888	22588854	4800778	7581200	9626764	10372537
Cer 42:2;2O|Cer 18:1;2O/24:1	47779796	50488872	50808312	51742660	947081	1041419	1319099	1365515	19982292	21007800	20449150	20110954	2084694	991616	2701554	955184
PC 38:5|PC 16:0_22:5	16312	216217	49198	111838	0	0	0	0	20770968	20429800	20345782	19640292	0	0	0	0
PC 36:2	4609159	4927459	5455872	5654520	0	97379	0	31778	20521216	20565482	19559908	20314982	0	0	0	0
NAE 18:4	31633898	30208270	30080130	21950368	74132208	76780456	75813736	72751608	13337199	21342916	19363266	26897260	4044740	2314559	2125514	3334692
PC O-39:3	145401856	153362656	151975056	146653920	0	0	0	0	19952566	18615056	19298924	21301174	855736	811747	973213	1106540
FA 18:0	37984832	60818428	34241468	39677928	8933382	8835079	14701560	22527000	31350908	15567795	18457552	13377340	70816424	56960616	43297684	19698682
FA 16:1;O	19688500	21488876	21629484	24901886	25262138	15867739	15520110	15700041	28201524	18012848	15499016	16985680	6976306	46171848	21885952	5832582
CE 20:4	3974400	3982703	4501804	5184916	0	0	0	0	19625584	20055152	19036946	19977420	0	0	45307	0
TG 52:0|TG 16:0_18:0_18:0	67824264	73190960	79630384	79976368	22890350	23695862	22264344	23052488	21597492	17145360	23440088	16349087	11595851	20489930	15314048	13757058
FA 18:0	16748533	23204144	25819804	26577352	30393164	12420636	19496294	21720936	16412529	28516556	9151581	23307004	13217221	21984630	18704982	12195729
HBMP 48:2|HBMP 16:1/16:0_16:1	178065	145773	299457	354966	0	0	0	0	19284874	20112908	18864416	18517764	0	0	0	52110
LPC O-18:0	5061172	5130141	4720490	4898948	0	0	24611	0	19021626	19541430	19845206	18353248	18516	8367	19254	0
NAOrn 37:2|NAOrn 19:1/18:1	1681037	1366171	1812074	2001248	2049758	1778959	1495087	1746405	19170786	19101228	18575780	19415744	31454220	28696058	36100800	37127664
FA 22:0	229049200	240033184	232672544	236205968	13196615	13230970	11872631	13155585	17882412	18504680	19929172	19827688	5874974	7023608	10718014	4717818
PG 36:2|PG 18:1_18:1	10961266	11599247	12280193	11670223	6019018	5539037	5597738	5658772	20127504	17242030	19968718	18795476	1582414	1326505	1682253	1743380
ST 28:2;O;Hex;FA 16:1	62317	332073	72956	238945	1913563	1602234	2575088	2311692	17048054	18200160	19768144	20795968	783219	634149	841108	1057802
SM 32:0;2O	109348640	42802152	103730872	109312032	0	0	0	0	20065832	19125736	18673828	17074936	47219	44425	48488	58017
PC 40:6|PC 18:0_22:6	0	0	0	0	0	0	0	0	19864652	18593464	19408572	17068290	0	0	0	0
NAE 22:5	70860504	65427568	68185496	69865696	58718232	47486752	56881356	52883876	16443163	20041426	18031580	20287814	2872631	857323	439250	708766
SM 40:1;2O	35264604	38866108	37475480	37360500	0	0	0	0	18545268	18085980	18501104	19662332	55554	66717	38080	154684
FA 17:0;O	33880112	33217656	31116430	35606720	7896296	20691864	20959702	20150472	17548452	17087528	21890462	18135012	45808	26881	33640	40365
FA 28:0;2O	11561435	20261646	16510410	13483561	9890225	2984712	15077323	8734524	21153336	27856070	19561806	5689357	4483916	716175	2473461	3888012
FA 18:1	100080600	100162312	96993344	67679424	17399754	24621610	25734236	25748870	20912176	12950778	18344306	21829822	201826880	184898432	219712016	229602496
LPC O-20:0	969162	744210	670797	1280578	0	0	24460	29039	18793562	18255920	18431730	18480574	6835	7095	7776	6573
MMPE 32:1|MMPE 16:0_16:1	577298	809172	1056822	589142	537929	155854	634244	218878	18143046	18930758	18125824	18587276	157329	150550	320994	403386
Cer 34:1;2O|Cer 18:1;2O/16:0	255978048	275670144	264688704	257459424	2202982	2168527	2411337	2242568	19056920	19222570	16240455	19197856	2657227	2109541	2339098	3223096
FA 26:0	246711296	239228784	241845808	242986320	15055587	16807882	13112568	15421678	19071432	17175710	19412814	17572390	7050366	8316200	7145844	6683768
NAE 15:0	20824476	22224170	22222466	20337142	23352886	22405714	22868476	22631578	18932148	18359144	18173402	17571220	14851340	12113872	5103578	13381671
FA 14:1;O	16368045	20991532	19782154	17351890	26375420	25265734	26079434	23470994	17738714	17767330	18634484	18721504	316232	100629	384491	331569
PC 37:8	3209206	5942259	4235792	5424432	4682448	5204302	4984880	102718	55549	36505844	36098064	53829	3603220	3187212	4353132	4306832
NAE 18:1	142157536	136989152	139102592	134447728	7236468	7408310	7051814	7554284	18220058	16879404	18414616	19185336	28813046	26428464	31783432	30225806
NAE 20:1	104163736	105014096	104150080	93923688	18704446	22878464	16425737	15432000	18570770	15916511	14661731	23104214	11937665	10316400	12924728	19271102
PE 34:0|PE 16:0_18:0	36754704	39829648	38669216	36720160	1305702	1175190	882334	918555	18299196	18023808	18006278	17779994	4385667	4249546	5559458	5191952
HBMP 51:1|HBMP 16:0/18:0_17:1	418769	427518	246926	255578	107327	0	0	49327	17847806	17793056	18050834	18252062	2248815	2209896	3004655	3102386
SM 32:1;2O	111302824	125848720	126071768	121095536	0	0	0	0	18363920	17668472	17272852	17901244	659831	686843	976246	806450
NAE 16:2	13442595	11375337	20013012	15202598	18513628	14859546	7077984	21618096	13427902	12512683	32295998	12669194	101548456	78471912	85057984	77798192
DGTS 34:1|DGTS 16:0_18:1	20397158	19239476	20123512	19130114	16779430	16284202	16569447	15657872	18462984	16817288	17185752	17618042	13941107	13085803	14036122	12755761
LPC O-22:0	0	0	0	147471	0	0	0	0	16284853	16804330	17508442	18890958	0	0	0	23904
DG 32:2	18748130	17461088	18379952	15768780	13929013	15829233	13721215	15232773	16421215	17253842	17299470	17401730	163138	181580	270802	259162
TG 49:3|TG 15:1_16:1_18:1	15764460	13714446	16444853	15956114	11473835	18547634	13335496	16009412	16503385	17781370	15289567	18537420	2497949	1629211	1279228	1421082
FA 18:1;2O	21447568	21372286	22004274	21500910	19689486	17754126	18768550	19616734	15795638	18654608	15626647	17872536	1695885	2122688	761727	960570
NAE 16:2	11396688	18690716	11453784	8493458	18019052	18168278	17269770	18923922	20611504	16458632	19544504	11209380	15749586	15087435	16193196	13439518
PC 40:6	1440601	649229	1290729	933601	0	17842	100764	0	16293267	16049926	16675873	18660808	0	0	0	9294
SM 44:2;2O	10128351	11056713	9990001	8735232	0	0	0	0	34082732	116371	33088838	231396	0	44481	0	0
NAE 22:4	43763300	39679816	43829880	39903780	30496228	20393828	27080452	18566662	17235636	15097120	14884402	20082258	256169	6110819	4659074	6068716
TG 54:0|TG 14:0_16:0_24:0	26916622	25780298	26961706	26173860	15816004	14765752	16618444	18680006	18116800	15061598	14672458	19308628	6450817	9350656	7989833	6596301
PC 38:2	1314998	128100	56905	565649	117798	122335	36544	47315	17199184	15449945	16665653	17806592	40623	0	0	31070
DG 34:5	15334802	16284060	16078682	16365359	13029354	13506243	11893581	12816399	16531710	16954658	16319767	16342635	0	0	0	55628
FA 40:5	32867918	58895852	34884588	18527130	15493749	19125970	14387140	11609998	21272984	18527072	7729396	18503386	2759668	3152645	7868332	3653948
PC 34:2	42815816	45495936	45301976	41005952	357574	408441	613580	281915	12296694	14154230	26058208	13497926	27739	72976	347033	278010
FA 22:4	605341	703426	456475	629584	92325	26038	89769	88820	15782074	16740299	16151564	17187894	15148	0	9144	0
FA 18:1;2O	19147564	12194352	11001054	14456974	14934023	11743676	17150286	10543822	16228984	13577736	12714226	23217236	8884824	12546244	6172109	9817011
PC 36:0	3892194	4193731	4562228	4883174	0	0	0	0	17702556	13321771	17157324	17436078	0	0	0	0
PC 37:1	4984680	4753568	3936910	4400588	369216	94687	0	53251	18148284	16902856	12053061	18428176	1375504	1344708	1059783	1766227
LPE 16:0	3571116	4775746	3106199	3151453	0	0	127894	0	9270574	11299143	13355353	30483782	0	0	0	0
PG 30:0|PG 14:0_16:0	140456352	138497248	137122592	138014496	926429	991035	896783	875022	16894946	16072557	15864337	15409255	660360	572925	795734	873825
FA 40:5	52025032	31796568	18129290	33590716	12345398	22655996	12155029	9211983	25704174	15819837	11032206	11576796	3659968	1978357	2559885	3186386
DG 34:1|DG 16:0_18:1	24580104	25673022	26504890	24637238	9120858	8278822	7615874	9489465	15339323	16197857	15633778	16464339	8346145	9226057	8797891	9664410
PE 31:0|PE 15:0_16:0	44984728	48579680	48634512	46365976	0	0	0	0	11123092	11570002	11344855	29460182	2359638	2335370	3335942	3141066
NAE 16:2	17575120	14805309	18038100	16472196	10188045	18358820	16011898	13067342	16626426	13104009	16850702	16841494	7117794	6820114	6219490	8389151
Cer 39:3;4O	18531532	18078862	18140754	17585958	19037022	18072432	18200068	19596408	14407322	15207855	16222591	17583928	1011862	1409809	942969	997408
PC O-32:0|PC O-16:0_16:0	2193739	1181410	1224214	1265958	0	0	0	0	16013343	15863779	16234247	15289552	0	0	0	0
SM 41:3;2O	2242106	2772642	4005658	2164283	0	0	0	0	15746133	15513907	15385023	16113306	0	0	0	0
PC O-39:10	264015	468076	786254	608118	29580	0	0	0	15890134	14763744	15589822	16495118	384987	16154	478018	646094
SM 44:2;2O	3322377	4126727	4695688	3643330	0	0	35451	0	15899132	15808234	16572702	14041712	0	0	0	0
PE 38:4	8518606	8937572	8925228	7618086	1387060	1276555	1279928	1554458	15211552	15664760	15487872	15761974	6507181	6096980	7515396	7541960
FA 15:0	21139024	19513184	20745448	24711860	11324301	14532861	15536589	15873442	11838232	20824434	13015299	16263474	3484286	2432886	3503899	3832356
FA 20:4;2O	896410	291802	350498	559117	319859	203009	794960	1163984	15379931	15608894	15662897	15064854	9928	8695	0	7243
CE 22:6	0	0	699527	966452	0	0	0	0	15674280	15803686	14814445	15227727	0	0	0	0
NAOrn 31:0|NAOrn 15:0/16:0	0	140230	0	0	0	101050	41784	77076	15430994	14904349	15285951	15656966	11235726	10647909	13821906	13672904
FA 16:0	19547488	13745597	25910246	11540982	10159506	5653433	19774042	10067080	19612492	10993471	20180712	10409415	36743672	40984536	48755768	42681832
FA 42:5	15307995	26548550	8900682	28509762	17847936	13959546	31739422	14869019	14196772	20573708	7183490	19214198	3459543	8787737	13665355	8106898
NAE 18:0	247523840	253431056	242545200	236383152	16615438	12329990	12588293	15397031	14950075	18378806	13223903	14188228	22939052	27142306	27486930	29517426
NAE 18:4	23811722	25548582	22552602	12344181	11822232	20482446	10929854	10555978	19748550	17509600	12053432	11295817	6803061	3469835	5885872	10899874
SM 34:2;3O	96403	217415	153721	405862	0	0	0	50766	14993289	15250241	14710604	15288421	0	0	0	0
SM 36:0;2O	25632876	26993436	26119752	26472608	0	0	0	0	15377830	14546853	15254299	15008498	0	0	0	0
TG 53:1|TG 17:0_18:0_18:1	13228247	14631602	9643620	12818501	12515727	11644944	13609384	9691874	13066699	13205307	15593755	18021918	2371928	2408674	2088665	2725294
DGTS 37:8|DGTS 17:3_20:5	4535332	1007923	1333365	1518248	1282746	1554200	1567998	2766388	15033858	14115205	14748493	15457878	4575430	2276707	4354152	3106283
PG 32:0|PG 16:0_16:0	72810240	74855000	72907792	73417568	760667	955856	713277	738168	14775344	14994670	15608152	13933968	505127	266241	793887	591190
TG 51:3|TG 16:1_17:1_18:1	15707479	14552069	15655551	17091098	14991927	16638828	16566113	16184630	15701961	15896138	15282603	12233138	2039426	2159769	482680	1737812
PC 38:4	44693	0	89049	0	0	0	0	0	13832731	14766523	14717300	15151348	0	0	0	0
FA 18:1	21767990	17652894	315196512	328792800	25193042	15961452	12601520	14453501	17952190	10476847	19769104	9510441	1793797	2938946	1431220	1767303
HBMP 52:2|HBMP 16:0/17:1_19:1	66790	38439	40700	35416	226186	106670	183703	188323	14146160	14333357	14112971	14313136	3078836	3269966	3662172	4030902
FA 40:5	16395121	41538752	17419040	40306524	13285846	5439160	12006610	7864080	13635919	8260094	18788918	16190676	2706567	4148359	5545586	3180908
FA 17:0	19184212	18839618	21643556	19754236	14891714	15539915	14632806	16800888	13894615	12654353	15911142	14369187	8507543	8846582	9368208	8764835
Cer 40:0;2O|Cer 16:0;2O/24:0	98380352	101081576	103393320	98886256	6534809	4818762	4385883	13310659	20987422	7824864	20641716	7206293	3068978	4662847	3245095	3728950
LPC 16:0/0:0	1721221	1938639	2301460	1889189	5724059	5575449	6013148	6382772	11513532	16650872	11927359	16461633	0	2087803	24951	19151
PC 33:1|PC 16:0_17:1	2189394	2149544	2094797	2256469	0	0	0	0	14704037	13106105	14417926	13820634	83479	0	9633	13545
TG 48:0|TG 16:0_16:0_16:0	12947341	16855460	18427058	18419280	12918572	15683783	13805434	16209643	11705425	13979352	14877616	15274072	199585	610127	529426	785949
TG 45:2|TG 15:0_14:1_16:1	15731095	13649490	16952844	15471070	13941933	12715570	19156556	15119606	16961454	12633346	13911361	12301376	2551358	2424786	2228142	1608943
FA 20:4;O	4705912	5494025	6027451	5122394	130117	19855	54664	21431	15133485	14569489	12914168	13046711	16854	0	0	0
FA 17:0;2O	11212048	17926480	20766624	15452510	12787513	14534602	13608532	8418699	12964152	11068673	10064849	21512218	62309312	36351160	27275556	54917548
Cer 42:0;2O|Cer 18:0;2O/24:0	17980270	20630884	18659336	19767436	5896346	3990508	7965975	9367865	16594626	15806376	10491529	12622580	1302395	3395742	3089178	1785719
PG 32:2|PG 16:1_16:1	509505	1854661	2722558	2064711	318696	540643	500007	450306	13139523	14412595	14105674	13851162	0	0	0	0
FA 16:0	20402156	7581324	12779192	8656794	13411799	20975244	23314194	19210286	17389794	18645780	9828605	9634578	34673028	41525500	27699974	22543812
NAE 18:3	151390128	153261904	155680896	154172576	13033018	12701014	13816502	14056331	13185478	14743436	13718744	13754470	5739580	5889135	6564421	6348610
FA 20:4;O	714516	398740	219754	555169	105484	129343	153953	108684	11294872	10814159	12224763	20820784	16854	0	0	0
DG 32:1|DG 16:0_16:1	5075675	5284038	4191170	4292324	4556124	10927759	4196874	8738647	7772328	32923920	7274439	7128736	809587	924189	807136	1211966
TG 51:0|TG 16:0_17:0_18:0	21063654	14433598	19671310	14345140	15395709	12795181	17718060	23330686	12655131	14687509	13372378	13935764	470979	3271482	2861807	2190371
SM 42:4;2O	610448	512407	564515	591076	0	0	0	0	13602555	13743026	13413784	13588319	0	0	0	0
BMP 32:1|BMP 16:0_16:1	79298	0	0	74059	0	0	0	0	13744857	13445664	13292702	13687970	106640	26656	31453	38644
LPE 17:1	8058762	8771156	8013370	8274928	638801	622339	302170	44705	12007674	12532148	14990622	14480073	155660	0	0	0
MGDG 36:1|MGDG 18:0_18:1	1903368	1208918	1439820	1076681	338340	94687	0	53251	12342706	15755121	12181561	13656944	766567	1167225	968694	1291878
NAE 16:1	14014960	21484652	20188516	23048908	19366622	17506510	19921762	12154013	11887185	13104059	13062332	15700316	6475614	2722238	8281663	3603601
PG 36:2|PG 18:1_18:1	11463816	12149234	12418119	12425982	6981030	6607660	6731197	6455489	13700926	14185596	12034091	13735004	2150232	1882112	2214224	2158141
SM 32:0;2O|SM 16:0;2O/16:0	207372208	211645808	209599584	207401872	0	0	0	0	13816301	12770875	13629452	13330670	640555	438508	549564	628190
PC 38:3	0	39133	31987	0	16029	16152	29901	25103	13812795	13192460	13099460	13119498	0	0	8640	0
PC 38:6	0	103962	0	92019	0	0	0	0	12610428	14481183	6898195	19149706	0	0	0	0
SM 38:0;2O	212117792	219646688	214503936	215559616	0	0	56642	0	13378077	13532511	12999702	12897486	804294	864185	1137633	1197259
NAE 14:1	7069234	8272559	5936382	4776396	12184967	8031570	10358358	7475158	14420243	10699124	10942267	16693847	19161866	11284136	17647112	10042730
TG 66:0|TG 22:0_22:0_22:0	91449696	87715104	56400412	39156356	33068394	26417136	22223994	20595382	15874953	14483532	10891003	11187965	0	0	0	0
CL 65:2|CL 16:0_16:1_16:0_17:1	971493	573060	850524	960704	117794	194017	120150	80490	12321149	12614404	13256143	13728260	1979278	1557808	2244651	3282316
SM 41:0;2O	138383808	144271952	144943856	140066672	32154	0	0	0	15123414	11573881	13165852	11969544	815970	985069	825060	966122
TG 53:0|TG 14:0_15:0_24:0	17106422	12785227	8233206	11763173	12344298	12926498	15567052	10386759	17027986	9875448	11071247	13809186	389006	2160415	1695091	2846217
PC 34:2	1076440	345489	1381426	1092909	12713	0	0	0	8116403	14833223	15118305	13354707	96498	32331	101599	90684
TG 42:0|TG 12:0_14:0_16:0	29077630	20496132	21709584	24946944	22586396	24228066	28319054	18727428	5304712	18857906	13990508	12943451	1808132	5107804	2951868	2710299
SM 42:4;2O	1037079	1203170	1242012	1553948	0	0	0	0	13302829	12733544	12337415	12655586	0	0	0	0
FA 16:4	760132	549696	632283	629175	24841	967320	732462	23893	11736524	13047455	13017426	13002245	31969	95115	44358	0
SM 34:3;3O	10976050	11114406	12560921	12440436	469313	606823	427640	519601	12502526	12750280	12689351	12673891	3700434	2916894	3685890	4155318
AHexCer 53:8;3O	12692863	11573801	13240931	12905578	5526180	5050532	5971954	5275083	12711917	11989480	12408717	13128773	357081	357333	523381	493412
TG 43:1|TG 14:0_15:0_14:1	11286022	11232031	13598920	6760722	10639206	14428998	19841950	6691892	14262100	12552987	8938880	13702739	1369285	2023495	829979	841453
PE 36:5	10257610	10668086	11054710	11562475	1530355	1465860	1539678	1353433	11902794	11614325	12728111	12749780	13306286	11653074	5656876	5168596
SM 34:1;2O|SM 21:0;2O/13:1	8939619	9553482	9933599	8252022	0	0	38694	0	17296870	14841946	2906828	13539585	0	0	6192643	0
OxFA 14:0;(2OH)	2836477	1360400	3236128	3276147	11780327	11028088	11111232	11335441	12310784	12399611	12099679	11740236	1844684	1634607	942012	846286
DG 19:0	623287	375577	644334	486997	11257463	10077420	10784510	10904996	12182615	12867132	11248899	12112331	0	0	0	0
FA 20:0;4O	25301252	28405574	26048212	27670860	39801884	41869016	39642192	39696740	10628806	12261310	12417678	12845053	183369360	106985368	90451304	183180304
SM 40:1;2O	312681280	324404832	326953760	325586144	81453	0	0	0	14031948	4620740	15059127	14405137	613410	780676	1106460	932867
SM 35:2;2O	4646647	5079080	5013434	4776536	0	0	0	0	12157267	11310952	11735842	12775475	0	34783	0	22158
NAE 18:4	18967748	13502290	20082490	16432110	13855782	11184636	9984050	10928871	16025878	10340823	9779177	11703313	9287689	7190512	5073483	6243238
DG 31:3	19967448	18839414	20181080	21210066	7750178	8471668	10511753	10052358	10414676	13199793	11824119	12159878	1808505	2303489	2453003	2357242
SM 32:2;2O	3738001	11501038	6816550	12453589	137194	36985	123800	86521	11464644	11519474	12486314	11708487	0	0	0	0
PE 34:0;O|PE 16:0_18:0;O	0	0	87076	54637	132158	0	186994	0	12733431	11705352	9944899	12638844	16642665	13916575	18651520	18759330
PC 40:5	17023	0	22315	57710	0	0	0	0	11006345	11093840	11870551	13033908	0	0	0	0
SM 34:2;3O	254502	285154	166999	433228	0	0	0	0	11742438	11975540	11621308	11505595	0	0	0	0
FA 18:1	12009972	5449646	8025377	6653256	2825792	4048988	3466196	5337299	11257538	13112844	5962972	16464795	720646	494081	1310658	412419
HexCer 42:1;2O	201518848	199812528	201046192	191762992	83040	80697	0	74543	11177318	12153006	11673367	11526292	2177892	2747994	2475321	2178004
Hex2Cer 34:1;2O|Hex2Cer 18:1;2O/16:0	22666018	22220620	21396752	20902540	0	0	0	0	11263159	12792546	11571408	10892436	146590	1947920	104313	180174
FA 22:5;O	1167089	1217704	1376090	1164062	0	0	0	0	11984412	10722861	12002386	11628464	0	0	0	0
FA 20:3	876886	819509	848430	901728	498073	489437	487459	475813	11641345	11804546	10805639	12061992	90292	78139	172151	95860
FA 18:1;O	23703858	23630702	33438222	31147606	22525066	32609996	34602792	18276536	13118597	9209820	12408688	11294722	27245640	29950618	3092558	33937796
FA 16:0	31639424	16050538	30734554	20278718	16669896	16002604	11877255	17574272	15288963	12350973	6821862	11556412	82547344	81500776	65446936	28278174
SM 43:2;2O	34713932	36857532	39226168	35037228	0	0	0	0	11242106	10978315	11746868	11858007	0	47346	93939	45538
FA 18:1;O	11162361	14985281	14687957	15204200	5713395	10221128	18832484	18593700	15073462	11250054	8120656	11331860	2493456	5221796	3432105	1041619
FA 28:0	43604364	44932284	43215236	32852686	10067884	10365569	11240123	12052172	12942265	11091025	11087223	10535155	6239874	5845852	6121646	5843584
FA 16:1;O	18605088	19099706	17917352	18929972	18395362	16825614	17132382	17620680	11490277	11794964	11792763	10527607	30298646	45842280	29685262	53295968
FA 17:0	11859783	11090713	10595211	16187263	12454058	8609684	12409212	8394098	10653822	12405707	11501711	10928058	3752748	4769998	2517940	6611438
PC O-37:7	6327328	13199967	11545899	7438300	1749520	2308976	2295635	2209323	11994783	8497150	12699719	12282574	55406	45658	72394	58346
FA 22:0;4O	59137540	57307568	60895044	58802300	65700124	62880128	55778900	57022576	9941974	10008874	14155931	11313586	361589600	246501920	224182096	382913760
SM 42:0;2O	94273008	100434536	99601304	94759200	0	0	0	0	11857427	11104951	10815534	11536799	652978	586253	644594	842935
SM 38:2;2O	615997	806764	752179	1099329	0	0	0	0	11137007	11476337	11981408	10677933	0	0	0	0
CL 64:2|CL 16:0_16:1_16:0_16:1	1979448	793208	2319791	1529823	60041	52417	0	0	10903168	10789611	12663997	10796176	867406	563389	362878	935798
FA 22:1	110451632	84963776	82331040	84141016	10003988	8575058	9225913	7206340	10238526	12805265	11148783	10953080	216959	124096	234710	139742
TG 53:2;2O|TG 9:0_16:0_10:0;O(FA 18:1)	13543320	14613935	15641039	12827152	14564462	14200854	6569157	16342574	12261380	12876067	10454815	9526269	133719	0	41943	0
NAOrn 18:1;O	865643	877898	989347	703049	432141	539600	331277	531334	11364800	11248788	11140501	11302496	27979	4162	14768	14143
DG 16:0	13617360	11076849	9794288	9534019	16426354	10239407	11286485	11145643	12352751	12137473	8198792	11896767	227825	122702	592455	418318
PC O-37:9	5666850	6495106	6866557	7549764	0	0	0	0	10985309	11859398	11106766	10598150	45635	51141	33816	60885
NAOrn 36:1|NAOrn 18:1/18:0	5506312	5435308	5072356	3846492	3818371	2814669	3013260	3410349	12437469	12198480	9837860	10030069	18663838	17041138	19233860	19775846
FA 18:2;O	3645013	3503305	5399788	5124458	4690474	2109823	6156762	3131292	11752546	13826296	11329854	7145958	34388	14894	19005	70900
PC 32:2	1360686	2917933	1831291	1310289	144555	111611	345925	171406	11402132	9952965	12279386	10223010	0	0	264472	168103
PC 38:2|PC 18:0_20:2	41146	71390	31423	32599	0	0	0	0	10857746	11473203	10930729	10516516	0	0	0	0
PE 31:0|PE 15:0_16:0	42465436	43107324	42495440	41040396	0	83711	84658	176958	10805252	11210377	11059472	10533680	1236565	913990	1416051	1423884
MMPE 33:1|MMPE 16:0_17:1	1456694	476841	75209	1669764	1580734	3698248	3396695	3964776	11361925	10580278	11240766	10338774	1632426	1633483	1804010	2573475
LPC 18:0	2389290	2593968	2879636	2429918	2950328	4270890	4115904	2268484	12613263	11016190	9830655	9985769	0	0	0	0
NAE 18:5	21058828	17269218	19135708	17410470	20222288	20011832	26278380	16417486	8499668	10963443	10190568	13731784	2819014	2530733	2021486	2888940
FA 16:0	27391724	14673803	17559528	17868072	13851740	10520449	13470591	10292079	20571438	10294253	6004144	6335566	40173144	55878188	44941596	56448856
AHexCer 50:5;3O	851376	2255834	3142384	1530713	1900560	1928747	1508600	1070154	10992293	10576607	10181177	11399115	0	60119	86192	77537
TG 53:2|TG 17:0_17:1_19:1	12794746	13932206	13983193	16562490	10334798	11036087	13259997	12680687	4977244	8012233	14991236	15040989	1815510	2128198	1654552	2329273
SM 34:1;2O	18998	744030	197307	547867	0	0	0	0	12637028	12736240	11870736	5719076	0	0	0	0
FA 38:0	3700472	3520406	6027476	3879718	3285425	4387946	9845212	3484302	8640891	13882118	14169799	6110312	1512672	1959131	2246482	3833009
DG 32:1|DG 16:0_16:1	8423583	8232246	8798764	7551188	3724541	7063044	6642102	6161804	11296521	9863423	11487998	9860488	763404	2120604	2369558	2367576
PC O-40:10	3142082	2623622	3427771	2439586	88923	74927	124296	56658	9460346	14981764	881527	17161314	0	0	0	21651
PC O-36:3	0	177445	0	276211	0	0	0	0	10423274	10181414	10621012	11095155	0	0	0	0
FA 14:0	2802806784	2847299328	2773724928	2795975936	22454140	23202920	24741488	23151052	8734295	9714785	11483326	12307032	1223274	463352	362122	771785
NAE 16:1	17565164	20283456	19362004	19031612	43651092	42990972	28628110	26084748	12666027	10350831	8167568	10851717	9748273	3209888	2498536	2349334
TG 56:0|TG 14:0_18:0_24:0	11639668	13096126	11984843	14512864	13150961	12875692	12802345	13254017	9319522	10631239	11799453	10117890	3447915	3416494	2436091	1274651
Cer 41:1;2O|Cer 18:1;2O/23:0	520769088	534383104	530076160	511636608	819046	1040366	1022788	639980	9912847	10378945	10819471	10615077	1715342	2034704	2894810	395995
SM 43:3;2O	2973660	2680232	2510344	3100805	28986	0	0	0	11664318	9200107	10541023	10153403	0	0	0	52976
Cer 40:0;2O|Cer 18:0;2O/22:0	131033440	137401360	136478640	137354032	1995475	872485	2132470	1675132	10662565	10793532	10177904	9855915	297680	109118	696710	378611
DG 33:1|DG 16:0_17:1	7422094	8210342	7779564	7999966	5433418	4026701	3237745	4621904	10414206	9302699	10587781	11082166	1948877	4526726	2501721	2538692
AHexCer 39:0;3O	105188168	108085464	107288576	102474408	0	0	0	0	5124098	11834784	11678219	12528133	552055	616886	873190	742277
PC O-30:0	2692688	3095018	2342589	3192976	0	0	0	0	10070403	10262621	10215905	10541157	0	0	0	0
PE 39:5	2940916	3039632	1158648	3170252	1093633	1206693	1645439	1524545	10756651	9929351	10822308	9559213	10862414	9888171	14886669	14645279
TG 55:0|TG 15:0_16:0_24:0	10213873	11644510	9935543	13371144	12971991	12821411	13190867	12381691	11101274	9826242	8642409	11289588	1293626	2757057	1859629	2674699
TG 45:0|TG 14:0_15:0_16:0	7174670	8810833	11118404	11677315	5492855	6774886	7165462	11235883	7125481	12388420	16227825	4962250	354706	255382	870623	525249
LPC O-14:0	9275	0	14089	5625	0	5182	6370	6139	10509731	9711107	9808564	10602389	0	0	0	432873
PC 30:0|PC 14:0_16:0	31179034	32041612	30806338	29499132	0	0	78487	75445	9991776	9792673	9971729	10846334	2432741	1769960	2660160	2697390
FA 18:2;2O	7197932	5199535	2599182	4198096	2832798	3636263	4655585	2884350	9352060	8862104	12281746	9856909	157334	320874	276873	161466
BMP 34:1|BMP 16:0_18:1	101596	219338	628469	539910	63539	81637	140902	330930	10173452	10045967	10083504	10042076	643749	286933	438592	446735
FA 28:0;2O	859865	1824679	13684866	12918983	2727903	4439488	2754725	3619572	10460856	4259842	11206902	14362240	1915476	1593867	1808537	3477140
DG 36:2|DG 18:1_18:1	13472684	14484478	13952061	11868895	7487603	7556804	7502990	6659092	10127351	9893761	9652512	10579831	6826284	6578540	6939448	7378910
NAE 17:0	15074313	16689013	15496581	15145329	14570895	14121324	14237785	15157314	10212882	9005675	10032228	10913416	12285211	1371864	2224726	2042004
Hex2Cer 34:1;2O	22336662	21599250	22905182	23746260	0	0	0	0	10552484	9495878	9779881	9901144	6931	2428	16804	6758
SM 39:2;2O	67108472	68890472	68921704	67379416	0	0	0	0	10396605	9618483	9358213	10212197	238888	225616	311524	280568
FA 20:4	12627740	15579639	17061808	16011994	12363207	218793	11545388	746752	9340523	11626602	9686235	8929787	4479517	3679260	4939790	5050574
DMPE 36:2|DMPE 18:1_18:1	21097916	17140434	20153878	15491900	8793087	8766219	9056942	8087666	9779044	9201402	10593438	9911264	0	0	13357	0
PC 33:0	14736108	15006939	14777225	7692154	0	0	0	0	10464536	9277364	9822923	9884199	26540	22551	32208	23508
PC O-36:5	53370	95578640	65813	19404	74480544	80602	75887696	71075736	9832439	10002297	9396886	10168444	147677472	22775	6087	93392288
SM 42:5;2O	0	217329	38385	470270	721654	338834	622100	666276	8978176	11225897	7790514	11401290	0	0	0	44478
TG 56:1|TG 16:0_24:0_16:1	9672199	10842300	12784007	9907510	12303555	10669054	14220101	12541881	11670814	11142686	7306484	9092883	3384331	4401184	4024041	4232612
DG O-29:1|DG O-15:0_14:1	5492371	5053236	4769814	8697974	7858331	5011511	4910050	5731420	10063822	9273891	10013926	9599856	3479494	1792242	2780754	1658428
PC O-39:3	20904676	24511378	15184820	21547298	0	0	0	0	12808703	7470055	7333842	11198078	78686	31308	0	37081
PC 32:1	22500218	12797051	5629004	10590171	142457	65802	112700	224935	8453258	6074018	10975375	13205006	8030	35777	34010	9290
TG 54:6|TG 18:2_18:2_18:2	6001652	7168576	7682024	8022744	7777927	8532497	9705094	8521763	10190137	9472234	10120905	8860877	0	346810	0	0
FA 32:0	14436843	14451789	13621736	16638971	12767028	10934679	13055664	11805368	8093332	10912051	10065665	9498280	13194982	5401576	4386946	14099501
NAOrn 34:2|NAOrn 18:1/16:1	679796	996488	322094	209357	312422	2994820	803575	992461	9542605	9290424	9788948	9781422	7899099	7766006	9785398	9787928
DG 36:4|DG 18:2_18:2	5392240	4663942	5289844	4746872	4192044	3591588	3475579	3505078	9546081	9853562	9066733	9828392	517267	213843	9299	131650
AHexCer 48:8;3O	0	0	0	58015	77493	64423	50757	166788	9538953	9462960	8926209	10045863	3083922	2296457	3207270	2018934
Cer 41:1;2O|Cer 18:1;2O/23:0	370623424	384856352	381968416	359787840	5162545	1222404	3641148	4161958	9236861	9133610	9375289	10213100	3418626	3492819	4591298	4020642
FA 22:4;2O	687262	613576	620169	724501	1019970	1178794	818259	913383	9792131	9690972	9078077	9359995	5527766	4325999	143641	6155243
FA 16:1;2O	17698668	18234268	17505482	18815692	15978665	14364948	11363123	12230800	10029749	10299583	8491736	9075578	602142	563358	352647	576099
DMPE 26:0|DMPE 12:0_14:0	219599264	226458752	222027056	218146464	228667	387551	266930	199087	9737186	9246196	9467897	9392287	1128013	882108	1174052	1335468
PC 38:2	1390986	287149	618561	874079	78379	78412	36544	79343	9065303	9177955	9704676	9687893	585293	706725	659180	547447
PE 34:3;3O|PE 16:0_18:3;3O	6179900	11821878	10150488	11737262	3689542	3931017	4125666	4073064	9317184	11350531	11396686	5556212	3322867	1935055	3483084	3836165
Cer 31:4;2O|Cer 12:2;2O/19:2	17454102	19497668	20028726	18132588	8703809	8211296	8141441	8372016	7760254	8682685	9760578	11253617	544297	346104	419976	1529664
CL 67:2|CL 16:0_17:1_16:0_18:1	495523	688480	506023	593799	221894	235752	94592	83491	7030154	10398111	8878620	11079319	2008233	1778180	2254782	2951238
PC 36:4	2800345	3469317	2572886	5214897	5814728	2849548	3107514	3653438	10122356	10375403	8391258	8462809	3647036	6422110	6130826	3496655
SM 39:0;2O	1091131520	1130911616	1131812608	1083630720	0	0	0	0	8882505	9097930	9227989	10074472	6977389	6803499	9185798	9017154
NAE 18:5	9043774	5317112	8507191	4605358	7248506	5216108	7116999	4559227	9218898	8671419	9441903	9653990	2118852	3571971	1038309	2397178
PC 32:1|PC 16:0_16:1	5107384	4944772	4628046	5608772	0	0	0	0	9501384	15381998	3882280	8054013	42958	24503	49762	82920
PC 38:4	185353	0	156492	143566	0	0	0	0	12661657	7891576	7912340	8293563	40946	0	0	42151
PG 30:0|PG 14:0_16:0	74708728	77095912	72533760	72232072	691059	0	0	11742	9629285	9021149	7465834	10479719	761772	800607	831870	1038778
NAOrn 33:1|NAOrn 19:1/14:0	0	0	0	154803	72377	0	0	94749	7135852	6990525	14840441	7448070	10084757	9368054	11679514	11863033
LPE 17:1	2628612	2291655	2111672	2102594	770302	157286	1041690	658163	9964987	3353520	11319108	11706647	426195	198238	197540	126115
PC O-34:0	5449912	7377600	8042161	6216324	0	0	0	0	9080331	8455393	9308071	9418032	0	0	35609	0
PE 33:4	37177876	38589724	37305268	38598360	644265	994203	385721	722884	8587853	8252002	9941703	9423965	3230209	2518043	3115755	3187602
FA 31:0	6164047	14871936	3314579	4117039	6724154	11805275	12471271	9975523	8527397	9845350	9765565	8064820	6679423	6340661	2315124	3581519
HBMP 49:2|HBMP 16:0/16:1_17:1	123659	126237	0	57901	0	18412	49494	13414	9006810	9196894	8532957	9355106	394144	399574	105513	508033
NAE 18:4	20473292	19246446	5074470	19279418	19676812	20902490	20625746	20524988	6512242	2877918	7654014	18916774	6862438	2635638	3648432	9308303
NAE 21:4	15874382	16415254	16227400	14560462	8815259	5509215	6358740	6791128	9930731	8066836	7999402	9866741	2480710	1988158	3145332	2044890
PC 30:0	13120181	18205298	16586414	15660826	0	0	66956	0	8885720	7764634	9192540	9650816	0	0	0	0
LPC O-22:0	105390	0	81772	98688	28322	0	4268	0	9329640	8862370	8669214	8619477	0	1801	7951	1684
NAE 16:3	7781604	13089188	11949869	9051529	13612340	11665880	13309334	12480798	12966042	4943088	11705793	5803336	2435480	2130987	4539298	3186872
PC 37:1|PC 18:0_19:1	44178	69298	96453	116784	0	36069	0	0	9605660	9047706	8813235	7878994	0	0	0	0
FA 25:0	41113596	40587824	40743112	40389036	4750020	7249596	5998594	7453899	8897797	8034442	10393583	7898006	2546051	3521305	4232883	4348638
FA 19:1;2O	14638087	14735190	11658944	12665961	6693440	8224656	5499918	8288570	11375430	2709084	8627718	12205891	3481306	28999810	33276336	36463256
PE 28:0|PE 12:0_16:0	201692752	208702992	205692240	205133408	303427	746662	391610	239168	8696977	8709791	8680996	8733018	2736569	2371944	3259426	3257332
FA 22:5;2O	0	0	0	0	0	126915	0	0	8567488	8727658	8911378	8574774	0	0	0	0
SM 38:2;2O	4528961	3782482	4500142	2947402	72410	149648	32981	95115	9008433	7674124	8775397	9319588	69587	80364	107907	27860
AHexCer 43:1;3O	9645328	10102708	9292067	9795496	0	0	57242	0	9352492	8240172	8374035	8738204	0	0	0	0
PC O-36:2	3714202	3782647	3579036	3310490	0	0	103235	190295	12531612	11260147	4746076	6115230	0	0	0	40310
MGDG 34:2|MGDG 16:1_18:1	211173	1854072	1513281	606780	1957092	1384671	2412812	1762254	7080213	10995269	6905229	9627232	28404	0	164330	0
Cer 53:10;4O|Cer 18:1;2O/35:9;2O	5377792	4985526	4332604	5277008	0	172420	0	170797	7168109	9053496	8500748	9885128	269011	228607	423396	342950
TG 58:1|TG 16:0_24:0_18:1	8062569	5104468	5987098	8037953	7618805	8539796	9037221	8582058	8392491	7706826	8408166	10049434	6592801	7351260	8300070	7562676
DG 34:2|DG 16:0_18:2	9530050	8409317	11526179	10058150	7304884	6267779	5293120	6650944	6369565	14252718	6414485	7514710	2394716	2645660	2110610	2788786
DG 16:0	10629366	10368698	7947627	6804817	9513252	10032725	10664129	7399567	9473201	8431149	8586458	7957801	209679	28192	170209	150094
NAE 14:1	14694326	15806565	15641762	12865600	18407048	18602950	15769687	16043198	8813848	9176161	8839924	7603741	1138334	1053038	2107988	1881708
NAE 14:1	5749805	5559801	5989474	4503016	9882206	4979082	6685884	6047502	9663025	7880440	5958674	10862182	11514236	12156596	22777866	12617242
PC 35:1	192679	46625	87459	174781	0	0	0	0	9076705	8355176	7857145	8915868	0	0	31972	0
SM 36:1;2O|SM 21:0;2O/15:1	5458216	4902144	12673027	12137178	0	0	0	0	3508870	14728993	3573741	12341099	0	0	0	0
SM 37:1;2O	15075863	16512508	16075395	16067603	0	0	0	0	8524198	8727644	8163654	8539811	7896	0	5006	0
SM 36:1;2O|SM 18:1;2O/18:0	38166484	41757376	40570812	41665576	0	0	46341	0	6103022	10600962	5704574	11522714	1364932	1428372	1734545	2223290
DG 34:0|DG 16:0_18:0	252432432	249502368	234400160	239330912	15406675	16315419	14996401	14678346	8325944	9535806	8006412	7952234	985948224	1015085568	1047178880	1078766976
LPC O-15:0	0	10010	9037	146047	0	0	0	7347	7821034	8700957	7738886	9451975	0	0	0	74437
SM 43:1;2O|SM 19:1;2O/24:0	181582816	189030144	190345440	179690512	0	0	31382	0	5845248	11033261	11368613	5438840	1323422	543534	1734227	1055928
FA 25:0;2O	9101468	8307814	6060183	5103698	7230308	12337725	3779396	3539639	11370121	7551300	8341155	6349355	840102	2221813	837770	611322
SM 35:3;3O	2873927	1606910	2539576	2444638	858773	782145	1444452	1751233	8029759	8131414	8790266	8391947	3797053	3172832	3944757	4511578
FA 30:0	22901742	19968568	17721100	19765918	13292664	14064942	12600422	12967245	7797417	8891490	8446953	8111144	5393079	4985046	5896420	2374262
PC 35:1	4282537	8391284	7970932	8860333	134215	0	43083	100572	7456022	6893973	6784022	11504681	0	0	0	0
PC 38:4	258243	220981	258075	50357	0	0	0	0	9883587	9489860	9388740	3660098	0	0	0	0
HexCer 42:1;3O|HexCer 18:1;2O/24:0;O	41037288	38667520	39127108	37179164	0	0	28015	0	4970114	3409557	19376884	4639076	409992	345799	376271	389367
TG 42:1|TG 12:0_14:0_16:1	8557039	7986064	10826816	10786795	4555680	3468134	5780958	7429854	8066490	13778719	5164018	5123088	555464	669446	868753	474483
FA 16:1;2O	12360363	12496506	8549169	11570390	6338202	4490441	5910523	6555310	8479504	7659822	7314164	8656579	11601774	11138635	15297722	14360327
PE-Cer 42:1;2O	32651212	13875228	30952998	12024487	0	0	0	0	8310502	8575377	5651871	9422255	0	0	0	0
PG 35:2	11148159	220877328	10456473	12724489	183125	247125	223469	141283	8528202	7924918	7558988	7825191	4090624	3623422	4758744	4699968
FA 34:0	16221723	15732092	15062250	15658509	10732559	10506782	12012938	11669964	7231714	7603298	8944624	8005642	2751628	3858500	3637166	6684225
FA 20:1	6587286	6120272	6603366	5152014	2121250	1315487	876184	826381	8872369	6878720	7777750	8078320	91213	12925	28381	29526
LPC O-20:1	16198	0	38728	0	0	0	36892	0	7758770	7922644	7492061	8408732	0	0	0	51755
SM 35:2;2O	3316500	3419191	2849687	4466735	0	0	0	0	8056850	8103304	7676440	7600816	0	0	0	0
PE 32:4	24615136	23767530	26326758	25099398	90749	89259	197481	93061	7486567	7259911	7737915	8826873	501621	328564	587823	499734
DG 34:2|DG 16:1_18:1	6231060	5290688	5201229	4596698	5046852	6697954	6582626	6008618	7701867	7794749	7932359	7658372	1339646	2965355	1571166	1492525
SM 42:0;2O|SM 18:0;2O/24:0	67161400	68289280	69050592	67214520	0	0	0	0	8042046	8208412	7546962	7268008	76558	0	62486	91981
DG 24:2	3243022	4317940	5187726	3888496	4254514	3695522	6015453	13425416	11315296	13143186	3223584	3374218	17908	222237	85065	28086
PG 36:2|PG 17:1_19:1	2873772	1875027	2289573	1766388	582786	467073	406668	570968	6132438	9637058	6305934	8950831	4164693	3629424	4663698	4723090
PE 38:2|PE 19:1_19:1	2143190	1573298	1118684	854910	2215604	2463302	2349697	2165409	7932998	7862714	7916025	7290461	16515997	13307808	16990058	17267930
Cer 38:1;2O|Cer 18:1;2O/20:0	374726784	397157280	392457184	391231712	0	129805	150725	0	7774608	7547274	7359074	8010735	774586	735398	1315388	1273459
SM 43:2;2O|SM 18:2;2O/25:0	55202168	57463588	57980576	54042576	0	0	0	33854	6666326	8027156	7313562	8634134	302379	171032	234591	206904
PC 38:2|PC 18:1_20:1	0	154833	44777	64453	0	0	0	0	5794689	9213357	9240829	6376977	0	0	0	0
FA 25:0	8168976	5909685	10609260	7815037	4656348	4309492	7289310	7583524	6936219	7595336	7894811	8007422	1766990	1051512	3870726	2070279
HexCer 40:1;2O|HexCer 18:1;2O/22:0	61190504	63109692	63229000	61052804	0	0	0	0	7080824	7658238	8364938	7281548	1044753	980343	1002935	1377364
PG 27:1|PG 14:0_13:1	13168358	12990956	12796331	12656479	3194966	3156834	2850522	3542884	7746406	7126444	7876929	7527618	53099	40683	139556	99168
PC 40:4	0	7864472	53343	40822	0	0	0	26415	7318902	7781580	7063957	8057526	0	0	0	0
NAE 13:1	5734794	4096720	4465506	3554191	7723936	3748716	3513822	4572898	8641308	6485195	6038736	9032294	4564797	4750138	8586520	4704092
Cer 44:1;2O|Cer 18:1;2O/26:0	13499710	13632029	12905550	12771490	1788423	4976725	6114976	2118491	7263630	7437986	6899221	8486505	995282	1274947	2078836	934900
DG 36:0|DG 18:0_18:0	129129040	129135576	119322992	114134984	16992696	17412720	16848448	15586388	7217486	8456597	6602644	7682956	809367808	880378368	933035136	894026624
HBMP 47:1|HBMP 16:0/14:0_17:1	0	0	0	0	0	0	0	0	7412684	7169460	7380763	7866568	338621	274221	559755	441313
DG 48:0|DG 24:0_24:0	38655688	34616360	27114342	24534808	16270219	13481121	11728330	10086292	8387269	7989247	7020410	6408740	270277	23503	85763	21551
PC 36:0	6601660	8414566	7068286	7741870	0	109114	0	87233	8146320	7477557	7278228	6756099	0	0	0	0
FA 19:0;O	18899700	17766286	16581391	15867470	8354546	7778018	7769794	7325144	7210479	6298043	8863868	7222976	0	0	0	0
FA 29:0	6638055	5496368	6208757	5568364	4464018	5744780	6146720	4690558	11309900	5067633	9516398	3533942	3153732	6465394	5629784	2730469
SM 41:1;2O	22844360	23018678	21653344	20251696	33901	0	0	0	8893513	8538727	5310052	6414276	0	0	0	0
PE 38:2|PE 19:1_19:1	2708997	3347342	1996698	2374842	2215415	1999605	2629007	2731833	7238393	7280050	6903917	7568762	27750002	26722222	32477738	31410484
TG 53:3|TG 17:1_18:1_18:1	7796650	7525620	4243302	9583847	6303782	3249308	6101681	6163088	6697247	8548986	6846326	6885898	946559	1075962	497444	1092375
TG 26:0|TG 8:0_8:0_10:0	4983527	6809688	6766371	5410166	6597015	4501219	4890123	2922816	4516278	14037828	5828782	4449258	1630466	1798118	1617294	1423675
CerP 38:2;2O|CerP 12:1;2O/26:1	10228456	10540479	12623450	10378346	5923004	6949753	4836094	6148868	7607338	7032618	7401263	6785850	780097	1007043	1070842	751297
DG 36:2|DG 17:1_19:1	8919759	9520154	9311781	9513242	8261122	4993860	10885395	11085209	6197832	7722542	6670738	7882990	6115284	5899814	6055924	6282112
NAE 17:1	163841280	174220304	173232256	168931504	10347660	8241088	9409906	8424782	9029445	7009100	4847952	7582744	496118	140384	29075	324487
SM 32:0;2O	282553856	297681280	291926208	278454336	0	0	0	0	7286542	6887476	6880262	7372011	1809717	1710467	2427271	2460569
DG 50:0|DG 24:0_26:0	33686644	30892066	25803284	22064430	16997018	14039574	11962646	10552601	8221792	7932561	6618320	5365365	76231	21206	20584	39662
PG 35:1|PG 16:0_19:1	20419504	19644748	20537542	20263510	2252085	3129875	1681437	2866041	7005106	3816586	5043115	12232258	6627772	6695644	7963448	8504778
HexCer 40:1;2O|HexCer 18:1;2O/22:0	479827200	508191744	501133856	503539648	0	0	0	0	6865432	6885238	7340788	6953296	1851268	1751350	2056310	2449675
NAE 16:3	3202970	6991189	9714717	8856832	8423694	7864834	14323037	13566591	7667102	9452812	4109929	6810102	2922086	3511711	1632039	867097
PC O-41:10	70769	144841	162367	201568	0	0	0	0	7399766	6819868	6306772	7510092	0	0	0	0
DG 30:0	8311502	4916190	4488657	4322976	5043817	4902836	3523523	4591292	9862402	3694358	10257903	4154211	7971788	6886448	6800307	6647407
FA 18:1	3495004	3356476	5139544	4610422	2062796	4357678	8616892	4537564	5975134	7693186	8782486	5448836	501650	356026	562167	730694
TG 56:2|TG 20:0_18:1_18:1	9195947	2087166	9346639	8436427	4578174	8871973	7524273	7385184	6577828	7174294	5496289	8452713	1572689	1070144	1509694	1647005
SM 41:1;2O|SM 19:1;2O/22:0	499889760	522655136	530295040	564254400	44489	0	0	0	6957356	8564257	6832813	5344731	6456668	5619338	8090620	7951796
PC 35:8	5394038	6444510	5926003	6264313	663447	469875	451966	455422	7080780	7277509	6067182	7266437	2211038	1256250	1312704	1297150
SM 37:1;2O|SM 21:0;2O/16:1	19836762	20383690	20748654	40183664	0	0	0	0	4823084	7043591	8318136	7462044	0	0	0	0
TG 52:2;1O|TG 16:0_18:1_18:1;1O	6470250	6299706	3758541	7653312	3323368	2942236	7973406	5899018	7940590	8209617	6752676	4537354	14050961	13678093	15083876	12514885
PE 34:5	5932444	5544686	6412562	5775826	0	90711	203784	194982	6581022	7272693	6897080	6685504	343800	389591	284298	284185
TG 55:1|TG 15:0_24:0_16:1	8091059	13959608	12873001	9514290	12513075	8231896	9943865	9551425	6820266	6287272	3056420	11217535	1517281	975073	1477590	1756202
NAE 13:0	8014154	8042716	8463004	7632255	15366075	13197597	14822056	14083802	6774794	6706666	6515752	7271237	4663768	3467088	1959449	1568030
PC 38:1|PC 18:0_20:1	28944	0	21635	0	0	0	0	0	6697858	6372288	7437924	6648330	0	0	0	0
FA 16:1;O	4655056	5976654	5263998	15147279	3432553	4281934	4823433	4635355	6736302	8889414	5626836	5848161	30596696	34619460	11248560	25306022
NAE 13:1	6351937	5077826	5957779	5456579	6309965	4296550	5899206	5333822	6962902	6248160	6152462	7618857	293718	361347	223271	873388
FA 21:0;2O	8392922	9358263	7324384	8967836	83700	5475463	8578677	8713942	9438935	164304	8862891	8512748	2062484	1331673	833892	1920323
Hex2Cer 34:1;2O|Hex2Cer 18:1;2O/16:0	271349760	287659136	289675744	277933728	0	0	0	0	9424341	5314791	8737334	3463700	1379383	926556	1572813	1415045
SM 39:0;2O	678519040	696799872	699852736	693816960	0	0	0	0	7150586	7302676	6591188	5849066	2296743	2277856	2879851	2811902
TG 47:3|TG 15:1_16:1_16:1	4970248	3896092	6981010	6827036	8289390	4612570	8791005	8349632	8697178	6779158	5669022	5681100	138102	462341	362931	310076
FA 33:0	4470476	4419477	3839634	3978836	9364941	9106923	3818430	4312160	3276368	12269813	8951956	2287213	6568314	4335910	1957512	3554126
PE 36:3	11822256	11502662	11378320	11486447	405128	337143	184449	342353	6898764	6681276	6328818	6800346	1251331	1086161	1717566	1442465
LPE 18:0	674744	632782	1798195	875966	0	0	106279	78858	5584282	6870568	7265478	6957138	393937	270542	155588	0
SM 44:2;2O	2315333	1560447	3161815	2475298	0	0	30398	0	6344588	6776832	7237466	6251826	0	0	0	0
DG 32:0|DG 16:0_16:0	132356800	134746320	132764976	127585296	9371302	9066532	8220499	9343609	7249618	6449541	6618268	6282469	207101584	211899024	216871696	219783568
SM 34:1;3O	7917518	7723926	7626884	8119370	0	0	0	0	6684258	6704510	6437106	6527887	0	0	0	0
PC 38:5	115861	101461	40508	160655	143047	0	0	13090	7279650	7024615	5947714	5960214	0	0	0	0
LPC O-16:1	188897	52494	553022	589230	24277	33685	45617	62658	11532336	6467209	4340594	3851385	0	25652	23116	47750
DG 28:2	58547000	56947156	55253652	55352520	7966030	7951860	7720134	8000602	6629894	6390932	6029209	7119466	19908680	13393945	154824960	11609075
DGTS 34:2|DGTS 16:1_18:1	12948825	6279633	6140818	6092484	5228188	5230017	4663760	5147836	6617522	6621888	6058116	6815123	2778293	2503420	2559401	1883317
SM 37:2;2O	1220596	1629147	1965662	1680591	17436	17080	19892	0	6583923	6750454	6112705	6633036	0	0	0	0
PG 32:0|PG 16:0_16:0	36155864	35788628	36080556	36221164	616999	445827	509275	395894	6404057	6570363	6363616	6728776	570207	1348977	999649	1567453
SM 31:1;2O	2199406	2414677	2113464	1994139	22415	35071	15603	9749	6730404	5790620	6716051	6685526	688166	502221	740665	766748
PC 37:7	4880124	3113935	4828180	4729212	524588	673842	391273	572525	6275724	6683928	6307556	6603744	1362768	1319365	1925707	1908360
HexCer 42:1;3O|HexCer 16:1;2O/26:0;O	56027052	55401688	57397480	55632704	0	0	0	0	6437832	6488528	6247610	6667863	23469	0	44008	58018
PE 35:5	5170659	5112222	5687800	4986105	8764	81444	96473	165770	6821380	6429476	6065990	6499498	610471	972817	995623	888353
FA 19:0;2O	6534590	8182712	6817021	6804268	6032274	4331870	5004166	4681236	5757825	8178768	7212860	4533612	895156	1153372	636451	738420
TG 57:0|TG 16:0_17:0_24:0	5706653	6468576	5215918	8919177	7263892	9280861	8255762	4396946	7601088	6257786	7072087	4703582	2409750	1811316	1585143	940184
TG 24:0|TG 8:0_8:0_8:0	15917338	19205686	15214607	8661527	4772221	17289732	10950890	13539118	5161666	11271820	5782554	3317672	4725112	5978404	4394715	4448526
OxFA 25:0;(2OH)	3372643	4111066	4188740	12621442	4400370	3536767	3446518	5449822	5178220	6961788	6105360	7132998	1947463	1231603	1851293	1967670
TG 58:2|TG 24:0_16:1_18:1	4844583	2509269	3488113	5181528	6287558	3248009	7433280	5347764	6352957	6777112	5462506	6697940	1674368	1059756	2105886	2559797
SM 41:0;2O	249184688	248718000	253933952	248225920	0	0	0	0	6498654	6348513	5957178	6484084	1384206	1723620	2485107	1993744
SM 44:3;2O	0	0	0	0	0	0	0	0	7775355	7614228	2359510	7508716	26852	0	0	0
PE 32:4	29227284	31028988	29604850	30222834	90749	89259	197481	93061	554666	671879	1196339	22636054	90191	63217	63484	108066
SM 36:0;2O	9604513	9424820	10543069	10131763	0	0	0	0	5761878	6722056	6457466	6091884	0	0	0	0
FA 19:0	2097926	6312030	2447521	5801134	5324712	4677555	8068030	4717878	5127250	7155130	7780748	4959980	290399	97670	64187	354050
FA 18:1	6442426	4425642	6407119	3980541	8252404	6535312	2454007	2546052	6046822	5134001	4776948	9015442	239218	394693	413747	378631
PC 32:1	3079690	6459410	4075383	9702785	0	0	0	0	4657894	5602320	10165759	4069402	0	0	0	0
PC 36:2	1103192	56154	2827428	2266128	0	0	0	0	5525142	5775355	6579858	6600731	0	0	0	0
TG 41:0|TG 12:0_14:0_15:0	4329884	5193222	7046376	2079270	4264320	4302962	4380084	2705384	3175066	5733764	11623816	3812355	336015	1172474	1375077	608316
SM 41:3;2O	311450	456787	462231	382892	0	0	0	0	5690239	6603360	6165282	5747644	0	0	0	0
SM 39:0;2O	126309544	140132320	138888416	138779392	0	0	22856	31632	5363578	6102008	6001007	6671254	457557	731474	1033430	871114
SM 39:2;2O	167482432	178395008	173972688	169058704	0	0	0	0	6151036	5862734	5990938	6075203	860955	694717	454454	844233
PC 36:0|PC 18:0_18:0	10406926	5684588	6399748	6397369	0	0	0	0	9596040	4883556	4937738	4382292	0	0	55647	0
HBMP 52:1|HBMP 16:0_18:0_18:1	286283	94235	105698	348923	0	0	0	0	5502093	6180170	5857420	6165398	752989	499020	969490	900436
DG 30:5	54853728	52842792	53053372	52540592	6301486	6104914	6365687	6705270	5475395	5972019	6214466	5921918	9220185	6062468	68483128	5121384
FA 36:0	5939926	7487418	9281550	8091025	8069436	4473249	5707833	7572376	5579662	7167195	4375820	6385698	6788862	6464260	4922006	8003240
LPE 19:1	2523871	2634024	2273962	2847886	0	0	0	0	6222396	5881448	5570917	5733302	403391	331818	352329	441598
AHexCer 54:8;3O	3939823	3012255	3948288	4640198	1884038	2344561	2454556	2489340	6892109	5392945	5381470	5740691	416877	68342	52739	312329
FA 39:0	7335694	7567448	12510475	6476902	2804069	6294316	7063747	3595619	5665541	5457529	6454088	5814584	2039758	1063745	4976060	4327074
FA 22:1;2O	8239982	8534652	7539956	9707998	5376041	7342744	6033478	5857758	5597963	5860883	8286398	3514798	624790	1602736	307181	377311
PC O-33:1	22555	708	9174	2632	0	0	0	0	10625231	4594378	5151523	2878036	0	0	0	0
SM 38:2;2O	270528	430559	371941	156895	516349	315021	296206	306328	4102765	4979376	10436860	3666822	343212	491093	176944	271824
Cer 31:0;4O	3583581	4588610	5873490	7244483	9899590	5400548	2356018	6028821	4221038	11371522	4038233	3532077	693868	327167	207319	357698
PC 33:0	12163413	13506807	13502188	13930754	0	0	0	0	7114142	5208299	5566932	5239900	0	0	0	0
TG 54:7|TG 18:2_18:2_18:3	7811684	6850882	7416574	6617482	6077884	5408648	6922708	6190860	2943652	5632661	7799822	6659062	230756	186708	124575	136987
TG 24:0|TG 8:0_8:0_8:0	6613394	9232401	6899059	8604784	11610033	7203932	5103597	8188573	5321970	4648612	7907727	5146607	17613702	14184435	14773810	14857795
FA 23:0;2O	3674903	4479953	4545370	4536314	4253052	3449697	3827242	4185841	5874634	5574254	5317792	6236812	1348357	161562	319221	251386
FA 18:1	3321654	3579442	3474284	3450220	3850664	6349761	2878527	3168394	9774854	5275986	3813711	4097208	770257	1830128	970522	1636591
FA 20:3;2O	106379	157995	300777	107766	94954	208495	176414	0	3785173	5769554	6299662	7001006	11015	0	0	0
PC O-34:0|PC O-18:0_16:0	4343681	3848226	3973036	3550020	0	0	0	0	6020071	5502292	5819738	5511250	0	0	0	32425
Cer 42:0;3O|Cer 18:0;2O/24:0;O	4828773	4876910	5479994	5072294	477106	162383	527485	445669	5568742	5862148	5411436	5926066	9863	118559	57269	47238
SM 35:0;2O	12364865	11975821	12181733	12618577	0	0	0	0	10333806	4433449	4028570	3872250	0	0	0	3426
LPC O-15:1	2374909	3672058	4167115	2125621	0	0	0	0	6208612	3961554	6287494	6189634	3765	0	8956	0
TG 46:3|TG 14:1_16:1_16:1	6958317	3449261	7143066	3012220	4236893	5438108	6427831	4052724	4233794	7330036	5540125	5529489	227561	402330	570109	107515
SM 33:2;2O	2633767	2057206	3727874	1191210	0	0	0	0	6645976	6661804	3291406	5936953	0	0	0	0
OxFA 24:0;(2OH)	12318516	11580860	13386553	11628719	3058772	3861042	2962782	3260335	5024366	5352325	6154802	5913460	484742	187832	225897	124684
SM 44:1;2O|SM 18:1;2O/26:0	46250700	47580220	46851508	44772748	0	0	0	0	5844223	5973610	5652156	4956901	0	159490	0	80924
Hex2Cer 34:1;2O	110363072	105950288	105293376	107521784	0	0	0	38691	2937666	5919418	7927314	5465020	440365	391570	303979	625775
SM 42:2;2O	28630210	29838278	30239228	28416276	0	0	0	0	10247865	2949656	6605522	2402930	47359	841654	1158086	1191805
NAE 16:3	15691852	16065919	15713580	15069330	4275834	4141004	5112298	4742124	4583652	7706158	4263798	5634780	1273264	3077559	1835774	2971848
Cer 42:0;2O|Cer 18:0;2O/24:0	23273592	23259314	23942960	23648854	2336905	1921353	2070123	2570844	5508820	5415006	5564086	5693202	64352	201286	119622	104935
PG 32:2|PG 16:1_16:1	22508652	23040134	22648344	22601800	54101	62061	68696	60502	5122900	5324264	6144594	5532176	0	0	0	0
SM 40:3;2O	294119	143740	131111	37977	0	0	0	0	5787839	5035041	5362652	5747879	0	0	0	0
TG 57:1|TG 16:0_25:0_16:1	5680018	7650234	8074770	8584993	6647745	7761286	3792501	5104944	6023361	5962994	3766862	6112505	952011	1077320	1414480	1665138
SM 38:1;2O|SM 16:0;2O/22:1	3823819	4029921	3974122	3914817	0	0	0	60839	4961358	6135728	5031906	5688578	0	0	0	0
TG 52:5|TG 16:0_18:2_18:3	7071960	6868612	2537322	8285377	4262823	6606058	4789201	3901643	6809355	3365275	6009764	5629064	424301	665253	467560	298497
LPE 17:1	2188924	3146681	2955190	3367722	193314	184937	261229	213570	3845084	5899732	5505086	6555272	0	0	0	0
FA 18:2	4988570	8859397	3775724	10664595	8763605	3376980	5954568	6499378	3342004	6169220	6380992	5855689	6443397	5233512	4906084	6761148
LPC 18:1/0:0	1161639	1911826	2067535	1705301	187794	68192	0	0	4829929	5457346	5407506	6036620	0	0	0	0
PE 35:1	8559471	4604142	4038215	1578248	350028	114739	420477	157463	5722775	5816650	5389818	4800294	3493280	3347982	4067468	4384888
PE O-30:5;2O|PE O-22:5_8:0;2O	0	511274	0	0	1974509	2010472	41523	1733226	40047	175336	21341980	103294	24372716	22391164	29313990	32174916
SM 33:0;2O	4986452	4870630	5300028	5485280	0	0	0	0	5196952	5271398	5657562	5465376	33722	30277	36856	54294
TG 40:0|TG 12:0_14:0_14:0	6499090	6232888	5869734	7254870	6393911	8906785	5626069	3630862	4430546	5393706	6791231	4975022	1184479	1958656	3291527	901570
FA 15:0	8461235	8818976	8985801	10587367	6490099	5977124	7275798	5525416	5372794	6131648	5876332	4137882	3484286	2709554	2464141	4253240
FA 19:1;O	6253986	7066770	5488071	5916552	5395844	7812491	6714388	7134141	4942952	5366852	5016118	6130748	1271733	1200789	1661785	736476
FA 26:0	5495634	5917982	6285808	5676614	6302646	3306352	5613701	5496324	6329022	5636040	5384086	3947075	3856317	3874764	2854568	2808500
FA 22:1	12359376	11560668	12622444	12290630	801264	1619778	1103805	1692393	921054	19478800	331493	387224	2937242	2813435	3496282	3300908
FA 24:0	6817687	6127700	6261686	8083134	4648933	5634686	5154123	5235546	5060471	4564381	5771946	5703522	2605278	3801899	2973091	2055568
CE 20:5	7043820	7855838	8563803	7076168	671968	1081971	401797	485277	6046869	5080835	5236266	4655701	0	18125	0	0
PG 30:0|PG 14:0_16:0	1929653	2422854	2243383	2431953	0	0	0	0	5307636	5097936	5405497	5088487	3456	0	0	14332
SM 43:2;2O	13144210	33594360	30883808	18152170	95420	175323	40301	0	5023840	4436987	5195611	6117082	9575	0	32752	0
FA 18:1;2O	6557782	4249976	7103121	4840638	4255642	6194332	3529852	4349527	3390996	5775346	6750474	4800344	8481772	5574706	6735814	5023374
FA 15:1;2O	6438700	5289971	13172638	4631334	6723454	4622628	4459682	8325696	6402304	4188375	3868810	6247496	5982621	8143662	5788393	5826293
FA 18:1;O	23609242	17453742	23672046	23400502	11472548	15892487	11870168	7760526	6365066	2554291	8945018	2828677	25309174	26707306	26696618	29158068
LNAPE 33:1|LNAPE 16:1/N-17:0	53775	0	58238	125862	135916	130525	0	150262	5067506	5593846	4877750	5124191	0	44318	0	75714
AHexCer 55:8;3O	3496963	3022130	2514726	2703686	3010140	3510712	3240007	3208005	5039526	5857094	5094770	4552092	101549	561037	476739	146576
BMP 33:1|BMP 16:0_17:1	8609	0	9847	132926	0	0	35882	31834	6418017	4673184	4806248	4551576	551815	565044	647654	635270
Cer 41:0;2O|Cer 18:0;2O/23:0	40314860	41670132	41937580	38569464	4474599	3978606	2555868	4578157	4900870	4820918	4847068	5865604	1009182	1480802	2001428	3116615
FA 23:0	97496664	97243120	97255872	97041472	4363138	4309762	4733182	4831821	5000695	5293804	5206666	4924038	1624363	2778448	2413841	1397161
MMPE 36:2	8907870	8493388	4646264	4538432	150190	103454	0	0	5353194	4835064	5216296	4958756	3590675	3134312	3941896	3672671
FA 38:0	5916149	4469190	6247268	4504534	4936282	3790912	5515970	5025651	3520684	3062074	3253573	10496933	3411420	4759176	5427272	1600013
PC 38:1	5902202	4988082	6847980	8247780	0	0	0	0	5348846	4410868	4653792	5863192	0	0	33189	0
HexCer 34:1;2O|HexCer 18:1;2O/16:0	31006634	29896540	33565168	31906888	0	0	0	0	7009072	5998384	6053808	1194044	14021	294008	693381	649809
CL 68:5|CL 16:0_16:0_16:0_20:5	149742	12035	145637	66385	335429	267666	369615	742591	4364498	15483357	231141	157424	1894993	340558	1825366	2739050
FA 19:0	3900057	4862002	5566985	5065828	3956495	3634026	3546225	3698938	3851797	6073259	6293376	3945534	224748	382390	171686	820834
HexCer 40:1;2O|HexCer 18:1;2O/22:0	321375808	339754016	336633280	322154528	215376	0	291793	221268	4705727	5134943	4955496	5359549	3253408	3279233	3435122	3385405
PC O-36:4	0	0	0	0	0	0	0	0	9662927	3226093	3424851	3821202	0	0	0	0
FA 40:0	4255445	4717390	3179042	2972147	4297616	3862888	3577043	4065912	9565088	3617172	3635836	3242643	3297971	1788377	689242	1766116
LPC O-17:0	786372	1882659	2008858	1747778	1980616	1533690	2102566	1881674	4363878	7214330	4044724	4434859	0	6339	0	0
FA 18:1;O	7802324	4878585	7670086	7383994	8198989	8839937	10411522	7795345	3169480	4215030	8947255	3697668	17701966	24720536	29143746	19263548
DG 34:1|DG 16:0_18:1	7558238	8044012	10122175	7978032	4692878	5854282	25747860	6846382	2605633	4202452	6904084	6308397	23395286	2698511	387772	2834016
PC 40:7	0	0	51502	0	0	0	26715	0	5202538	5446466	3738068	5607928	0	21047	0	0
SM 44:2;2O	9565898	10891312	14510458	7688108	0	0	0	56302	2360982	5400342	5694776	6510980	0	0	0	0
NAOrn 36:1|NAOrn 19:1/17:0	13771036	685914	1170357	9133440	1446958	382283	723160	542910	2826303	3312832	6013888	7767208	15928916	15334842	19520098	19165460
DGGA 34:2|DGGA 16:1_18:1	2259698	3634713	1782145	2734656	2903156	3041756	2703932	5215664	5652932	4424539	5621192	4194619	669300	659632	633603	785513
TG 58:0|TG 14:0_18:0_26:0	6128680	6636206	5042782	4386425	2799520	4784086	7830515	4272321	4843260	5357882	4765086	4926704	1487891	888614	1775868	370623
DG 31:0	5038460	13812420	5523512	5229902	4434338	4073529	3726576	4209784	3659093	3631310	7734194	4772142	1963580	1745385	192331	1665481
SM 35:1;2O	104774032	113054464	109962024	107110456	0	0	58282	0	4663228	5054312	5085687	4967384	383459	970316	627109	1433191
SM 42:5;2O	0	0	0	15158	0	0	0	0	5151478	4769374	4967186	4834507	0	0	0	0
SM 37:0;2O	29001488	32404734	31873508	30116752	0	0	0	0	4860835	2747419	5245592	6864781	7401	2547	0	20003
FA 16:1;2O	2270842	9181058	4028780	4341334	4544341	7528829	5135179	1989010	4833636	4103060	7559080	3199753	4540752	6377182	7128893	5574467
PE 35:1|PE 16:0_19:1	3592278	3994446	3989629	4277186	107732	57245	0	57813	5152150	4661598	5263230	4605720	1744242	1435983	1868880	1999791
Cer 38:0;2O|Cer 16:0;2O/22:0	81417648	87810200	83618232	82233080	1108650	3527149	5411598	1911567	3564142	3765228	3706674	8578848	2255242	2435472	1409826	1144349
Cer 36:1;2O|Cer 18:1;2O/18:0	40656212	41912060	41751552	43581968	641689	806289	494451	348497	4968698	4825786	4582570	5227846	0	0	0	0
SM 34:1;3O	5288362	5017848	5252166	4896422	0	0	0	0	5032422	4815713	4786170	4865429	10830	0	0	0
OxFA 14:0;(2OH)	6833232	8938364	8548333	8436029	13470582	15065857	16462954	8532707	3711121	6244260	4053464	5478855	287236	321670	151943	197995
NAE 10:0	7943779	5902558	7025693	7044230	5771058	6443018	7228592	5969472	3514248	4804664	5883402	5154464	674866	1000435	626412	1120241
HexCer 40:1;3O|HexCer 16:1;2O/24:0;O	29276228	41331220	32509802	43232000	0	0	0	0	4431168	4492032	5014612	5388006	178813	136491	395714	266925
Cer 37:2;4O	5809258	6062491	5258031	5480526	6125262	5599535	6338806	6094026	4692380	5044810	4365707	5138946	258135	491215	46488	82204
SM 43:2;2O	34749996	36795240	35826632	36899168	0	0	0	0	5021913	4238426	5290058	4615189	32109	47090	20514	32309
PC 38:8	458320	695659	779932	705967	637586	590071	393998	471123	4109527	5216718	4865296	4966324	3983335	3519523	4867569	5105158
DGDG 33:1|DGDG 14:0_19:1	6558358	6625939	6808267	6353970	57192	68459	96212	33027	4705078	4822281	4691010	4877878	361713	319845	469555	21852
NAE 19:1	47284168	49180192	51033312	46371176	5169654	3362993	3567447	3089462	3512124	5006278	4748376	5765008	11248244	10603399	12947591	11679491
Cer 46:0;4O|Cer 22:0;3O/24:0;(2OH)	4808748	10451456	4293916	3374427	3883393	1890250	4158916	4500801	3869954	5632650	4312046	5167780	1855728	1313994	1444386	2149246
BMP 32:0|BMP 16:0_16:0	40930	154893	1598956	129231	0	14252	0	0	4723936	5161437	4732764	4341010	429234	156918	235671	203837
MG 17:3	6910510	6920238	7100416	6426380	5875598	5557412	6468346	6045388	4940824	5038305	3548003	5429476	864205	1384281	1782723	1133434
SM 38:5;2O	14725234	22425998	9133551	11596808	4012069	2959625	2321318	1792013	5165578	3678707	5267576	4831919	1907922	3735621	1193651	3932302
PC O-34:3	232652	55638	134359	182350	0	0	0	0	6230182	4453413	2469610	5618708	0	0	0	0
OxFA 23:0;(2OH)	9272657	8552378	8774437	5330306	2794171	2820727	2586656	2708763	5083156	4459873	4748734	4404476	1314521	324833	133519	131699
PC O-34:2	1115635	1391339	1286128	1545614	0	0	0	0	5334580	5194582	3470995	4657734	0	0	0	0
CL 66:3|CL 16:0_16:1_16:1_18:1	125896	55486	76729	152468	60890	0	0	0	5897156	3987605	4443718	4320349	131714	549061	1364249	1376976
FA 15:1;2O	14011612	7629372	7529342	7994449	8415587	10555910	14864594	8730658	3577744	6423953	4220856	4425506	446797	334445	348695	416331
PC O-32:1|PC O-14:0_18:1	55848	2506	35624	0	0	0	0	0	3123960	8340022	4458844	2665688	0	0	0	0
AHexCer 54:9;3O	1965454	2264702	2838636	2880604	208739	0	0	125940	5421807	4721809	3413941	5028504	170259	220829	165742	0
FA 15:4	5034275	3818366	9479364	8404863	1293273	6343870	1425933	3867460	4838936	6655451	2862244	4151619	3323642	7798568	5833988	5358559
SM 33:2;2O	5058754	5214079	5068666	5700865	0	37539	0	0	4793250	4544123	4535377	4475552	171899	158384	219110	188730
OxFA 25:0;(2OH)	8694878	5363000	9405488	4195756	3493184	4393000	2847096	7660636	4247895	5588604	5475394	3000544	2109602	1546677	1163150	921808
PC 38:3	0	0	0	0	0	0	0	0	4305440	4696534	4830782	4345094	0	0	0	0
PE 29:0|PE 14:0_15:0	32873070	33851656	32657246	33326414	0	0	0	68641	4914797	4320934	4645906	4274235	511937	425525	631013	645649
Cer 36:1;2O|Cer 18:1;2O/18:0	20570786	20243726	20229642	19558544	2005079	3093037	3109018	2305449	3450849	3674076	2571984	8408416	336516	92668	318667	637786
FA 20:2	1731284	1696322	2338473	2691761	347533	283178	638832	719295	4785657	4456296	4398796	4438244	31258	12995	15116	22302
LPE O-16:1	6668886	7688032	9584876	9849057	424953	176436	38597	115708	6076949	3059223	4764202	4068008	46924	290775	156746	123747
DG 36:1|DG 18:0_18:1	17385440	17700268	16804462	16478101	3819162	4045061	4236506	3792044	4206132	4430442	5049523	4157078	3703264	3828199	3172591	5251060
SM 35:2;3O	2256453	2676097	810218	1494562	409030	555485	500987	466956	4132232	4205721	4600508	4898700	111052	521202	539920	1100389
FA 18:0;2O	22212692	23687408	24608124	20373200	9570509	12319379	9599497	13013782	4019915	3695862	3796921	6215497	211363	205013	202757	143926
NAE 18:0	59374404	29022496	12205621	27722908	5855022	12412337	8184869	6281396	5016050	3530906	4621930	4548992	3639130	1193683	2474823	2144815
HBMP 50:3|HBMP 18:1/16:1_16:1	6799567	6938020	7610574	5541666	15186	28720	0	0	4550732	4686543	4527006	3927229	20373	0	0	23036
LPE O-18:1	4544322	4374697	4211487	3833854	0	12941	18225	0	4293564	5019909	4296614	3979788	4336	54959	73783	8092
PG 34:2|PG 17:1_17:1	12885444	7622646	7640985	14690791	80083	58124	57882	47172	4264706	4183735	4685788	4351576	650156	710818	779208	1068338
Cer 34:0;2O|Cer 18:0;2O/16:0	41905756	43064876	43926012	43028244	657338	723868	879982	644947	4510895	4457632	4274141	4235513	0	0	6580	41707
SM 34:1;2O|SM 20:1;2O/14:0	6216245	11823835	10958242	6343218	0	55019	0	0	4618144	4000166	4526236	4248530	1363807	1215867	1626852	1667716
Cer 46:0;3O|Cer 24:0;2O/22:0;O	5719282	4919634	3959681	6701732	3667348	5683822	2952605	2027466	3269017	5985446	4224722	3908747	3460102	2744266	2740414	1153418
FA 18:0;O	25293352	20319188	22557572	28913068	12669665	8595508	8584069	5638158	11339310	1205432	3157303	1679651	26351608	26590216	19361984	18869024
Cer 34:0;2O|Cer 18:0;2O/16:0	32132310	32305174	31623458	31224742	2431706	1947817	2334586	2304964	3629730	4727918	3749611	5197987	755610	577465	169608	702808
FA 18:0;2O	28418396	30068928	30705824	27987784	19403076	10561440	16855790	13285878	6421890	3299542	4603244	2973918	14778371	13145251	7539327	17280620
DG 23:1	4436259	11614960	6682094	6969189	8370752	7226710	7229777	3969230	4129124	3222174	6301323	3575290	97883	451562	202000	151988
FA 22:6;4O	5312276	4853216	4823677	3356950	9029556	534261	7807897	3754846	4597928	8029612	2477311	2102836	4797611	3617118	1191901	4087100
PC O-40:5	888486	47833	1291559	1436012	0	24185	0	0	4705102	3938164	4442138	4045716	0	0	0	0
TG 28:0|TG 8:0_10:0_10:0	3508913	6575644	4349686	4098604	3589607	3832188	3220230	1784732	2617949	4145263	2701226	7664447	1029785	634507	1248623	1031794
SM 38:0;2O	50396360	56537836	56423372	52937548	0	0	0	0	4405906	3645962	4142344	4931948	93409	48881	96962	156336
Cer 34:0;2O|Cer 18:0;2O/16:0	9307912	8687487	8072370	7472658	2452636	913516	1008273	383526	4229046	4210664	4494538	4149657	104625	227874	501824	129867
LPE O-20:1	539450	557991	731058	738546	292111	461856	547049	107831	4647978	4396878	3801544	4191466	134860	496801	468052	638496
PG 35:2|PG 16:1_19:1	113133	80815	58514	58889	109325	114041	161153	270764	3402246	6925427	3532286	3172867	0	0	0	0
FA 18:0	4123767	12423446	5769264	16121374	4390540	2968288	3833122	10264098	4254194	3533880	5359924	3881092	5966788	5997102	3078820	5878252
FA 18:1;2O	10366627	8285398	8401228	8835420	5927641	3422405	3602942	5491555	4424535	4009561	4754170	3829246	756002	833135	350377	687049
PC O-38:4	3797079	4595441	4259480	3294495	0	0	0	0	4147251	3926560	4587678	4329076	0	0	0	0
DG 36:3|DG 18:1_18:2	6400446	7225825	6151823	6109669	4588357	5395514	4073271	4069756	4065204	4381934	4380238	4141195	1389954	1445641	1020016	1346405
Cer 42:1;3O|Cer 18:1;2O/24:0;O	16788576	8264926	9177612	8549581	4776911	4686154	4812678	3112645	5084227	3686262	3701434	4490311	564242	457590	448586	589435
Cer 38:1;2O|Cer 16:1;2O/22:0	167785728	173789328	174678576	169352752	688002	2458188	429370	571529	3952618	4857528	4856547	3289758	2279418	3382422	1909409	2130570
PG 34:2|PG 16:1_18:1	329776	462869	222206	427594	0	0	20369	0	6005798	5154634	3003631	2774628	7902	0	0	0
FA 18:0;O	7176631	3986228	5032294	4419512	6117580	4129833	5438942	4186269	4861215	5011020	3064462	3927486	10106771	14414199	12120480	8800673
FA 15:4	10214036	7656134	3053553	5085292	4126372	5202391	7185494	3088161	5010833	4369738	3758582	3720706	2631880	1737003	936335	631912
Cer 42:3;2O|Cer 18:2;2O/24:1	4276886	6116031	5014987	5397239	0	0	0	0	4298852	3852365	4396904	4308486	0	0	0	0
FA 17:0;2O	3499402	2507478	2615489	2260076	4237018	2135262	3371688	2090183	3650140	5088118	3662736	4449148	6459572	11783863	6237421	6491368
PE O-36:4	829192704	866274112	844771392	835324096	494235	331014	11140	665157	99127	5662968	5953020	5112030	110213	70220	116081	8774
SM 34:1;2O	81206208	85458192	84884416	84287256	17009	0	0	0	4290468	4286927	4103444	4143612	491547	480027	774157	649310
NAE 19:5	104874	0	0	0	1218678	1627655	1045290	1503533	3862690	4648474	3869673	4409960	14878	0	0	0
LPC 16:1/0:0	1865026	1969107	1804524	1719854	0	18521	0	206866	4138022	4081657	4458452	4085344	792646	840612	869236	1034289
OxFA 26:0;(2OH)	16682856	19961054	19912560	21275424	3676533	3613100	2707142	2366119	2695643	6480512	3721046	3820618	1648577	1232558	824013	1741890
LPE O-20:1	119570	77634	133060	96719	0	0	0	0	4107170	4284466	4272840	3900650	0	0	0	0
SM 44:1;2O	30002570	29144338	30150514	29677356	0	0	0	0	4436108	4296642	3886823	3737886	0	0	0	0
SM 41:2;2O	34080908	34443152	49419732	32627454	23317	0	0	0	4266772	4450064	2869508	4757310	21794	3144217	233421	85308
FA 43:0	5193504	2070611	2813404	2036114	3786402	4548587	2960870	3972766	3705712	5984432	3502474	3149808	1135241	547053	1259260	1281332
FA 16:2;2O	3724411	3821035	430145	2589397	5444576	5340054	4143479	2893414	3603389	4106958	4235720	4321688	43009	70764	7782	19585
SM 39:2;2O	112610424	116647896	115849624	113102040	0	0	0	0	4296656	3916462	4041940	4001602	45629	11629	257203	80392
FA 24:1	26036450	25220190	23696808	25089436	757552	456671	372848	575599	4160270	4121305	3849094	4090405	47296	29966	79562	17502
TG 52:3;1O|TG 16:0_19:1_17:2;1O	5163728	3318101	2064078	4829065	3993360	5072778	1908103	4272916	5147890	3557560	4779584	2618318	7740136	6715905	7247254	7831271
Cer 42:2;2O|Cer 18:2;2O/24:0	20818438	21288198	21398802	17235328	0	125459	0	0	3795828	4077627	4228234	3955963	0	0	0	0
PC O-40:6	114695	28976	30760	23633	0	0	0	0	3392560	3728425	3866323	5052654	0	0	0	0
Cer 57:14;4O	24497662	29624256	28905720	25791938	0	0	0	0	3677260	3210020	3151700	5979316	112610	49572	218245	90322
FA 18:1;2O	4452774	1832828	4377485	2962334	1970663	4856872	3533787	9780949	5025104	2103757	5398830	3425493	7302179	5384042	13369280	7823332
PC 39:6	18664	114869	55454	17321	0	0	14114	0	4095752	1264004	5560336	5029130	0	6312	7037	9815
Cer 36:0;2O|Cer 16:0;2O/20:0	14639009	7367694	15248198	5217009	1674087	175569	2196193	1400248	3496067	2947044	4194010	5273712	446566	678258	144944	249464
DGGA 36:2|DGGA 18:1_18:1	6866065	10406523	8311194	7890258	3119736	3033524	3724152	2821949	4564578	4238302	4522574	2561509	5485712	4658466	4736423	5021930
TG 48:1|TG 16:0_16:0_16:1	1162439	3887043	3356432	1407684	1314433	3487004	3584269	1525062	5059719	4527596	1965511	4242006	170583	231146	158684	57975
FA 18:2;2O	2911736	3788651	2530479	1850442	2862424	2338592	2222656	1600272	4708010	4223562	3154282	3706928	297111	97625	195109	339103
PC O-42:5|PC O-20:0_22:5	0	0	0	0	0	0	0	0	4226788	3987788	3124104	4382072	0	0	0	0
LPC O-17:1	0	0	0	0	0	0	0	0	3760341	5148010	2903122	3815749	0	0	0	0
SM 35:1;2O|SM 19:1;2O/16:0	57286372	59635892	58797100	59172036	0	0	0	0	4293599	3819172	3831702	3646801	71406	23611	29237	18067
Cer 40:1;3O|Cer 16:1;2O/24:0;(2OH)	70722912	26275304	26175892	65384512	142916	159668	152202	232028	5178200	4962565	450169	4961910	0	48670	52964	0
PE 37:1|PE 18:0_19:1	2191651	522346	3157854	2595212	713698	1049870	994059	890018	2717694	3911207	4170802	4703336	5509028	4802282	5918260	6388810
CL 68:3|CL 16:0_17:1_17:1_18:1	88772	45701	79335	110451	63804	66379	0	0	3140842	5048096	4087274	3195407	2901109	3834159	4111288	3843026
DG 33:0|DG 16:0_17:0	3198350	5268432	3757650	6839704	3603658	2692186	4588152	3458303	4101178	4191126	3053596	4120001	3210476	3134952	3385680	3171042
SM 42:0;2O	32271020	34383624	32620112	32652290	0	0	0	0	3183239	4085588	4573044	3602164	113801	0	0	0
Cer 45:1;2O|Cer 19:1;2O/26:0	3796479	5483810	3387967	2748185	3837588	1803780	3833407	2944416	3329864	3407103	4558293	4109680	543952	207625	237685	466401
NAE 15:4	3492396	3449442	3830950	3432514	3722070	5346653	5365214	4998409	3701979	3497651	3426372	4737302	288020	195336	582672	68056
Cer 42:0;4O|Cer 18:0;3O/24:0;(2OH)	10324994	11768594	12029300	9877508	4327892	3190586	4746612	4115549	3927980	3727327	3838171	3794548	5131386	5144824	4436892	4777486
DMPE 34:1|DMPE 16:0_18:1	168673456	176263120	176452096	179201904	0	0	0	0	4202032	3618216	3804242	3639373	218890	19250	354487	339045
DGGA 36:2|DGGA 17:1_19:1	791555	481316	970422	601546	14560	60594	93798	7685	4865272	1661002	4381288	4333424	298755	286902	182806	108763
DG 35:2|DG 17:1_18:1	2001106	1089505	1654023	542940	2313427	3364529	2344936	2726802	4047226	4466740	2353113	4366650	4794765	3686235	4924999	4945002
LPC 18:0	265065	300792	377283	455267	734613	1074969	1158592	1031913	2434907	5023304	5013314	2708203	2173122	1768496	1709951	2151010
MGDG 36:2|MGDG 18:1_18:1	5220008	4884472	3106891	4400090	893655	2089580	2008222	2174840	2307159	4318685	3517351	4983929	3292691	3225328	3242138	3130470
Cer 42:0;4O|Cer 18:0;3O/24:0;(2OH)	5116094	5517434	5239605	5158631	2583730	2098976	2459866	3018922	3872156	3538313	3501991	4198674	888692	496126	659857	806709
SM 33:0;2O	69306904	74451216	78361168	74920496	0	0	0	0	3907615	3663790	3627576	3839106	561360	644607	344804	361602
Cer 39:1;2O|Cer 16:1;2O/23:0	376512576	391025920	386103424	374476288	1508892	1816830	1962770	522246	2732256	2653908	6973373	2577492	3756026	3506193	3670664	3583182
PE 29:0|PE 14:0_15:0	33154508	33271686	33255978	32804896	0	0	0	0	3706064	3924736	3527019	3757531	1223796	1225864	1460798	1473547
FA 44:0	4089664	3207041	6521028	4697862	2493308	3082577	2499322	3775786	3928152	3764297	3062796	4000869	746838	779285	1585522	922843
PC 37:1	5898879	4680522	2832713	6619431	0	0	0	0	3490260	3534291	4159461	3556960	0	0	0	0
PG 31:1|PG 14:0_17:1	98689104	100525272	100342608	99139192	285955	262984	301400	306442	3926794	3587542	3694121	3515831	154483	106089	180520	178686
SM 43:1;2O|SM 19:1;2O/24:0	119232576	123222328	124715696	125774912	0	0	0	0	3779164	3649301	3632298	3662136	199456	172973	62125	103748
FA 18:0	3284950	11402936	4669842	3457850	4703036	4008291	3479320	4735696	3697442	4169344	4186795	2635774	3485848	3441536	2826946	4549696
PC 31:0|PC 14:0_17:0	5101343	5140430	5291994	5151112	0	0	0	0	4175656	3254570	3474794	3761030	2225033	1861057	2397791	2539099
FA 21:1;O	4550117	3712489	8141600	4521502	4108907	4307380	4045994	4065111	3730936	3970851	3431957	3512251	3084268	1193347	146250	1762100
SHexCer 42:0;3O	0	0	0	27930	33082	115840	76477	32515	3405430	3453236	3788316	3933926	460373	105937	322428	668450
PC 33:1	186270	379635	321735	137170	0	0	0	0	3898426	4088561	2725711	3866614	156983	45461	67350	78469
TG 50:1;1O|TG 16:0_16:0_18:1;1O	3161622	4745256	3894424	5888530	4815236	2492622	6343151	6506802	3856875	2820681	4026649	3863182	13463009	16238441	16241951	14994293
FA 28:0;2O	3235362	13521480	2178622	9803121	11443072	9215346	1613596	4024143	2760549	3533952	1132528	7085008	710122	1937999	1840058	930618
MMPE 34:1|MMPE 16:0_18:1	248553	163924	231986	268947	147305	61917	302401	289388	2376803	2634991	7259724	2196284	404058	116719	518663	642372
CL 67:5|CL 14:0_16:0_16:0_21:5	355691	476217	388874	411724	228244	0	138400	112182	3637532	3582482	3603740	3565683	0	0	0	0
TG 50:4|TG 16:1_16:1_18:2	7769183	5857667	3847473	2160411	3269170	6629137	3378474	5698060	3750408	3015092	3221211	4387534	331508	585688	597198	546131
PC 33:0|PC 15:0_18:0	5413690	5887452	5661424	6364762	0	0	0	0	2731756	4897730	1985619	4719384	0	0	0	0
FA 16:1;2O	6861444	7114170	5165678	6285292	4877506	4233188	6924197	5869302	2000626	4314866	3188205	4693608	568403	1085253	751597	507289
TG 50:2;1O|TG 16:0_16:0_18:2;1O	6322126	3320193	3808698	6177494	5939614	5465032	5771936	3229142	3213814	2736116	3677721	4530862	9934128	14722442	13432688	15146658
FA 14:0	3611419	3852998	3442778	5559423	4063295	4656236	3918319	2804692	3839228	3147267	4028886	3105630	18629598	24745632	32095638	24202732
PC 36:3	161820	74371	229839	129152	0	0	0	0	3808088	2718497	3486252	4097943	24717	57017	50501	35554
PC 38:2	0	184751	78276	0	0	64516	0	0	3183022	4388069	3876310	2636479	0	0	0	0
FA 20:4;3O	108029	0	137182	321798	200398	111635	0	0	3800125	3073287	3993983	3177830	2791	0	0	6392
Cer 40:2;2O|Cer 18:2;2O/22:0	49669128	50280156	50289684	50693968	0	158926	0	0	3705454	3198128	3468459	3658120	0	0	0	0
LPC 18:1	1161639	2001858	2162460	1705301	187794	6292	0	0	2556083	3486726	2366188	5564546	40081	0	0	2949861
Cer 41:0;3O|Cer 16:0;2O/25:0;O	10386370	26028214	10687552	11990011	2206811	905649	672519	1004752	4988298	3358424	2174464	3406308	62078	65606	64864	112922
SM 43:3;2O	302343	563350	774852	319476	0	0	0	0	3542856	3693112	3346996	3319260	0	0	0	0
LPC O-14:1	49433	139104	83958	215857	987251	181399	463630	142879	3633527	4009512	3033792	3208823	2919731	1967921	4738900	11602342
FA 14:0	10410769	12990900	10594200	13888246	587853	995166	324310	555605	3458117	2852828	3802646	3750489	3135474	4518366	4211778	4372315
FA 20:3;2O	10209848	10995504	10026442	9590265	22799	30561	37560	196901	3487778	3304732	3387468	3668329	0	0	0	0
FA 41:0	4202232	2199847	3311246	6186232	4091866	4858566	4616500	2417890	2336420	2569104	4913780	4006678	2664642	1614847	2661669	1671496
SHexCer 35:3;2O	2492548	3087425	2777556	2332158	769717	1020714	537419	913982	3599398	3208318	3426687	3534971	872042	148806	887606	1086469
FA 18:1;2O	18901974	15973431	13774058	15143845	9681348	9387291	10618884	6856284	2465369	4948118	1788448	4545132	189222	247028	504990	308783
PC 36:3	101728	474110	137358	45531	0	0	0	0	3074788	3520873	3176196	3868974	44037	26486	61549	23980
FA 18:3;2O	965590	1391860	2165593	1010099	3448757	2982900	3841524	2179793	2151377	6307508	3733980	1445667	25946	11767	26361	9311
Hex2Cer 42:1;2O	101430024	93505720	91482064	92618240	0	0	0	0	3316049	2804286	3669751	3536779	1121045	994508	1041740	1157131
TG 53:1;2O|TG 9:0_16:0_10:0;O(FA 18:0)	49356124	55060464	52295724	54863576	2554032	4720730	3368908	5609970	2567204	3241704	4738154	2732928	0	182843	187670	91636
Cer 42:2;2O|Cer 18:2;2O/24:0	14309518	12179954	15716878	22727402	657276	775537	414872	454349	3437442	3299347	3372334	3131196	692556	304423	487284	573690
PE 38:2	252807	137196	341300	351495	1283184	443889	469894	465724	2876229	3274357	3708855	3364959	925979	755511	1084748	1062682
FA 20:5	3129164	4499390	3106689	3038516	10123987	10819405	10630553	9271571	2825564	4809186	2733656	2841626	396203	364521	468563	527947
FA 16:0;O	5113692	2937650	2579073	2057151	3442036	2306815	2146712	3215315	3996196	2580014	3804177	2810160	18445274	26666580	41556076	25784696
SM 33:1;2O|SM 17:1;2O/16:0	36796572	34778780	35137240	37640128	0	0	0	0	3270376	2821730	3135836	3907358	47282	27902	42364	20621
DG 40:0|DG 16:0_24:0	6250952	5912438	5071359	4913164	5171515	5033490	4539088	4259294	2844838	3032256	4296876	2922281	2174844	3074817	3180784	2429835
SM 34:1;3O	1630412	2645260	2883986	1648745	0	0	0	0	2158964	3925720	3563094	3394803	0	0	0	0
HexCer 42:1;3O|HexCer 17:1;2O/25:0;O	26969576	27898334	27808830	26864078	0	0	0	0	1248516	9235773	1340313	1167834	51445	52814	97132	143480
PE 34:2	4116539	9434546	9052053	8068316	59043	359922	72195	225713	3230323	4424008	1341428	3839724	247885	530834	77209	476976
SM 41:2;2O	24291286	24773118	31009500	23622926	0	0	0	0	2282104	3228884	3543628	3735446	534926	362232	10978	14076
HBMP 53:2|HBMP 16:0_18:1_19:1	94225	37592	17634	46153	24469	88701	0	93475	3557505	2929486	2958267	3289214	1245003	998833	1441272	1701280
Hex2Cer 42:1;2O	269179680	288980160	293896960	291580032	0	0	0	0	3081928	2804286	3310573	3536779	1161925	779987	1283266	383171
PE 25:1	20591366	22113740	21300052	22243312	1240069	1738840	2174673	2289388	2756104	3530506	1875963	4546606	4913603	4629130	4557053	2134958
AHexCer 51:5;3O	1543874	507584	885339	1626355	0	0	0	0	3380169	2967929	2795058	3528046	64165	10724	0	95632
Cer 35:1;2O|Cer 18:1;2O/17:0	6804196	7077442	7195840	6388807	845769	1442524	666070	1070070	2107553	3594936	3550404	3382309	60895	105261	210472	106292
DG 42:0|DG 16:0_26:0	2979574	3287308	3862338	4105553	3788224	3486328	3470616	2862433	3222376	3792622	2780081	2741756	1414080	1518143	1381630	1486199
FA 28:0;2O	4847648	4298061	6245522	6413864	1435990	5510168	4366078	2151955	2194225	3783741	4435020	2111707	1711333	817189	979314	1315205
Cer 40:1;3O|Cer 16:1;2O/24:0;O	41439916	43449208	45058740	41869968	0	179978	171696	179446	3960483	2725400	3258806	2550457	1936573	1507072	450942	1746085
CL 71:5|CL 16:0_16:0_17:1_22:4	1419888	807875	616219	1157880	265765	61750	251650	77518	3047988	2814292	3189802	3434519	0	6962	9766	10311
FA 16:1;2O	4208134	6852050	2547985	4572099	862131	2733353	2793943	1473419	2848734	2077351	2389040	5119686	19824424	22897132	24400244	11798072
Cer 42:3;2O|Cer 18:2;2O/24:1	5792051	2176986	7622962	4440504	0	0	0	0	2617882	2128368	4789906	2878754	185345	85190	46001	65484
Cer 55:11;4O|Cer 18:1;2O/37:10;2O	31394866	26847586	30000132	32884542	0	0	0	0	2028054	3413740	3508775	3459884	0	0	38289	0
PE-Cer 41:6;3O	1664000	1466826	1435952	998823	1572266	1485079	1597676	1678524	3490669	3083079	3196112	2614052	0	0	0	0
FA 15:0;O	6695200	6011794	9582269	7011201	2682048	4285489	3703712	3257834	2696437	3068106	3167883	3339960	333403	154020	278742	155433
FA 25:0;2O	4163670	8307814	6059383	2679613	4539002	3397981	7295214	3414523	3153023	3669902	2443002	3005773	1546716	1852182	1754997	1544161
DG 41:0|DG 16:0_25:0	4237188	3973400	3997487	5162755	3670840	3340830	4026568	2087194	2879833	3387635	3355215	2647672	3160971	1415038	1523568	3620599
SM 52:3;3O|SM 34:2;2O(FA 18:0)	777176	502269	672554	817578	0	0	0	58190	2349823	3346400	3117496	3378930	0	0	0	0
PC O-42:6|PC O-20:1_22:5	0	0	23225	0	0	0	0	0	2448284	2274695	3495231	3898356	0	0	0	0
AHexCer 52:5;3O	2433781	2576555	2700300	3092200	207589	246109	184445	544161	3046088	2921350	3233668	2887686	106749	11844	309456	340454
FA 18:0;2O	3985471	3978625	4524546	3755908	3549114	3432910	2954191	3491911	2968127	2848347	3311415	2948063	3008128	3778344	2935020	2409358
LPE 18:1	3813981	3399112	5118412	3912089	57327	63056	86645	140618	4019833	3124109	3507078	1386458	0	44264	95485	68128
Cer 44:2;3O|Cer 18:2;2O/26:0;O	8747296	9224408	5527526	9369396	1569630	2479846	1436213	1820710	3083526	4618661	2687092	1639402	1344963	533088	1076368	602988
PG O-36:6|PG O-20:5_16:1	3387137	3859677	3720632	3671443	156304	214292	299403	276968	3056920	2646035	3202264	3118969	5842862	5514980	6961571	7829377
Cer 35:1;3O|Cer 21:1;2O/14:0;O	6706378	2094577	4885204	8291523	1707704	2069297	2365662	1654385	1916159	2445518	4529264	3088298	1538486	1123277	1351254	1919159
PC O-38:7|PC O-16:1_22:6	406921	744574	1342035	1232594	0	0	0	0	3152086	2760677	2550078	3489250	0	0	0	0
PE 32:1;O|PE 18:0_14:1;O	9504224	9933210	8883050	9185577	304714	305186	260222	526266	2871213	2749491	3235052	3063094	13608	7914	56893	87306
Cer 30:0;2O|Cer 16:0;2O/14:0	14159387	12497207	5790387	4061235	1583238	557197	1214338	997769	812719	1718735	4164498	5216340	568582	2622034	1799770	2291022
AHexCer 51:5;3O	4760524	6395138	6465508	5670817	348984	344009	319129	445788	3671362	3256856	2121580	2845426	27861	0	6948	52893
NAGly 18:2;O	5202307	4326996	3947599	3961428	4372606	2758022	4570044	4178348	3049753	2777917	1641126	4352986	282969	289844	216805	356975
Cer 39:1;2O|Cer 16:1;2O/23:0	635856960	656025344	636006592	639084736	0	0	0	0	2910444	2947025	2986723	2974091	840922	955677	1058790	1234965
HexCer 34:1;3O|HexCer 16:1;2O/18:0;O	5661305	5958458	5673312	5674584	0	0	0	0	4085166	2735068	2445954	2494156	0	0	6023	14070
TG 56:3|TG 16:1_20:1_20:1	4093348	4028677	3512270	4099013	3331992	2620674	2730876	3373030	3324931	2665226	3035260	2710031	786548	504039	444978	842665
DG 35:1|DG 16:0_19:1	1361302	2122982	2501053	2110223	1189495	1269218	1698796	840042	2640852	1939983	2465010	4667770	2579579	2355101	3043428	2998224
ST 28:2;O;Hex;FA 18:1	35138	53005	65528	32103	687590	591293	603459	598039	3497504	2454600	3037964	2722909	204908	197536	270887	221843
DGDG 30:1|DGDG 14:0_16:1	956929	390472	1179176	1067671	113515	336084	325119	423204	3476542	2771799	3296290	2068675	0	0	0	0
Cer 40:2;3O|Cer 18:1;2O/22:1;O	56492272	56403048	57622812	54797256	416981	996189	452372	264931	4385332	1628657	1644135	3917576	641120	536021	416146	821578
TG 52:5|TG 16:1_18:2_18:2	2626249	7539850	2768956	2123765	8080000	5311270	10674772	8325018	1834553	3146918	1173244	5415980	135630	313285	161599	73514
SM 32:5;2O	6224068	6859663	7333202	6709969	1541701	1932126	3109170	1871596	2322284	1769260	1639726	5836468	332404	591747	255870	315460
DGGA 36:2|DGGA 18:1_18:1	3601726	3621686	3054566	6328002	1951554	1776864	535402	1930579	2437094	1762434	4730940	2596112	2790809	2702417	2625884	2744942
CL 67:3|CL 16:0_17:1_16:1_18:1	64321	0	0	0	64990	59753	0	0	4310906	2595141	1861259	2757059	1090142	1471531	2668682	2507734
Cer 39:0;2O|Cer 16:0;2O/23:0	132109440	135817136	133498792	130925168	1434952	1231816	1165565	1048349	3274514	2790428	3963733	1449158	2083592	1322694	1919042	1650770
PC O-38:5	12275763	13176244	11650797	12598882	0	0	0	0	2297464	3248089	2149912	3715555	0	8077	5112	5220
FA 18:1	8796859	7430668	4581747	5064869	3764394	3634163	2083048	1426181	3724514	1438602	2585324	3633264	497177	889232	808118	753839
PC 30:1|PC 14:0_16:1	2422888	2491816	2383498	2564500	0	18792	0	30841	643059	4008637	1399000	5316376	9675	7799	4376	16798
SM 39:0;2O	365381344	400676512	425817824	392903936	0	0	0	0	2622535	2383126	3052321	3293505	1369611	1705398	1496705	1773370
TG 52:2;1O|TG 16:0_18:1_18:1;1O	5559651	3716562	3166326	4982713	2145905	2275082	3056858	2399786	2500044	4160552	2154900	2468928	6400572	12032821	13159688	13307565
PC O-36:0	46843	38111	259116	78321	0	0	0	0	2548654	3065748	3188775	2458646	0	0	0	0
CL 63:1|CL 14:0_16:0_16:0_17:1	555298	294553	447383	304566	0	0	0	0	515179	1712676	4197010	4832516	432550	34415	461630	302918
SM 39:1;3O	15300164	16087597	15261750	14537971	0	0	0	0	269449	3439840	3650392	3816438	0	0	0	6465
NAE 20:3	47283356	47265952	45803044	44951136	1114454	1504363	1198489	1379822	3323981	2316860	2560448	2911012	1750566	2389205	2125894	2257733
Cer 42:2;2O|Cer 18:1;2O/24:1	15270817	15115426	14966562	12973220	775926	971739	746140	836840	1566484	1816719	3824767	3835947	1731571	876266	205029	696338
FA 22:0;O	5107626	6933130	6605966	6063681	2788343	2508983	2955856	2826112	3015167	2562378	3264595	2200259	971583	1317542	653847	975358
Cer 41:1;2O|Cer 18:1;2O/23:0	144668560	134726992	139696768	131370648	1115528	494188	1507617	891373	3442423	3166906	1261115	3115752	2274318	2021984	2735350	2498048
PG 26:1|PG 12:0_14:1	3116348	2689893	2815020	2688940	4014376	19716	9510	53568	10095004	243427	234645	390219	21866	6077	17617	45834
FA 42:0	2046335	2884592	7754834	10491702	2626492	2076229	4939510	3089168	2359070	2984741	3364269	2254296	1708706	807492	2624420	1915180
AHexCer 52:7;3O	666314	845482	788265	888520	940260	1003856	1197888	1203538	2947452	1917676	3051179	3005437	0	0	0	0
FA 15:0	2009299	4104085	4932862	3647552	1702450	1167558	2147870	1637818	2136014	3487910	2191884	3034954	13280758	10668769	11225248	12687542

## Sheet: Lipids enriched in FBS+ OMV
	Lipid class	Metabolite name
	PC	PC 26:0;O|PC 18:0_8:0;O
		PC 30:1|PC 14:0_16:1
		PC 32:1.1
		PC 32:2
		PC 33:1		Lipid class	Number
		PC 33:1.1		PC	106
		PC 33:1|PC 16:0_17:1		SM	54
		PC 34:1		PE	36
		PC 34:1.1		FA	30
		PC 34:1.2		TG/DG/PG	21
		PC 34:1.3		BMP	17
		PC 34:2.2		Cer	14
		PC 35:1		CL	13
		PC 35:1.1		Other	11
		PC 35:8
		PC 36:0.1
		PC 36:0|PC 16:0_20:0
		PC 36:1
		PC 36:1|PC 18:0_18:1
		PC 36:2
		PC 36:2.2
		PC 36:2.3
		PC 36:3
		PC 36:3.2
		PC 36:3.3
		PC 36:4
		PC 36:4.1
		PC 37:1
		PC 37:1|PC 18:0_19:1
		PC 37:8
		PC 37:8.1
		PC 37:8.2
		PC 38:1|PC 18:0_20:1
		PC 38:2
		PC 38:2.1
		PC 38:2.2
		PC 38:2|PC 18:0_20:2
		PC 38:2|PC 18:1_20:1
		PC 38:3
		PC 38:3.1
		PC 38:3.2
		PC 38:4
		PC 38:4.1
		PC 38:4.2
		PC 38:4.3
		PC 38:5
		PC 38:5.1
		PC 38:5|PC 16:0_22:5
		PC 38:6
		PC 38:6.1
		PC 39:6
		PC 40:4
		PC 40:5
		PC 40:5.1
		PC 40:6
		PC 40:6.1
		PC 40:6.2
		PC 40:6|PC 18:0_22:6
		PC 40:7
		PC O-30:0
		PC O-32:0
		PC O-32:0|PC O-16:0_16:0
		PC O-32:1
		PC O-32:1|PC O-14:0_18:1
		PC O-33:1
		PC O-34:1
		PC O-34:2
		PC O-34:2.1
		PC O-34:3
		PC O-36:0
		PC O-36:3
		PC O-36:4
		PC O-38:7
		PC O-38:7|PC O-16:1_22:6
		PC O-39:10
		PC O-40:10
		PC O-40:5.1
		PC O-40:6
		PC O-40:8
		PC O-41:10
		PC O-42:5|PC O-20:0_22:5
		PC O-42:6|PC O-20:1_22:5
		LPC 16:0/0:0
		LPC 18:0
		LPC 18:0.1
		LPC 18:0/0:0
		LPC 18:1
		LPC 18:1/0:0
		LPC O-14:0
		LPC O-15:0
		LPC O-16:0
		LPC O-16:0.1
		LPC O-16:1
		LPC O-16:1.1
		LPC O-17:0
		LPC O-17:1
		LPC O-17:1.1
		LPC O-18:0
		LPC O-18:0.1
		LPC O-18:1
		LPC O-18:1.1
		LPC O-18:2
		LPC O-20:0
		LPC O-20:1
		LPC O-22:0
		LPC O-22:0.1
	SM	SM 31:1;2O
		SM 32:1;2O.1
		SM 34:0;2O.1
		SM 34:0;2O.3
		SM 34:1;2O.1
		SM 34:2;2O
		SM 34:2;2O|SM 18:2;2O/16:0
		SM 34:2;2O|SM 18:2;2O/16:0.1
		SM 34:2;3O
		SM 34:2;3O.1
		SM 34:2;3O.2
		SM 35:3;3O
		SM 36:1;2O
		SM 36:1;2O|SM 18:1;2O/18:0
		SM 36:1;2O|SM 18:1;2O/18:0.1
		SM 36:1;2O|SM 21:0;2O/15:1
		SM 36:2;2O
		SM 36:2;2O|SM 18:2;2O/18:0
		SM 36:2;2O|SM 18:2;2O/18:0.1
		SM 36:2;2O|SM 19:0;2O/17:2
		SM 37:2;2O
		SM 38:1;2O.1
		SM 38:2;2O.2
		SM 38:2;2O.4
		SM 39:1;2O|SM 18:1;2O/21:0
		SM 40:1;2O.1
		SM 40:3;2O
		SM 41:3;2O
		SM 41:3;2O.1
		SM 41:3;2O.2
		SM 42:1;2O.1
		SM 42:1;2O.2
		SM 42:2;2O
		SM 42:2;2O.1
		SM 42:2;2O.2
		SM 42:2;2O|SM 18:1;2O/24:1
		SM 42:2;2O|SM 18:1;2O/24:1.1
		SM 42:2;2O|SM 18:2;2O/24:0
		SM 42:3;2O
		SM 42:3;2O|SM 18:2;2O/24:1
		SM 42:4;2O
		SM 42:4;2O.1
		SM 42:4;2O.2
		SM 42:5;2O
		SM 42:5;2O.1
		SM 43:3;2O
		SM 43:3;2O.1
		SM 44:2;2O
		SM 44:2;2O.1
		SM 44:2;2O.2
		SM 44:2;2O.3
		SM 44:3;2O
		SM 44:3;2O.1
		SM 52:3;3O|SM 34:2;2O(FA 18:0)
	PE	PE 28:0|PE 13:0_15:0
		PE 30:0|PE 14:0_16:0
		PE 32:1|PE 16:0_16:1.1
		PE 32:4|PE 16:2_16:2
		PE 32:6|PE 16:2_16:4
		PE 33:1|PE 16:0_17:1
		PE 33:4|PE 17:0_16:4
		PE 34:1|PE 16:0_18:1
		PE 34:1|PE 17:0_17:1
		PE 34:2|PE 16:0_18:2
		PE 34:2|PE 16:0_18:2.1
		PE 34:2|PE 16:1_18:1
		PE 35:2;2O|PE 18:1_17:1;2O
		PE 35:2|PE 17:1_18:1
		PE 36:2|PE 18:1_18:1
		PE 36:2|PE 18:1_18:1.1
		PE 36:4
		PE 36:5
		PE 37:2|PE 18:1_19:1
		PE 37:5
		PE 38:2
		PE 38:5.1
		LPE 16:0
		LPE 16:0.1
		LPE 17:1.1
		LPE 18:0
		LPE O-20:1
		LPE O-20:1.1
		DMPE 32:2|DMPE 16:1_16:1
		DMPE 34:2|DMPE 17:1_17:1
		MMPE 32:1|MMPE 16:0_16:1
		MMPE 33:1
		MMPE 33:1|MMPE 16:0_17:1
		MMPE 34:1|MMPE 16:0_18:1
		MMPE 34:2|MMPE 17:1_17:1
		LNAPE 33:1|LNAPE 16:1/N-17:0
	FA	FA 16:1
		FA 16:4
		FA 17:1
		FA 17:1;2O
		FA 18:0.1
		FA 18:1
		FA 18:1.6
		FA 18:1;2O
		FA 18:1;2O.3
		FA 18:2;O
		FA 19:1
		FA 19:1;2O
		FA 20:3
		FA 20:3;2O
		FA 20:4
		FA 20:4;2O
		FA 20:4;2O.1
		FA 20:4;3O
		FA 20:4;O.1
		FA 22:4
		FA 22:4;2O
		FA 22:5
		FA 22:5;2O
		FA 22:5;O
		FA 22:6
		FA 26:5
		FA 29:0
		FA 38:0.1
		FA 40:0
		FA 40:5.1
	TG/DG/PG	TG 41:0|TG 12:0_14:0_15:0
		TG 58:1|TG 16:0_24:0_18:1
		DG 30:0
		DG 32:1|DG 16:0_16:1
		DG 40:5
		DGDG 30:1|DGDG 14:0_16:1
		DGGA 36:2|DGGA 17:1_19:1
		DGTS 37:8|DGTS 17:3_20:5
		MGDG 34:2|MGDG 16:1_18:1
		MGDG 35:1|MGDG 16:0_19:1
		MGDG 36:1|MGDG 18:0_18:1
		PG 26:1|PG 12:0_14:1
		PG 32:0|PG 16:0_16:0
		PG 32:1|PG 16:0_16:1.2
		PG 32:2|PG 16:1_16:1
		PG 33:1|PG 16:0_17:1.1
		PG 34:1|PG 16:0_18:1.2
		PG 34:2|PG 16:1_18:1
		PG 34:2|PG 16:1_18:1.2
		PG 35:2|PG 16:1_19:1
		PG 36:2|PG 17:1_19:1
	BMP	BMP 32:0|BMP 16:0_16:0
		BMP 32:1|BMP 16:0_16:1
		BMP 33:1|BMP 16:0_17:1
		BMP 34:1|BMP 16:0_18:1
		HBMP 47:1|HBMP 16:0/14:0_17:1
		HBMP 48:1|HBMP 16:0_16:0_16:1
		HBMP 48:2|HBMP 16:1/16:0_16:1
		HBMP 49:1|HBMP 16:0/16:0_17:1
		HBMP 49:2|HBMP 16:0/16:1_17:1
		HBMP 50:1|HBMP 16:0/16:0_18:1
		HBMP 50:2|HBMP 16:0/16:1_18:1
		HBMP 51:1|HBMP 16:0/18:0_17:1
		HBMP 51:2|HBMP 16:0/17:1_18:1
		HBMP 52:1|HBMP 16:0_18:0_18:1
		HBMP 52:2|HBMP 16:0/17:1_19:1
		HBMP 52:2|HBMP 18:1/16:0_18:1
		HBMP 53:2|HBMP 16:0_18:1_19:1
	Cer	AHexCer 43:2;3O
		AHexCer 48:5;3O|AHexCer (O-14:1)18:1;2O/16:3;O
		AHexCer 48:8;3O
		AHexCer 48:8;3O.1
		AHexCer 49:8;3O
		AHexCer 50:5;3O
		AHexCer 50:8;3O|AHexCer (O-16:2)34:6;3O
		AHexCer 50:9;3O
		AHexCer 51:5;3O
		AHexCer 51:9;3O
		AHexCer 52:7;3O
		AHexCer 52:9;3O
		SHexCer 42:0;3O
		SHexCer 47:1;3O
	CL	CL 63:1|CL 14:0_16:0_16:0_17:1
		CL 64:2|CL 16:0_16:1_16:0_16:1
		CL 65:2|CL 16:0_16:1_16:0_17:1
		CL 66:2|CL 16:0_17:1_16:0_17:1
		CL 66:2|CL 32:1_34:1
		CL 66:3|CL 16:0_16:1_16:1_18:1
		CL 67:2|CL 16:0_17:1_16:0_18:1
		CL 67:3|CL 16:0_17:1_16:1_18:1
		CL 67:5|CL 14:0_16:0_16:0_21:5
		CL 68:5|CL 16:0_16:0_16:0_20:5
		CL 71:5|CL 16:0_16:0_17:1_22:4
		CL 72:1|CL 18:0_18:0_18:0_18:1
		CL 73:7|CL 17:1_17:1_17:1_22:4
	Other	CE 20:4
		CE 22:6
		NAE 13:1
		NAE 16:2.2
		NAE 19:5
		NAOrn 16:0;O
		NAOrn 18:1;O
		NAOrn 30:0
		NAOrn 34:1|NAOrn 16:0/18:1
		ST 28:2;O;Hex;FA 16:1
		ST 28:2;O;Hex;FA 18:1
