# Supplementary material for: Outer membrane vesicles from a mosquito commensal mediate targeted killing of Plasmodium parasites via the phosphatidylcholine scavenging pathway
Source: Nat Commun. 2023 Aug 24;14:5157. doi: 10.1038/s41467-023-40887-6 (PMC10449815; doi:10.1038/s41467-023-40887-6)
Supplement: Supplementary file 12 — Source Data [file 41467_2023_40887_MOESM12_ESM.xlsx]

## Sheet: Fig.1d, f
Fig.1d											Fig.1f
Nanoparticle Tracking Analysis NTA (Malvern Panalytical) of Su_YN1 culture											OMVs quantification by BCA method
NTA ananlysis of FBS- group					NTA ananlysis of FBS+ group						FBS-	FBS+
Bin centre (nm)	Concentration (particles / ml)	Concentration (particles / ml)	Concentration (particles / ml)		Bin centre (nm)	Concentration (particles / ml)	Concentration (particles / ml)	Concentration (particles / ml)			0.163958	4.97228
0.5	0	0	0		0.5	0	0	0			0.00549805	5.54156
1.5	0	0	0		1.5	0	0	0			0.156113	5.6324
2.5	0	0	0		2.5	0	0	0
3.5	0	0	0		3.5	0	0	0
4.5	0	0	0		4.5	0	0	0
5.5	0	0	0		5.5	0	0	0
6.5	0	0	0		6.5	0	0	0
7.5	0	0	0		7.5	0	0	0
8.5	0	0	0		8.5	0	0	0
9.5	0	0	0		9.5	0	0	0
10.5	0	0	0		10.5	0	0	0
11.5	0	0	0		11.5	0	0	0
12.5	0	0	0		12.5	0	0	0
13.5	0	3243.24	0		13.5	0	0	0
14.5	0	198739	0		14.5	0	0	0
15.5	0	2.26302e+06	0		15.5	0	0	0
16.5	0	8.28149e+06	0		16.5	0	0	0
17.5	0	1.45908e+07	0		17.5	0	0	0
18.5	0	1.62795e+07	0		18.5	0	0	0
19.5	0	1.35904e+07	0		19.5	0	0	0
20.5	0	9.27833e+06	0		20.5	0	0	0
21.5	0	5.39955e+06	0		21.5	0	0	0
22.5	0	2.73387e+06	0		22.5	0	0	0
23.5	0	1.22757e+06	0		23.5	0	0	0
24.5	0	503694	0		24.5	0	0	0
25.5	0	197658	0		25.5	0	0	0
26.5	0	78828.8	0		26.5	0	0	0
27.5	0	34234.2	0		27.5	0	0	0
28.5	0	17387.4	0		28.5	0	0	0
29.5	0	10991	0		29.5	0	0	0
30.5	0	8963.96	0		30.5	0	0	0
31.5	90.0901	9684.68	0		31.5	0	0	0
32.5	315.315	13648.6	0		32.5	0	0	0
33.5	945.946	24279.3	0		33.5	0	0	0
34.5	2657.66	51756.8	0		34.5	0	0	0
35.5	6981.98	124144	135.135		35.5	0	0	0
36.5	17117.1	314369	450.45		36.5	0	0	0
37.5	39459.5	792703	1306.31		37.5	0	0	0
38.5	86261.3	1.89842e+06	3603.6		38.5	0	0	0
39.5	179865	4.17338e+06	9054.05		39.5	0	0	0
40.5	359054	8.25045e+06	20991		40.5	0	0	0
41.5	687748	1.454e+07	45540.5		41.5	0	0	0
42.5	1.26428e+06	2.28526e+07	93063.1		42.5	0	0	0
43.5	2.22887e+06	3.22465e+07	180180		43.5	0	0	0
44.5	3.76284e+06	4.12671e+07	332027		44.5	0	0	0
45.5	6.07491e+06	4.8448e+07	584234		45.5	0	0	0
46.5	9.37108e+06	5.27817e+07	983784		46.5	0	0	0
47.5	1.38137e+07	5.39526e+07	1.58734e+06		47.5	0	0	0
48.5	1.94822e+07	5.23056e+07	2.45604e+06		48.5	0	0	0
49.5	2.6351e+07	4.86376e+07	3.64631e+06		49.5	0	0	0
50.5	3.42939e+07	4.39252e+07	5.19779e+06		50.5	0	0	0
51.5	4.31105e+07	3.90849e+07	7.12243e+06		51.5	0	0	0
52.5	5.25617e+07	3.48294e+07	9.39878e+06		52.5	0	0	0
53.5	6.23964e+07	3.16372e+07	1.19761e+07		53.5	0	0	0
54.5	7.23611e+07	2.98151e+07	1.47895e+07		54.5	0	0	0
55.5	8.21933e+07	2.9611e+07	1.77823e+07		55.5	0	0	0
56.5	9.16073e+07	3.13438e+07	2.09314e+07		56.5	127.389	0	0
57.5	1.00287e+08	3.55275e+07	2.42666e+07		57.5	573.248	0	0
58.5	1.07899e+08	4.29659e+07	2.78836e+07		58.5	2070.06	0	0
59.5	1.14123e+08	5.47479e+07	3.19482e+07		59.5	6656.05	0	95.5414
60.5	1.18708e+08	7.19752e+07	3.66953e+07		60.5	19363.1	0	286.624
61.5	1.21527e+08	9.49717e+07	4.24246e+07		61.5	51082.8	0	828.025
62.5	1.22619e+08	1.219e+08	4.9492e+07		62.5	123471	127.389	2388.54
63.5	1.22203e+08	1.47466e+08	5.82905e+07		63.5	275732	541.401	6496.82
64.5	1.20654e+08	1.63453e+08	6.92111e+07		64.5	573185	1974.52	16687.9
65.5	1.18451e+08	1.62433e+08	8.2571e+07		65.5	1.11739e+06	6878.98	40859.9
66.5	1.16111e+08	1.42905e+08	9.85011e+07		66.5	2.05697e+06	22229.3	95477.7
67.5	1.14138e+08	1.11069e+08	1.168e+08		67.5	3.59838e+06	67006.4	213408
68.5	1.12977e+08	7.69406e+07	1.36787e+08		68.5	6.01615e+06	187930	456911
69.5	1.12992e+08	4.84236e+07	1.57223e+08		69.5	9.66213e+06	490796	938471
70.5	1.14462e+08	2.84694e+07	1.76368e+08		70.5	1.4973e+07	1.19436e+06	1.85089e+06
71.5	1.17571e+08	1.61782e+07	1.92225e+08		71.5	2.24746e+07	2.71089e+06	3.50799e+06
72.5	1.2239e+08	9.22509e+06	2.02947e+08		72.5	3.27817e+07	5.74631e+06	6.39287e+06
73.5	1.28848e+08	5.48086e+06	2.07275e+08		73.5	4.65907e+07	1.13938e+07	1.1207e+07
74.5	1.3668e+08	3.51275e+06	2.04848e+08		74.5	6.4663e+07	2.11746e+07	1.89069e+07
75.5	1.45362e+08	2.50023e+06	1.96265e+08		75.5	8.77943e+07	3.69722e+07	3.07108e+07
76.5	1.54069e+08	2.01874e+06	1.82875e+08		76.5	1.16771e+08	6.08226e+07	4.80564e+07
77.5	1.61679e+08	1.87158e+06	1.66407e+08		77.5	1.52307e+08	9.45731e+07	7.24978e+07
78.5	1.66869e+08	1.99725e+06	1.48586e+08		78.5	1.94972e+08	1.39482e+08	1.05543e+08
79.5	1.68326e+08	2.43671e+06	1.30849e+08		79.5	2.45104e+08	1.95877e+08	1.48453e+08
80.5	1.65035e+08	3.34811e+06	1.14211e+08		80.5	3.02729e+08	2.62979e+08	2.02033e+08
81.5	1.56582e+08	5.07059e+06	9.92616e+07		81.5	3.67481e+08	3.38971e+08	2.66471e+08
82.5	1.4333e+08	8.24514e+06	8.62419e+07		82.5	4.38556e+08	4.21273e+08	3.4125e+08
83.5	1.26391e+08	1.39865e+07	7.51501e+07		83.5	5.14707e+08	5.06957e+08	4.25159e+08
84.5	1.07386e+08	2.4033e+07	6.58397e+07		84.5	5.94272e+08	5.9318e+08	5.16401e+08
85.5	8.80655e+07	4.0662e+07	5.80966e+07		85.5	6.75272e+08	6.77524e+08	6.12759e+08
86.5	6.99405e+07	6.60157e+07	5.16903e+07		86.5	7.5554e+08	7.58207e+08	7.11796e+08
87.5	5.40454e+07	1.00592e+08	4.64036e+07		87.5	8.3289e+08	8.34127e+08	8.11038e+08
88.5	4.08747e+07	1.41326e+08	4.20482e+07		88.5	9.05283e+08	9.04803e+08	9.0812e+08
89.5	3.04641e+07	1.80729e+08	3.84693e+07		89.5	9.70994e+08	9.70221e+08	1.00088e+09
90.5	2.25433e+07	2.0872e+08	3.55454e+07		90.5	1.02872e+09	1.03067e+09	1.08742e+09
91.5	1.66945e+07	2.17055e+08	3.31851e+07		91.5	1077675000	1.08656e+09	1.16609e+09
92.5	1.24714e+07	2.03625e+08	3.13232e+07		92.5	1.11756e+09	1.13831e+09	1.23552e+09
93.5	9.47135e+06	1.73381e+08	2.99158e+07		93.5	1.14856e+09	1.18621e+09	1.29458e+09
94.5	7.36563e+06	1.35321e+08	2.89376e+07		94.5	1.17126e+09	1.23039e+09	1.34243e+09
95.5	5.90369e+06	9.80769e+07	2.83782e+07		95.5	1.18651e+09	1.27077e+09	1.37851e+09
96.5	4.90387e+06	6.7035e+07	2.82411e+07		96.5	1.19538e+09	1.30711e+09	1.40255e+09
97.5	4.23964e+06	4.39541e+07	2.85424e+07		97.5	1.19897e+09	1.33899e+09	1.41466e+09
98.5	3.82635e+06	2.81508e+07	2.93103e+07		98.5	1.19839e+09	1.36589e+09	1.41528e+09
99.5	3.61077e+06	1.7934e+07	3.05851e+07		99.5	1.19469e+09	1.38728e+09	1.40524e+09
100.5	3.56333e+06	1.15672e+07	3.24191e+07		100.5	1.18876e+09	1.40263e+09	1.38569e+09
101.5	3.67306e+06	7.67856e+06	3.48753e+07		101.5	1.18138e+09	1.41152e+09	1.35807e+09
102.5	3.94491e+06	5.32351e+06	3.80252e+07		102.5	1.17315e+09	1.4137e+09	1.32402e+09
103.5	4.39856e+06	3.90261e+06	4.19448e+07		103.5	1.16453e+09	1.40908e+09	1.28526e+09
104.5	5.06815e+06	3.05486e+06	4.67074e+07		104.5	1.15588e+09	1.39781e+09	1243535000
105.5	6.0027e+06	2.57099e+06	5.23745e+07		105.5	1.1474e+09	1.38026e+09	1.20052e+09
106.5	7.26527e+06	2.33563e+06	5.89829e+07		106.5	1.13925e+09	1.35697e+09	1.1577e+09
107.5	8.93099e+06	2.29266e+06	6.65311e+07		107.5	1.13148e+09	1.32867e+09	1.1164e+09
108.5	1.10813e+07	2.42752e+06	7.49639e+07		108.5	1.12413e+09	1.2962e+09	1.07767e+09
109.5	1.37937e+07	2.76063e+06	8.41604e+07		109.5	1.11718e+09	1.26046e+09	1.04235e+09
110.5	1.7127e+07	3.35014e+06	9.39255e+07		110.5	1.11061e+09	1.22238e+09	1.01105e+09
111.5	2.11006e+07	4.30239e+06	1.03991e+08		111.5	1.1044e+09	1.18287e+09	9.84162e+08
112.5	2.5674e+07	5.79036e+06	1.14021e+08		112.5	1.09853e+09	1.14276e+09	9.61912e+08
113.5	3.07291e+07	8.07928e+06	1.23637e+08		113.5	1.09297e+09	1.10283e+09	9.44373e+08
114.5	3.6063e+07	1.15546e+07	1.32437e+08		114.5	1.0877e+09	1.06372e+09	9.31486e+08
115.5	4.13974e+07	1.67419e+07	1.40028e+08		115.5	1.08271e+09	1.02599e+09	9.23091e+08
116.5	4.64057e+07	2.42955e+07	1.4606e+08		116.5	1.07796e+09	9.90085e+08	9.18934e+08
117.5	5.07551e+07	3.49227e+07	1.50246e+08		117.5	1.07343e+09	9.56327e+08	9.18681e+08
118.5	5.41557e+07	4.92099e+07	1.52387e+08		118.5	1.06905e+09	9.24958e+08	9.21921e+08
119.5	5.64035e+07	6.73395e+07	1.52378e+08		119.5	1.06473e+09	8.96132e+08	9.28174e+08
120.5	5.7408e+07	8.87484e+07	1.50211e+08		120.5	1.06036e+09	8.69927e+08	9.36887e+08
121.5	5.71982e+07	1.11862e+08	1.45973e+08		121.5	1.05578e+09	8.46361e+08	9.47442e+08
122.5	5.59069e+07	1.3409e+08	1.39827e+08		122.5	1.0508e+09	8.25398e+08	9.59157e+08
123.5	5.37409e+07	1.52233e+08	1.32011e+08		123.5	1.04517e+09	8.06965e+08	9.71297e+08
124.5	5.09438e+07	1.63261e+08	1.2281e+08		124.5	1.03864e+09	7.90951e+08	9.83088e+08
125.5	4.77618e+07	1.65218e+08	1.12551e+08		125.5	1.03091e+09	7.77221e+08	9.93736e+08
126.5	4.44177e+07	1.57843e+08	1.01581e+08		126.5	1.02167e+09	7.65618e+08	1.00245e+09
127.5	4.10948e+07	1.42636e+08	9.0254e+07		127.5	1.0106e+09	7.55967e+08	1.00848e+09
128.5	3.79311e+07	1.22329e+08	7.89123e+07		128.5	9.97408e+08	7.48081e+08	1.01113e+09
129.5	3.50208e+07	1.00035e+08	6.78726e+07		129.5	9.81834e+08	7.41761e+08	1.00982e+09
130.5	3.24203e+07	7.84582e+07	5.74106e+07		130.5	9.63663e+08	7.36798e+08	1.0041e+09
131.5	3.01568e+07	5.94272e+07	4.77483e+07		131.5	9.42752e+08	7.32978e+08	9.93675e+08
132.5	2.82364e+07	4.38083e+07	3.90462e+07		132.5	9.19041e+08	7.30079e+08	9.78416e+08
133.5	2.66511e+07	3.16956e+07	3.13995e+07		133.5	8.92565e+08	7.2788e+08	9.58392e+08
134.5	2.53855e+07	2.27062e+07	2.48403e+07		134.5	8.63459e+08	7.26153e+08	9.33846e+08
135.5	2.44202e+07	1.62518e+07	1.93446e+07		135.5	8.31954e+08	7.24674e+08	9.05188e+08
136.5	2.37353e+07	1.17263e+07	1.48436e+07		136.5	7.98371e+08	7.23222e+08	8.72964e+08
137.5	2.33116e+07	8.60315e+06	1.12364e+07		137.5	7.63108e+08	7.21579e+08	8.37832e+08
138.5	2.31317e+07	6.46991e+06	8.40432e+06		138.5	7.26616e+08	7.19537e+08	8.00515e+08
139.5	2.31804e+07	5.02383e+06	6.22275e+06		139.5	6.89385e+08	7.16898e+08	7.61769e+08
140.5	2.34436e+07	4.05302e+06	4.57099e+06		140.5	6.51912e+08	7.13477e+08	7.22342e+08
141.5	2.39084e+07	3.41455e+06	3.33941e+06		141.5	6.14684e+08	7.09105e+08	6.82941e+08
142.5	2.45618e+07	3.01523e+06	2.43311e+06		142.5	5.78156e+08	7.0363e+08	6.44209e+08
143.5	2.53891e+07	2.79734e+06	1.77333e+06		143.5	5.42735e+08	6.96923e+08	6.06704e+08
144.5	2.63731e+07	2.72883e+06	1.29694e+06		144.5	5.0877e+08	6.88875e+08	5.70889e+08
145.5	2.74919e+07	2.7973e+06	955000		145.5	4.76543e+08	6.79402e+08	5.37128e+08
146.5	2.87179e+07	3.00707e+06	710450		146.5	4.46267e+08	6.68445e+08	5.05694e+08
147.5	3.00158e+07	3.37847e+06	535721		147.5	4.1809e+08	6.55971e+08	4.76767e+08
148.5	3.13418e+07	3.94883e+06	410856		148.5	3.921e+08	6.41976e+08	4.50454e+08
149.5	3.26428e+07	4.7745e+06	321486		149.5	3.6833e+08	6.26478e+08	4.26798e+08
150.5	3.38569e+07	5.93302e+06	257432		150.5	3.4677e+08	6.09527e+08	4.05787e+08
151.5	3.49145e+07	7.52257e+06	211486		151.5	3.27373e+08	5.91196e+08	3.87375e+08
152.5	3.57409e+07	9.65739e+06	178649		152.5	3.10064e+08	5.71584e+08	3.71485e+08
153.5	3.62609e+07	1.2453e+07	155495		153.5	2.94749e+08	5.50811e+08	3.58022e+08
154.5	3.64038e+07	1.59987e+07	139595		154.5	2.81322e+08	5.29022e+08	3.46883e+08
155.5	3.61101e+07	2.03136e+07	129459		155.5	2.69668e+08	5.06377e+08	3.37956e+08
156.5	3.53385e+07	2.52909e+07	123964		156.5	2.59672e+08	4.83051e+08	3.31133e+08
157.5	3.40714e+07	3.06439e+07	122568		157.5	2.51218e+08	4.59231e+08	3.26304e+08
158.5	3.23205e+07	3.58793e+07	125090		158.5	2.44191e+08	4.35109e+08	3.23364e+08
159.5	3.01277e+07	4.03286e+07	131622		159.5	2.38482e+08	4.10882e+08	3.22207e+08
160.5	2.75651e+07	4.32569e+07	142477		160.5	2.33987e+08	3.86744e+08	3.22728e+08
161.5	2.47287e+07	4.40402e+07	158378		161.5	2.30604e+08	3.62881e+08	3.2482e+08
162.5	2.17316e+07	4.23607e+07	180450		162.5	2.28236e+08	3.39469e+08	3.28368e+08
163.5	1.86931e+07	3.83405e+07	210045		163.5	2.2679e+08	3.1667e+08	3.33248e+08
164.5	1.57284e+07	3.25454e+07	249144		164.5	2.26173e+08	2.94628e+08	3.39318e+08
165.5	1.29381e+07	2.58404e+07	300315		165.5	2.26295e+08	2.73468e+08	3.46418e+08
166.5	1.04009e+07	1.91517e+07	366622		166.5	2.27065e+08	2.53292e+08	3.54363e+08
167.5	8.16946e+06	1.32312e+07	452027		167.5	2.28392e+08	2.3418e+08	3.62941e+08
168.5	6.26896e+06	8.5136e+06	561126		168.5	2.30182e+08	2.1619e+08	3.71908e+08
169.5	4.70009e+06	5.10063e+06	699324		169.5	2.3234e+08	1.99359e+08	3.8099e+08
170.5	3.44369e+06	2.8459e+06	872568		170.5	2.34768e+08	1.83703e+08	3.89885e+08
171.5	2.46667e+06	1.47977e+06	1.08721e+06		171.5	2.37368e+08	1.6922e+08	3.98266e+08
172.5	1.72811e+06	717838	1.34946e+06		172.5	2.4004e+08	1.55893e+08	4.05786e+08
173.5	1.18495e+06	325360	1.66495e+06		173.5	2.42683e+08	1.43691e+08	4.12093e+08
174.5	795856	138018	2.03784e+06		174.5	2.45197e+08	1.32573e+08	4.16841e+08
175.5	524054	54909.9	2.47018e+06		175.5	2.47488e+08	1.22488e+08	4.19704e+08
176.5	338604	20540.5	2.9609e+06		176.5	2.49462e+08	1.13383e+08	4.20393e+08
177.5	214955	7252.25	3.50527e+06		177.5	2.51035e+08	1.05198e+08	4.18673e+08
178.5	134234	2432.43	4.09432e+06		178.5	2.52131e+08	9.78733e+07	4.14378e+08
179.5	82567.6	765.766	4.71482e+06		179.5	2.52682e+08	9.13478e+07	4.07422e+08
180.5	50090.1	225.225	5.34977e+06		180.5	2.52634e+08	8.55632e+07	3.97809e+08
181.5	30000	45.045	5.97932e+06		181.5	2.51943e+08	8.0463e+07	3.85633e+08
182.5	17792.8	0	6.58194e+06		182.5	2.5058e+08	7.59942e+07	3.7108e+08
183.5	10450.5	0	7.13631e+06		183.5	2.4853e+08	7.21078e+07	3.54412e+08
184.5	6081.08	0	7.62275e+06		184.5	2.45791e+08	6.87588e+07	3.35962e+08
185.5	3513.51	0	8.02509e+06		185.5	2.42371e+08	6.59069e+07	3.16109e+08
186.5	2027.03	0	8.33176e+06		186.5	2.38295e+08	6.35164e+07	2.95265e+08
187.5	1171.17	0	8.53635e+06		187.5	2.33594e+08	6.15561e+07	2.73847e+08
188.5	675.676	0	8.63815e+06		188.5	2.28311e+08	5.99995e+07	2.52263e+08
189.5	360.36	0	8.64153e+06		189.5	2.22495e+08	5.88243e+07	2.3089e+08
190.5	225.225	0	8.55527e+06		190.5	2.16202e+08	5.80125e+07	2.10064e+08
191.5	135.135	0	8.39135e+06		191.5	2.09489e+08	5.75501e+07	1.90069e+08
192.5	90.0901	0	8.16405e+06		192.5	2.0242e+08	5.74271e+07	1.71129e+08
193.5	0	0	7.88847e+06		193.5	1.95057e+08	5.76369e+07	1.5341e+08
194.5	0	0	7.57959e+06		194.5	1.87462e+08	5.81762e+07	1.37022e+08
195.5	0	0	7.25162e+06		195.5	1.79697e+08	5.9045e+07	1.2202e+08
196.5	0	0	6.91707e+06		196.5	1.71821e+08	6.02459e+07	1.08418e+08
197.5	0	0	6.58689e+06		197.5	1.6389e+08	6.17839e+07	9.61895e+07
198.5	0	0	6.27e+06		198.5	1.55957e+08	6.36664e+07	8.52802e+07
199.5	0	0	5.97338e+06		199.5	148070000	6.59018e+07	7.56148e+07
200.5	0	0	5.70257e+06		200.5	1.40273e+08	6.85003e+07	6.71041e+07
201.5	0	0	5.46144e+06		201.5	1.32607e+08	7.14718e+07	5.96509e+07
202.5	0	0	5.25288e+06		202.5	1.25108e+08	7.48265e+07	5.31556e+07
203.5	0	0	5.07896e+06		203.5	1.17806e+08	7.8573e+07	4.75197e+07
204.5	0	0	4.94108e+06		204.5	1.10728e+08	8.27179e+07	4.26491e+07
205.5	0	0	4.84045e+06		205.5	1.03898e+08	8.72645e+07	3.84555e+07
206.5	0	0	4.77815e+06		206.5	9.73338e+07	9.22112e+07	3.48582e+07
207.5	0	0	4.75541e+06		207.5	9.10504e+07	9.75508e+07	3.17845e+07
208.5	0	0	4.77378e+06		208.5	8.5059e+07	1.03268e+08	2.91695e+07
209.5	0	0	4.83527e+06		209.5	7.93673e+07	1.09341e+08	2.69564e+07
210.5	0	0	4.94243e+06		210.5	7.39797e+07	1.15734e+08	2.50961e+07
211.5	0	0	5.09856e+06		211.5	6.88979e+07	1.22403e+08	2.35463e+07
212.5	0	0	5.30779e+06		212.5	6.41205e+07	1.29291e+08	2.22712e+07
213.5	0	0	5.57514e+06		213.5	5.96442e+07	1.36328e+08	2.12408e+07
214.5	0	0	5.90658e+06		214.5	5.5463e+07	1.43431e+08	2.04303e+07
215.5	0	0	6.30914e+06		215.5	5.15696e+07	1.50505e+08	1.98196e+07
216.5	0	0	6.79081e+06		216.5	4.79549e+07	1.57444e+08	1.93929e+07
217.5	0	0	7.36068e+06		217.5	4.46084e+07	1.64132e+08	1.9138e+07
218.5	0	0	8.0286e+06		218.5	4.15189e+07	1.70449e+08	1.90463e+07
219.5	0	0	8.80523e+06		219.5	3.86742e+07	1.76272e+08	1.91119e+07
220.5	0	0	9.70131e+06		220.5	3.60618e+07	1.81476e+08	1.93319e+07
221.5	0	0	1.07276e+07		221.5	3.36689e+07	1.85945e+08	1.97059e+07
222.5	0	0	1.18938e+07		222.5	3.14825e+07	1.89573e+08	2.02357e+07
223.5	0	0	1.32078e+07		223.5	2.94898e+07	1.92267e+08	2.09252e+07
224.5	0	0	1.46747e+07		224.5	2.76784e+07	1.93956e+08	2.17802e+07
225.5	0	0	1.6295e+07		225.5	2.6036e+07	1.94587e+08	2.28081e+07
226.5	0	0	1.80636e+07		226.5	2.4551e+07	1.94135e+08	2.40179e+07
227.5	0	0	1.99678e+07		227.5	2.32122e+07	1.92601e+08	2.54198e+07
228.5	0	0	2.19862e+07		228.5	2.20093e+07	1.90011e+08	2.70246e+07
229.5	0	0	2.40867e+07		229.5	2.09325e+07	1.86419e+08	2.88441e+07
230.5	0	0	2.62263e+07		230.5	1.99727e+07	1.81897e+08	3.08899e+07
231.5	0	0	2.83508e+07		231.5	1.91215e+07	1.76543e+08	3.31734e+07
232.5	0	0	3.03954e+07		232.5	1.83714e+07	1.70464e+08	3.57051e+07
233.5	0	0	3.22866e+07		233.5	1.77153e+07	1.63784e+08	3.84937e+07
234.5	0	0	3.39457e+07		234.5	1.71471e+07	1.56629e+08	4.15461e+07
235.5	0	0	3.52929e+07		235.5	1.66613e+07	1.49128e+08	4.4866e+07
236.5	0	0	3.62527e+07		236.5	1.6253e+07	1.41406e+08	4.84532e+07
237.5	0	0	3.67598e+07		237.5	1.59178e+07	1.33584e+08	5.23032e+07
238.5	0	0	3.6765e+07		238.5	1.56521e+07	1.2577e+08	5.64063e+07
239.5	0	0	3.62407e+07		239.5	1.54529e+07	1.18063e+08	6.07468e+07
240.5	0	0	3.51842e+07		240.5	1.53176e+07	1.10546e+08	6.53024e+07
241.5	0	0	3.36203e+07		241.5	1.52441e+07	1.03289e+08	7.00443e+07
242.5	0	0	3.16004e+07		242.5	1.5231e+07	9.63489e+07	7.49364e+07
243.5	0	0	2.91993e+07		243.5	1.52769e+07	8.97667e+07	7.99359e+07
244.5	0	0	2.65107e+07		244.5	1.53815e+07	8.35725e+07	8.49933e+07
245.5	0	0	2.36393e+07		245.5	1.55442e+07	7.77846e+07	9.00535e+07
246.5	0	0	2.06934e+07		246.5	1.57653e+07	7.24114e+07	9.5056e+07
247.5	0	0	1.77767e+07		247.5	1.60452e+07	6.74531e+07	9.99366e+07
248.5	0	0	1.49813e+07		248.5	1.63847e+07	6.29034e+07	1.04629e+08
249.5	0	0	1.23826e+07		249.5	1.67849e+07	5.87504e+07	1.09066e+08
250.5	0	0	1.00353e+07		250.5	1.72472e+07	5.49787e+07	1.13181e+08
251.5	0	0	7.97311e+06		251.5	1.7773e+07	5.15699e+07	1.1691e+08
252.5	0	0	6.20923e+06		252.5	1.83643e+07	4.85041e+07	1.20196e+08
253.5	0	0	4.73932e+06		253.5	1.9023e+07	4.57606e+07	1.22985e+08
254.5	0	0	3.54514e+06		254.5	1.97511e+07	4.33185e+07	1.25234e+08
255.5	0	0	2.59887e+06		255.5	2.05507e+07	4.11575e+07	1.26905e+08
256.5	0	0	1.86716e+06		256.5	2.14241e+07	3.92579e+07	1.27975e+08
257.5	0	0	1.31473e+06		257.5	2.23734e+07	3.76013e+07	1.28428e+08
258.5	0	0	907387		258.5	2.34005e+07	3.61706e+07	1.2826e+08
259.5	0	0	613919		259.5	2.45074e+07	3.495e+07	1.27479e+08
260.5	0	0	407252		260.5	2.56955e+07	3.39254e+07	1.26102e+08
261.5	0	0	264955		261.5	2.69661e+07	3.30839e+07	1.24157e+08
262.5	0	0	169054		262.5	2.83198e+07	3.24142e+07	1.21681e+08
263.5	0	0	105856		263.5	2.97571e+07	3.19066e+07	1.18717e+08
264.5	0	0	65045		264.5	3.12774e+07	3.15522e+07	1.15314e+08
265.5	0	0	39234.2		265.5	3.28796e+07	3.13437e+07	1.11529e+08
266.5	0	0	23243.2		266.5	3.45618e+07	3.12745e+07	1.07419e+08
267.5	0	0	13558.6		267.5	3.6321e+07	3.13392e+07	1.03043e+08
268.5	0	0	7747.75		268.5	3.81531e+07	3.1533e+07	9.84609e+07
269.5	0	0	4369.37		269.5	4.00532e+07	3.18517e+07	9.37313e+07
270.5	0	0	2432.43		270.5	4.20148e+07	3.22916e+07	8.89103e+07
271.5	0	0	1306.31		271.5	4.40306e+07	3.2849e+07	8.40509e+07
272.5	0	0	720.721		272.5	4.60915e+07	3.35207e+07	7.92018e+07
273.5	0	0	360.36		273.5	4.81875e+07	3.4303e+07	7.44071e+07
274.5	0	0	180.18		274.5	5.03071e+07	3.5192e+07	6.97058e+07
275.5	0	0	90.0901		275.5	5.24376e+07	3.61835e+07	6.51314e+07
276.5	0	0	45.045		276.5	5.45652e+07	3.72723e+07	6.0712e+07
277.5	0	0	0		277.5	5.66747e+07	3.84525e+07	5.64704e+07
278.5	0	0	0		278.5	5.87503e+07	3.9717e+07	5.24243e+07
279.5	0	0	0		279.5	6.07754e+07	4.10576e+07	4.85865e+07
280.5	0	0	0		280.5	6.27326e+07	4.24648e+07	4.49656e+07
281.5	0	0	0		281.5	6.46045e+07	4.39276e+07	4.1566e+07
282.5	0	0	0		282.5	6.63734e+07	4.54336e+07	3.83888e+07
283.5	0	0	0		283.5	6.8022e+07	4.69688e+07	3.5432e+07
284.5	0	0	0		284.5	6.95334e+07	4.85181e+07	3.26912e+07
285.5	0	0	0		285.5	7.08916e+07	5.00649e+07	3.01599e+07
286.5	0	0	0		286.5	7.20816e+07	5.15917e+07	2.783e+07
287.5	0	0	0		287.5	7.309e+07	5.30804e+07	2.56922e+07
288.5	0	0	0		288.5	7.39051e+07	5.4512e+07	2.37366e+07
289.5	0	0	0		289.5	7.45169e+07	5.58679e+07	2.19524e+07
290.5	0	0	0		290.5	7.49178e+07	5.71297e+07	2.03287e+07
291.5	0	0	0		291.5	7.51022e+07	5.82796e+07	1.88548e+07
292.5	0	0	0		292.5	7.50674e+07	5.93014e+07	1.75199e+07
293.5	0	0	0		293.5	7.48126e+07	6.01801e+07	1.63136e+07
294.5	0	0	0		294.5	7.43401e+07	6.09032e+07	1.52259e+07
295.5	0	0	0		295.5	7.36541e+07	6.14602e+07	1.42474e+07
296.5	0	0	0		296.5	7.27615e+07	6.18436e+07	1.33692e+07
297.5	0	0	0		297.5	7.16715e+07	6.20486e+07	1.25831e+07
298.5	0	0	0		298.5	7.03949e+07	6.20733e+07	1.18813e+07
299.5	0	0	0		299.5	6.89447e+07	6.19188e+07	1.12568e+07
300.5	0	0	0		300.5	6.73353e+07	6.1589e+07	1.07032e+07
301.5	0	0	0		301.5	6.55822e+07	6.10906e+07	1.02148e+07
302.5	0	0	0		302.5	6.37022e+07	6.04327e+07	9.78624e+06
303.5	0	0	0		303.5	6.17124e+07	5.96264e+07	9.41283e+06
304.5	0	0	0		304.5	5.96304e+07	5.86846e+07	9.09045e+06
305.5	0	0	0		305.5	5.74739e+07	5.76217e+07	8.81535e+06
306.5	0	0	0		306.5	5.52602e+07	5.64527e+07	8.58439e+06
307.5	0	0	0		307.5	5.30065e+07	5.51934e+07	8.39471e+06
308.5	0	0	0		308.5	5.07289e+07	5.38596e+07	8.24392e+06
309.5	0	0	0		309.5	4.8443e+07	5.24672e+07	8.12994e+06
310.5	0	0	0		310.5	4.6163e+07	5.10311e+07	8.05108e+06
311.5	0	0	0		311.5	4.39023e+07	4.95659e+07	8.00592e+06
312.5	0	0	0		312.5	4.16727e+07	4.80848e+07	7.99331e+06
313.5	0	0	0		313.5	3.9485e+07	4.66003e+07	8.01242e+06
314.5	0	0	0		314.5	3.73486e+07	4.51233e+07	8.06252e+06
315.5	0	0	0		315.5	3.52714e+07	4.36634e+07	8.14322e+06
316.5	0	0	0		316.5	3.32603e+07	4.22291e+07	8.25427e+06
317.5	0	0	0		317.5	3.13206e+07	4.08273e+07	8.39548e+06
318.5	0	0	0		318.5	2.94566e+07	3.94638e+07	8.56691e+06
319.5	0	0	0		319.5	2.76715e+07	3.8143e+07	8.76873e+06
320.5	0	0	0		320.5	2.59674e+07	3.68682e+07	9.00105e+06
321.5	0	0	0		321.5	2.43456e+07	3.56416e+07	9.26417e+06
322.5	0	0	0		322.5	2.28063e+07	3.44646e+07	9.55838e+06
323.5	0	0	0		323.5	2.13492e+07	3.33376e+07	9.88385e+06
324.5	0	0	0		324.5	1.99732e+07	3.22602e+07	1.02409e+07
325.5	0	0	0		325.5	1.86769e+07	3.12312e+07	1.06295e+07
326.5	0	0	0		326.5	1.74581e+07	3.02491e+07	1.10498e+07
327.5	0	0	0		327.5	1.63145e+07	2.93118e+07	1.15017e+07
328.5	0	0	0		328.5	1.52433e+07	2.84165e+07	1.19846e+07
329.5	0	0	0		329.5	1.42416e+07	2.75605e+07	1.24981e+07
330.5	0	0	0		330.5	1.33064e+07	2.67405e+07	1.30414e+07
331.5	0	0	0		331.5	1.24345e+07	2.59531e+07	1.36132e+07
332.5	0	0	0		332.5	1.16226e+07	2.51945e+07	1.42122e+07
333.5	0	0	0		333.5	1.08675e+07	2.44612e+07	1.48364e+07
334.5	0	0	0		334.5	1.0166e+07	2.37494e+07	1.54837e+07
335.5	0	0	0		335.5	9.51475e+06	2.30552e+07	1.61515e+07
336.5	0	0	0		336.5	8.91083e+06	2.23749e+07	1.68368e+07
337.5	0	0	0		337.5	8.35121e+06	2.17048e+07	1.75363e+07
338.5	0	0	0		338.5	7.83296e+06	2.10415e+07	1.82462e+07
339.5	0	0	0		339.5	7.35331e+06	2.03816e+07	1.89625e+07
340.5	0	0	0		340.5	6.90968e+06	1.97221e+07	1.96809e+07
341.5	0	0	0		341.5	6.49952e+06	1.90602e+07	2.03967e+07
342.5	0	0	0		342.5	6.12051e+06	1.83936e+07	2.11051e+07
343.5	0	0	0		343.5	5.77038e+06	1.77204e+07	2.18013e+07
344.5	0	0	0		344.5	5.44707e+06	1.70389e+07	2.24803e+07
345.5	0	0	0		345.5	5.14863e+06	1.63483e+07	2.31371e+07
346.5	0	0	0		346.5	4.87322e+06	1.56481e+07	2.37669e+07
347.5	0	0	0		347.5	4.61917e+06	1.49385e+07	2.43652e+07
348.5	0	0	0		348.5	4.3849e+06	1.42201e+07	2.49274e+07
349.5	0	0	0		349.5	4.16895e+06	1.34942e+07	2.54496e+07
350.5	0	0	0		350.5	3.96997e+06	1.27627e+07	2.59282e+07
351.5	0	0	0		351.5	3.78672e+06	1.2028e+07	2.63601e+07
352.5	0	0	0		352.5	3.61803e+06	1.12927e+07	2.67424e+07
353.5	0	0	0		353.5	3.46287e+06	1.05602e+07	2.70732e+07
354.5	0	0	0		354.5	3.32025e+06	9.83389e+06	2.73509e+07
355.5	0	0	0		355.5	3.18927e+06	9.11758e+06	2.75745e+07
356.5	0	0	0		356.5	3.06914e+06	8.4151e+06	2.77437e+07
357.5	0	0	0		357.5	2.95911e+06	7.73029e+06	2.78585e+07
358.5	0	0	0		358.5	2.85847e+06	7.06682e+06	2.79196e+07
359.5	0	0	0		359.5	2.76666e+06	6.42818e+06	2.79283e+07
360.5	0	0	0		360.5	2.68306e+06	5.81761e+06	2.78861e+07
361.5	0	0	0		361.5	2.60717e+06	5.2378e+06	2.77951e+07
362.5	0	0	0		362.5	2.53854e+06	4.69108e+06	2.76575e+07
363.5	0	0	0		363.5	2.47678e+06	4.17914e+06	2.7476e+07
364.5	0	0	0		364.5	2.42146e+06	3.70328e+06	2.72534e+07
365.5	0	0	0		365.5	2.37229e+06	3.26404e+06	2.69927e+07
366.5	0	0	0		366.5	2.32895e+06	2.86159e+06	2.66969e+07
367.5	0	0	0		367.5	2.29121e+06	2.49548e+06	2.63693e+07
368.5	0	0	0		368.5	2.25879e+06	2.16481e+06	2.6013e+07
369.5	0	0	0		369.5	2.23153e+06	1.86822e+06	2.56309e+07
370.5	0	0	0		370.5	2.20924e+06	1.60414e+06	2.52262e+07
371.5	0	0	0		371.5	2.19178e+06	1.37054e+06	2.48016e+07
372.5	0	0	0		372.5	2.17904e+06	1.16538e+06	2.43599e+07
373.5	0	0	0		373.5	2.17096e+06	986338	2.39037e+07
374.5	0	0	0		374.5	2.16739e+06	831083	2.34353e+07
375.5	0	0	0		375.5	2.16834e+06	697293	2.29568e+07
376.5	0	0	0		376.5	2.17379e+06	582739	2.24703e+07
377.5	0	0	0		377.5	2.18373e+06	485159	2.19774e+07
378.5	0	0	0		378.5	2.19815e+06	402548	2.14798e+07
379.5	0	0	0		379.5	2.2171e+06	332930	2.09787e+07
380.5	0	0	0		380.5	2.24067e+06	274586	2.04754e+07
381.5	0	0	0		381.5	2.26889e+06	225892	1.99707e+07
382.5	0	0	0		382.5	2.30185e+06	185446	1.94656e+07
383.5	0	0	0		383.5	2.33965e+06	151943	1.89607e+07
384.5	0	0	0		384.5	2.38245e+06	124331	1.84564e+07
385.5	0	0	0		385.5	2.43035e+06	101656	1.79532e+07
386.5	0	0	0		386.5	2.48354e+06	83057.3	1.74513e+07
387.5	0	0	0		387.5	2.5421e+06	67834.4	1.69511e+07
388.5	0	0	0		388.5	2.60627e+06	55445.9	1.64525e+07
389.5	0	0	0		389.5	2.67618e+06	45350.3	1.59557e+07
390.5	0	0	0		390.5	2.75204e+06	37133.8	1.54607e+07
391.5	0	0	0		391.5	2.83398e+06	30445.9	1.49675e+07
392.5	0	0	0		392.5	2.92226e+06	25031.8	1.44761e+07
393.5	0	0	0		393.5	3.01697e+06	20605.1	1.39865e+07
394.5	0	0	0		394.5	3.11831e+06	17038.2	1.34988e+07
395.5	0	0	0		395.5	3.2264e+06	14140.1	1.3013e+07
396.5	0	0	0		396.5	3.3414e+06	11783.4	1.25292e+07
397.5	0	0	0		397.5	3.46334e+06	9840.76	1.20475e+07
398.5	0	0	0		398.5	3.59229e+06	8280.25	1.15683e+07
399.5	0	0	0		399.5	3.72825e+06	7006.37	1.10917e+07
400.5	0	0	0		400.5	3.87118e+06	5955.41	1.06181e+07
401.5	0	0	0		401.5	4.02089e+06	5095.54	1.0148e+07
402.5	0	0	0		402.5	4.17717e+06	4394.9	9.68175e+06
403.5	0	0	0		403.5	4.33975e+06	3821.66	9.21997e+06
404.5	0	0	0		404.5	4.50818e+06	3343.95	8.76334e+06
405.5	0	0	0		405.5	4.68191e+06	2929.94	8.31248e+06
406.5	0	0	0		406.5	4.86025e+06	2611.46	7.86818e+06
407.5	0	0	0		407.5	5.04239e+06	2356.69	7.43121e+06
408.5	0	0	0		408.5	5.22732e+06	2133.76	7.00239e+06
409.5	0	0	0		409.5	5.41389e+06	1942.68	6.58255e+06
410.5	0	0	0		410.5	5.60073e+06	1783.44	6.17255e+06
411.5	0	0	0		411.5	5.78634e+06	1656.05	5.77322e+06
412.5	0	0	0		412.5	5.96898e+06	1560.51	5.38541e+06
413.5	0	0	0		413.5	6.14675e+06	1496.82	5.00994e+06
414.5	0	0	0		414.5	6.31758e+06	1433.12	4.64748e+06
415.5	0	0	0		415.5	6.4792e+06	1401.27	4.29876e+06
416.5	0	0	0		416.5	6.62933e+06	1369.43	3.96439e+06
417.5	0	0	0		417.5	6.76541e+06	1369.43	3.6449e+06
418.5	0	0	0		418.5	6.8849e+06	1369.43	3.3407e+06
419.5	0	0	0		419.5	6.98532e+06	1401.27	3.05213e+06
420.5	0	0	0		420.5	7.06404e+06	1433.12	2.77946e+06
421.5	0	0	0		421.5	7.11869e+06	1496.82	2.52277e+06
422.5	0	0	0		422.5	7.14694e+06	1560.51	2.2821e+06
423.5	0	0	0		423.5	7.14682e+06	1656.05	2.05732e+06
424.5	0	0	0		424.5	7.11656e+06	1783.44	1.84828e+06
425.5	0	0	0		425.5	7.05481e+06	1910.83	1.65465e+06
426.5	0	0	0		426.5	6.96067e+06	2101.91	1.47605e+06
427.5	0	0	0		427.5	6.83376e+06	2324.84	1.31201e+06
428.5	0	0	0		428.5	6.67424e+06	2579.62	1.16197e+06
429.5	0	0	0		429.5	6.48287e+06	2929.94	1.02535e+06
430.5	0	0	0		430.5	6.26108e+06	3343.95	901465
431.5	0	0	0		431.5	6.01089e+06	3821.66	789618
432.5	0	0	0		432.5	5.73484e+06	4426.75	689045
433.5	0	0	0		433.5	5.43618e+06	5159.24	599076
434.5	0	0	0		434.5	5.11847e+06	6082.8	518885
435.5	0	0	0		435.5	4.78583e+06	7229.3	447739
436.5	0	0	0		436.5	4.44255e+06	8630.57	384904
437.5	0	0	0		437.5	4.09318e+06	10382.2	329650
438.5	0	0	0		438.5	3.74226e+06	12547.8	281242
439.5	0	0	0		439.5	3.39427e+06	15254.8	239045
440.5	0	0	0		440.5	3.05344e+06	18630.6	202420
441.5	0	0	0		441.5	2.72373e+06	22866.2	170764
442.5	0	0	0		442.5	2.4086e+06	28152.9	143503
443.5	0	0	0		443.5	2.11099e+06	34808.9	120159
444.5	0	0	0		444.5	1.83331e+06	43152.9	100223
445.5	0	0	0		445.5	1.57726e+06	53630.6	83280.3
446.5	0	0	0		446.5	1.34401e+06	66719.7	68949
447.5	0	0	0		447.5	1.13404e+06	83121	56879
448.5	0	0	0		448.5	947325	103599	46751.6
449.5	0	0	0		449.5	783248	129076	38280.3
450.5	0	0	0		450.5	640860	160764	31210.2
451.5	0	0	0		451.5	518790	199904	25382.2
452.5	0	0	0		452.5	415446	248153	20541.4
453.5	0	0	0		453.5	329013	307261	16592.4
454.5	0	0	0		454.5	257643	379331	13343.9
455.5	0	0	0		455.5	199459	466561	10668.8
456.5	0	0	0		456.5	152643	571433	8535.03
457.5	0	0	0		457.5	115446	696561	6783.44
458.5	0	0	0		458.5	86273.9	844554	5382.17
459.5	0	0	0		459.5	63694.3	1.01803e+06	4235.67
460.5	0	0	0		460.5	46433.1	1.21927e+06	3343.95
461.5	0	0	0		461.5	33439.5	1.45016e+06	2611.46
462.5	0	0	0		462.5	23789.8	1.71194e+06	2038.22
463.5	0	0	0		463.5	16719.7	2.00494e+06	1592.36
464.5	0	0	0		464.5	11592.4	2.32825e+06	1242.04
465.5	0	0	0		465.5	7929.94	2.67955e+06	955.414
466.5	0	0	0		466.5	5350.32	3.05494e+06	732.484
467.5	0	0	0		467.5	3566.88	3.44863e+06	573.248
468.5	0	0	0		468.5	2356.69	3.85299e+06	445.86
469.5	0	0	0		469.5	1528.66	4.25866e+06	318.471
470.5	0	0	0		470.5	987.261	4.65465e+06	254.777
471.5	0	0	0		471.5	605.096	5.02882e+06	191.083
472.5	0	0	0		472.5	382.166	5.36841e+06	127.389
473.5	0	0	0		473.5	222.93	5.66051e+06	95.5414
474.5	0	0	0		474.5	127.389	5.89312e+06	95.5414
475.5	0	0	0		475.5	95.5414	6.05573e+06	63.6943
476.5	0	0	0		476.5	63.6943	6.14006e+06	31.8471
477.5	0	0	0		477.5	0	6.14086e+06	31.8471
478.5	0	0	0		478.5	0	6.05634e+06	0
479.5	0	0	0		479.5	0	5.88828e+06	0
480.5	0	0	0		480.5	0	5.64226e+06	0
481.5	0	0	0		481.5	0	5.32713e+06	0
482.5	0	0	0		482.5	0	4.95459e+06	0
483.5	0	0	0		483.5	0	4.53838e+06	0
484.5	0	0	0		484.5	0	4.09341e+06	0
485.5	0	0	0		485.5	0	3.63478e+06	0
486.5	0	0	0		486.5	0	3.17691e+06	0
487.5	0	0	0		487.5	0	2.73277e+06	0
488.5	0	0	0		488.5	0	2.31315e+06	0
489.5	0	0	0		489.5	0	1.92643e+06	0
490.5	0	0	0		490.5	0	1.57838e+06	0
491.5	0	0	0		491.5	0	1.27213e+06	0
492.5	0	0	0		492.5	0	1.00854e+06	0
493.5	0	0	0		493.5	0	786401	0
494.5	0	0	0		494.5	0	603057	0
495.5	0	0	0		495.5	0	454841	0
496.5	0	0	0		496.5	0	337389	0
497.5	0	0	0		497.5	0	246115	0
498.5	0	0	0		498.5	0	176561	0
499.5	0	0	0		499.5	0	124586	0
500.5	0	0	0		500.5	0	86465	0
501.5	0	0	0		501.5	0	59012.7	0
502.5	0	0	0		502.5	0	39617.8	0
503.5	0	0	0		503.5	0	26178.3	0
504.5	0	0	0		504.5	0	17006.4	0
505.5	0	0	0		505.5	0	10891.7	0
506.5	0	0	0		506.5	0	6847.13	0
507.5	0	0	0		507.5	0	4235.67	0
508.5	0	0	0		508.5	0	2579.62	0
509.5	0	0	0		509.5	0	1560.51	0
510.5	0	0	0		510.5	0	923.567	0
511.5	0	0	0		511.5	0	541.401	0
512.5	0	0	0		512.5	0	318.471	0
513.5	0	0	0		513.5	0	159.236	0
514.5	0	0	0		514.5	0	95.5414	0
515.5	0	0	0		515.5	0	63.6943	0
516.5	0	0	0		516.5	0	0	0
517.5	0	0	0		517.5	0	0	0
518.5	0	0	0		518.5	0	0	0
519.5	0	0	0		519.5	0	0	0
520.5	0	0	0		520.5	0	0	0

## Sheet: Fig.2a, b, d, e-h
Fig.2a
Western blot detection of AmLip protein secretion into the supernatant of Su_YN1 bacteria cultured with or without FBS.
Fig.2b
Western blot detection of AmLip protein in Su_YN1 culture supernatant, OMV-depleted supernatant, and OMVs purified from the culture supernatant using AmLip antiserum.
Fig.2d
Detection of AmLip on the surface of OMVs.
Fig.2e						Fig.2f
Plasmodium inhibition tested on Pb ANKA ookinete						Plasmodium inhibition tested on Pb ANKA ookinete
Supernatant	OMVs-depleted	OMVs				Treatment:
87.26	10.29	99.67				OMV	-	+	+	+	+	+
95.33	5.13	101.27				Trypsin	-	-	+	+	-	-
90.86	7.83	90.84				Protease K	-	-	-	-	+	+
							-17.9957	95.7788	1.55668	96.2868	1.61991	83.6485
							3.63978	95.2241	-5.09484	95.2368	-0.132663	80.1936
							14.3559	94.9447	11.2016	95.0505	13.0561	81.7814
								Heat-inactivated
Fig.2g
Plasmodium inhibition tested on Pb ANKA ookinete														Statistical details in Fig.2g
OMVs concentration	Control			WT OMVs			AmLip-KO OMVs			AmLip-comp OMVs				Statistical significance was determined using a two-way ANOVA test. The exact P values for comparison between WT OMVs and AmLip-KO OMVs (concentrations from 200 μg/mL to 1.2 μg /mL) are 0.1298, 0.0089, 0.0214, 0.0047, 0.0064, 0.0290, 0.0816, and 0.9100. The exact P values for comparison between WT OMVs and AmLip-complemented OMVs (concentrations from 200 μg/mL to 1.2 μg /mL) are 0.8394, 0.5840, 0…
200	0.17085	-8.50637	8.33552	99.9211	99.9047	99.9474	93.0411	95.1176	88.9013	99.9014	99.9014	99.931
100	-16.5347	1.72879	14.8059	99.9401	99.923	99.8973	48.7227	37.6396	45.6502	99.264	99.8417	99.8288
50	-9.5325	10.4118	-0.879258	99.385	99.2793	99.4138	3.75246	12.867	30.3416	89.8957	94.7533	96.4157
25	-17.1742	15.5895	1.58472	96.2196	95.8998	96.1862	1.52267	14.716	9.84248	94.7255	94.8974	95.7852
12.5	-15.4875	2.42666	13.0608	87.8872	88.1234	89.7863	-4.83914	2.99356	10.7885	82.3741	79.3695	81.9158
6.25	-7.10043	-0.443777	7.54421	59.3739	59.0206	56.4911	-9.1896	-4.11518	12.7518	47.2537	57.4896	64.1923
3.125	-7.29072	-1.0182	8.30892	36.151	26.3724	50.0648	-2.89131	2.49748	17.1702	27.6932	32.6161	52.9658
1.6	-8.45961	-0.181895	8.6415	10.239	-1.38329	20.5762	-3.16997	-0.789192	16.2019	-2.83992	1.52117	15.797
Fig.2h
Plasmodium inhibition tested on Pb ANKA ookinete
Treatment:
AmLip-KO OMVs	-	+	+
AmLip-6His protein	-	-	+
	1.569	7.309	99.367
	4.897	5.341	98.643
	2.976	13.973	94.677

## Sheet: Fig.3a, e
Fig3a			Fig3e
PbANKA SMFAs			OMVs on PbANKA ookinete motility
Ctrl	OMVs+		Control	OMV+
68	0		5.3965	0.1155
72	0		8.3965	0.084
98	0		4.623	0.129
76	3		5.3265	0.0745
40	0		4.8345	0.0285
0	0		3.9895	0.0695
139	0		4.5935	0.0385
121	0		5.325	0.021
73	0		6.106	0.0315
63	0		6.426	0.2685
27	0		4.7535	0.0455
115	2		1.819	0.1415
0	0		5.2885	1.1085
158	0		3.863	0.496
107	0		5.23	0.8205
119	1			1.79
23	0
24	0
128	0
131	0
29	0
124	2
2	0
0	0
0	0
51	0
381	1
111	0
147	0
135	0
68	2
80	0
144	0
137	0
34	0
141	0
83	0
221	0
79	0
188	0
0	1
	0
	0
	0
	0
	0
	4
	0
	0
	0

## Sheet: Fig.4a
Fig4a
OMVs on Pf3D7 asexual replication
Days post culture	Control			OMVs treated
0	0.1			0.1
2	0.75	1.06	0.83	0.03	0.11	0.07
4	2.67	5.39	4.98	0.14	0.26	0.33

## Sheet: Fig.5b-d
Fig5b clustering analysis resource data
Metabolite name	FBS-_1	FBS-_2	FBS-_3	FBS-_4	FBS+_1	FBS+_2	FBS+_3	FBS+_4
AHexCer 39:0;3O	0	0	0	0	5124098	3181646	3376534	3441864		Fig.5c
AHexCer 40:1;3O	0	0	0	0	8600687	7792905	8281014	5958520		PC quantification assay
AHexCer 41:1;3O	0	0	0	0	36724048	30578578	30169450	35927608		Medium with FBS	Su_YN1 total culture superantant	OMV-depleted culture superantant	OMV reconstruction
AHexCer 41:1;3O	0	0	0	0	22436596	18879636	21063502	19556300		54.7967	49.6148	19.953	31.5028
AHexCer 42:1;3O	0	0	0	0	46221996	44030980	46692388	43267632		56.5877	43.7899	7.86161	23.2996
AHexCer 43:1;3O	0	0	0	0	132401944	132831928	130933768	141799520		51.428	43.5795	9.83808	37.7398
AHexCer 43:1;3O	0	0	0	0	4400238	4848506	4327218	12203809
AHexCer 43:2;3O	0	0	0	0	342781664	340790688	344727392	351260320
AHexCer 43:3;3O	0	0	0	0	77371792	86351152	83217336	81452568
AHexCer 44:5;3O	0	0	0	0	492933	195756	142877	484611
AHexCer 45:1;3O	0	0	0	0	747961	401024	210608	380175		Fig.5d
AHexCer 48:5;3O|AHexCer (O-14:1)18:1;2O/16:3;O	5325780	5829572	4018807	4610016	153893136	163228480	165688688	154330448		Lipid antagonism on OMVs antimalaria activity
AHexCer 48:8;3O	362479	259966	224777	445470	35448288	35522604	32743818	36294072			OMV-					OMV+
AHexCer 48:8;3O	77493	64423	50757	166788	9538953	9597433	8926209	10045863		Ctrl	27103	57494	90246	108319	118457	14	21	26	30	24
AHexCer 49:8;3O	0	0	0	0	43050936	49173216	46938780	43388588		PC	19384	54103	68843	77712	83217	48079	22743	27649	39694	25519
AHexCer 49:8;3O	0	0	0	0	4038048	4624006	4452945	3920261		PE	62625	67540	69626	70254	76599	1499	2168	1811	3179	1061
AHexCer 50:2;3O	73438	259596	0	325597	91572	166024	164355	418337		PS	48824	58770	63954	69183	69462	29	33	30	92	48
AHexCer 50:4;3O	0	0	0	0	2359033	2927510	2781209	2696776
AHexCer 50:5;3O	1900560	2261384	2322068	2608402	10992293	10576608	11414232	11399115
AHexCer 50:5;3O	1900560	2515484	2136649	1910198	10992293	10576607	11414232	11399115
AHexCer 50:7;3O	1094731	839333	786211	1363916	2994939	3596288	2372177	3023800
AHexCer 50:8;3O|AHexCer (O-16:2)34:6;3O	8805173	8739227	8835328	9168483	233467696	236691744	239477104	244222704
AHexCer 50:9;3O	3350351	4575168	3885912	4006056	140392208	140664832	136058624	140185008
AHexCer 51:5;3O	0	0	0	0	1058770	713235	2121580	1048942
AHexCer 51:8;3O	0	0	0	0	1717414	1553723	1604819	1599375
AHexCer 51:9;3O	685995	956289	716391	1432684	100864040	107094808	99989776	111112416
AHexCer 52:5;3O	42542	26704	31958	96146	1074358	2921350	3233668	2887686
AHexCer 52:6;3O	535246	276051	212470	266716	7328804	6688940	6557656	6776168
AHexCer 52:7;3O	1185196	1948386	1197888	1203538	2947452	2509546	3051179	3005437
AHexCer 52:9;3O|AHexCer (O-18:3)34:6;3O	239907	1022143	835846	923401	30653366	30855624	29753598	29431876
AHexCer 53:8;3O	5526180	5904323	5971954	5910200	13294110	13940784	12408717	13916796
AHexCer 53:9;3O	0	0	0	92129	5949362	4908884	5489397	5174586
AHexCer 54:8;3O	2709682	2747924	2454556	2489340	6922448	8480336	7267694	8119460
AHexCer 54:9;3O	0	0	0	125940	6115178	6213413	7429972	6387392
AHexCer 55:8;3O	3286198	3510712	3240007	3629023	5039526	5857094	5333152	5943467
AHexCer 57:11;3O	1551387	1250342	1906113	1747643	2527415	2646280	2398580	2753878
BMP 32:0|BMP 16:0_16:0	0	0	0	0	9373179	9296262	9981978	9867234
BMP 32:1|BMP 16:0_16:1	0	0	0	0	32536440	26721034	30695652	28185928
BMP 33:1|BMP 16:0_17:1	0	0	0	31834	12532499	9057931	9987732	8939761
BMP 33:1|BMP 16:0_17:1	0	0	0	0	1810508	5440780	6302518	9743367
BMP 34:1|BMP 16:0_18:1	18042	0	29099	330930	18375982	14816640	17981316	15431626
CAR 14:0	194371	171906	961118	247929	575089	1144420	108664	412079
CAR 15:2	1234748	2211560	2681624	2678914	432320	915478	863475	1924469
CAR 16:0	364108	381317	609332	542320	344728	531623	368498	639811
CAR 18:0	699352	2020012	1928045	398083	720004	1265172	364259	2245821
CAR 20:1	1452441	642278	766230	479502	1850966	1860133	1941881	1902465
CE 16:0	0	0	0	0	1782906	467656	647265	513149
CE 18:1	12865	27170	7757	29198	3958900	3273608	3669791	3157906
CE 18:2	3215	36840	54194	62805	5475610	6864848	6783456	7990874
CE 18:3	31435	0	0	0	2566151	1631322	1513774	2264371
CE 20:3	0	0	0	0	4464275	4846385	4454094	3399234
CE 20:4	0	0	0	0	49716020	51334108	48226992	50343156
CE 20:5	671968	1081971	401797	223723	14606679	11100961	10766250	11600707
CE 22:5	0	0	0	0	3040505	2859888	3641078	2473226
CE 22:5	0	0	0	0	846202	909662	554650	624046
CE 22:6	0	0	0	0	38788148	40308688	36340940	38834928
Cer 30:0;2O|Cer 16:0;2O/14:0	5631023	4914343	4425922	3759668	4858434	5200118	4164498	5216340
Cer 30:0;3O|Cer 16:0;2O/14:0;O	5869104	5921014	5654264	5428402	2896474	926261	1991697	1220410
Cer 30:1;2O|Cer 16:1;2O/14:0	649139	486623	2088983	1268193	1391749	714322	579778	296799
Cer 31:0;4O	9899590	1611583	6600590	6028821	10021885	2684853	4038233	3532077
Cer 31:1;2O|Cer 17:1;2O/14:0	41528	10635	80787	152964	169791	161395	3397	229608
Cer 31:4;2O|Cer 12:2;2O/19:2	24039954	21669560	20837588	21818294	18423086	23478454	24917618	28652934
Cer 32:0;2O|Cer 16:0;2O/16:0	260706	1133678	261056	446807	1425442	1680912	2527825	689423
Cer 32:1;2O|Cer 16:1;2O/16:0	0	0	0	0	1859495	2505943	2064501	2071090
Cer 32:1;2O|Cer 16:1;2O/16:0	1241921	1057351	781836	994520	626344	641998	2257555	2186554
Cer 32:1;2O|Cer 18:1;2O/14:0	160464	821125	1223490	227996	394931	474638	350598	462066
Cer 33:0;2O|Cer 17:0;2O/16:0	0	242730	200102	21007	681697	250646	697186	2822222
Cer 33:1;2O|Cer 17:1;2O/16:0	1173910	440505	242774	836098	7381262	5336363	6303558	6284573
Cer 33:1;2O|Cer 17:1;2O/16:0	0	0	84939	92872	2594458	3348230	2265896	3289991
Cer 34:0;2O|Cer 18:0;2O/16:0	1783729	1909577	2009221	1702695	11777830	11681195	11277696	11120237
Cer 34:0;2O|Cer 18:0;2O/16:0	620053	302322	1008273	456857	10828826	10730891	11084539	10381084
Cer 34:0;2O|Cer 18:0;2O/16:0	2431706	1947817	2334586	2304964	3647548	11423641	8272050	10846358
Cer 34:0;2O|Cer 18:0;2O/16:0	1013244	615446	705411	887127	608175	706354	132681	133214
Cer 34:1;2O|Cer 18:1;2O/16:0	9139832	8562559	8124548	8843504	63410864	62908956	64773772	63238828
Cer 34:1;2O|Cer 18:1;2O/16:0	5828480	5696950	5805002	5795922	49803816	50577372	43121132	50309452
Cer 34:1;2O|Cer 18:1;2O/16:0	0	0	0	0	431983	417812	404699	296139
Cer 34:1;2O|Cer 18:1;2O/16:0	0	0	0	0	496622	19398	120556	72827
Cer 34:1;3O|Cer 18:1;2O/16:0;O	13894	236830	93148	164195	90001	243364	458890	233468
Cer 34:1;3O|Cer 19:0;2O/15:1;O	104932	96574	220648	1164778	4429920	4740292	3784141	3932274
Cer 34:1;4O	32059	78168	237645	11144	154938	132121	21919	59064
Cer 34:2;2O|Cer 18:2;2O/16:0	0	0	0	0	5357770	5625298	5170260	5587314
Cer 34:2;2O|Cer 18:2;2O/16:0	287058	20337	91789	137572	4428514	4196739	3945484	4619620
Cer 34:3;4O	4651443	5645985	5983953	5695954	4648038	4585260	4734164	4560299
Cer 35:0;2O|Cer 12:0;2O/23:0	193732	80054	440667	0	14325	106921	775801	184426
Cer 35:1;2O|Cer 17:1;2O/18:0	0	0	0	0	1369906	1119947	1292013	1676134
Cer 35:1;2O|Cer 18:1;2O/17:0	845769	1442524	666070	1070070	2107553	3594936	3550404	3382309
Cer 35:1;2O|Cer 19:1;2O/16:0	342931	274556	369917	281978	36044	2318760	324635	257517
Cer 35:1;3O|Cer 21:1;2O/14:0;O	588150	1560582	968434	1654385	833432	6411042	4529264	8135734
Cer 35:1;3O|Cer 21:1;2O/14:0;O	1707704	1280170	1545507	1654385	1863505	6465948	1480780	8135734
Cer 36:1;2O|Cer 18:1;2O/18:0	641689	806289	494451	348497	12705396	12293640	11726913	13360842
Cer 36:1;2O|Cer 18:1;2O/18:0	2005079	3093037	3109018	2305449	8392306	8499371	6511849	8408416
Cer 36:1;2O|Cer 18:1;2O/18:0	94497	8760	698753	30680	421099	301448	4409	610554
Cer 37:0;2O|Cer 14:0;2O/23:0	381401	122019	33794	713121	464315	376446	743959	0
Cer 37:0;2O|Cer 16:0;2O/21:0	18770	820495	600813	1171138	251438	85334	77131	87364
Cer 37:1;2O|Cer 16:1;2O/21:0	53134	88048	425745	0	0	4374	23052	655715
Cer 37:1;2O|Cer 19:1;2O/18:0	0	0	575115	0	362217	0	64291	5178
Cer 37:2;4O	15651845	14246370	15555759	15653637	12181835	12135172	11202897	13208206
Cer 38:0;2O|Cer 16:0;2O/22:0	1108650	3527149	5411598	2272566	2721452	2365649	2142990	2461784
Cer 38:0;2O|Cer 18:0;2O/20:0	1786196	474799	5220437	1911567	9414868	10281707	9942291	8733558
Cer 38:1;2O|Cer 16:1;2O/22:0	203033	296660	429370	584893	1254665	2073543	1524169	4488734
Cer 38:1;2O|Cer 18:1;2O/20:0	0	129805	150725	0	20209624	19630484	19128272	20818904
Cer 38:1;2O|Cer 18:1;2O/20:0	182261	2458188	1216119	128027	10708557	11934568	11733856	8585305
Cer 38:1;3O|Cer 16:1;2O/22:0;O	1145706	632232	317064	573092	1027176	279984	1089534	387428
Cer 39:0;2O|Cer 16:0;2O/23:0	1434952	192826	131484	280703	892118	526660	992356	559576
Cer 39:0;2O|Cer 16:0;2O/23:0	464642	187157	58838	379658	689774	633726	348202	782282
Cer 39:0;3O|Cer 16:0;2O/23:0;O	639614	123231	785506	1178963	637109	675569	206828	442210
Cer 39:0;3O|Cer 16:0;3O/23:0	0	0	0	0	57126	728895	68316	38017
Cer 39:0;3O|Cer 26:0;2O/13:0;O	0	384763	206955	102219	4749128	5030450	5003700	5013024
Cer 39:1;2O	0	0	0	0	2325933	2212282	1814794	1800106
Cer 39:1;2O|Cer 16:1;2O/23:0	0	0	0	0	1490602	1473293	1159016	1531444
Cer 39:1;2O|Cer 16:1;2O/23:0	1508892	493695	514344	522246	1512632	1561776	1360980	1092314
Cer 39:1;2O|Cer 16:1;2O/23:0	90409	110794	92996	531766	1301562	292048	1099316	83388
Cer 39:1;2O|Cer 17:1;2O/22:0	295643	1816830	1962770	1303297	6144658	6851867	7157428	6692668
Cer 39:1;3O|Cer 16:1;2O/23:0;O	867907	62360	188191	140713	1048268	204058	35154	195770
Cer 39:2;4O	43870000	48264832	47418708	47077864	37691176	39915184	42644540	49726964
Cer 40:0;2O|Cer 16:0;2O/24:0	2425858	913323	4385883	2165068	4077542	4353919	4335264	4579985
Cer 40:0;2O|Cer 18:0;2O/22:0	1721886	2122360	2132470	1675132	27299020	27452338	24143210	25571052
Cer 40:0;2O|Cer 18:0;2O/22:0	1635574	1558586	1870808	568140	14873432	26278674	15296817	18927870
Cer 40:0;3O|Cer 16:0;2O/24:0;O	365890	56979	0	60489	1807813	1927091	2124074	2768028
Cer 40:1;2O|Cer 16:0;2O/24:1	0	0	0	0	2569551	3242076	3094355	2995907
Cer 40:1;2O|Cer 16:1;2O/24:0	2153416	3201167	2740874	1328738	38278432	102565376	112192296	103559456
Cer 40:1;2O|Cer 16:1;2O/24:0	149831	150007	240743	219645	5979254	8037984	6784002	5017090
Cer 40:1;2O|Cer 17:1;2O/23:0	134470	476303	160235	393449	8760175	10268584	6967980	10448730
Cer 40:1;2O|Cer 18:1;2O/22:0	2153416	2988924	2991906	3534878	102676648	102565384	112192296	103559456
Cer 40:1;2O|Cer 18:1;2O/22:0	2035404	2613792	2191680	3061382	62457320	63726080	59463260	68951120
Cer 40:1;2O|Cer 18:1;2O/22:0	1668402	720626	312409	534972	7737678	10579495	10999629	10605500
Cer 40:1;2O|Cer 18:1;2O/22:0	0	0	0	0	1447450	1295977	1870436	1393287
Cer 40:1;2O|Cer 18:1;2O/22:0	0	62491	0	0	679187	1333145	1759064	1183269
Cer 40:1;3O|Cer 16:1;2O/24:0;(2OH)	0	92715	3100	0	229035	150730	185678	269827
Cer 40:1;3O|Cer 16:1;2O/24:0;O	0	0	171696	0	3960483	2725400	3258806	2550457
Cer 40:1;3O|Cer 16:1;2O/24:0;O	22808	0	27174	317444	338070	697518	53510	33022
Cer 40:2;2O|Cer 18:2;2O/22:0	0	158926	0	0	9623153	8309273	9028935	9530960
Cer 40:2;2O|Cer 18:2;2O/22:0	395686	5391	45982	9025	2432895	6500544	6151572	5613334
Cer 40:2;2O|Cer 18:2;2O/22:0	395686	21586	148964	36063	4061988	6500544	4560032	3928988
Cer 40:2;3O|Cer 18:1;2O/22:1;O	416981	201321	98640	69376	981989	735937	952363	833027
Cer 41:0;2O|Cer 18:0;2O/23:0	844915	126786	1089096	1021244	6086496	6381542	7304344	7081100
Cer 41:0;2O|Cer 18:0;2O/23:0	4909080	4998583	4427152	5123126	5373184	5170046	1019886	4757021
Cer 41:0;3O|Cer 16:0;2O/25:0;O	1675597	43510	550511	776197	3548248	2579868	3650032	2845172
Cer 41:1;2O	0	0	0	0	858573	1775038	2133753	837630
Cer 41:1;2O|Cer 18:1;2O/23:0	2155198	2708770	2686446	1697299	25990588	27319534	28556104	27686052
Cer 41:1;2O|Cer 18:1;2O/23:0	5162545	3191981	3641148	4161958	24259720	23439944	24153716	26628192
Cer 41:1;2O|Cer 18:1;2O/23:0	1115528	202676	413502	891373	3442423	3166906	795266	3115752
Cer 41:1;2O|Cer 18:1;2O/23:0	0	23350	0	0	398962	526648	591083	491358
Cer 41:1;3O|Cer 18:1;2O/23:0;(2OH)	254987	0	43330	839098	969945	48582	139441	632229
Cer 41:1;3O|Cer 18:1;2O/23:0;O	0	0	0	0	3285173	3402312	4137199	3707734
Cer 41:1;3O|Cer 18:1;2O/23:0;O	0	0	0	0	3285173	3230114	3987240	3707734
Cer 41:3;4O	0	0	0	0	5394322	5213385	4592068	4960352
Cer 42:0;2O|Cer 18:0;2O/24:0	5896346	3990508	7965975	9367865	16594626	15806376	10491529	12622580
Cer 42:0;2O|Cer 18:0;2O/24:0	2336905	1921353	2070123	2570844	14127949	12744182	14402789	14206721
Cer 42:0;3O|Cer 18:0;2O/24:0;O	27525	162383	45956	445669	14179507	15196518	13533761	15697750
Cer 42:0;3O|Cer 18:0;2O/24:0;O	344129	439995	310708	423430	506493	750444	390921	664283
Cer 42:0;4O|Cer 18:0;3O/24:0;(2OH)	6092792	5822959	5467768	7533018	8669530	7861488	7500174	8496280
Cer 42:0;4O|Cer 18:0;3O/24:0;(2OH)	9679230	7882592	12007621	8300858	8921844	7572532	7792155	7958934
Cer 42:0;4O|Cer 18:0;3O/24:0;(2OH)	654997	1345006	1188469	1549680	490097	719316	1606319	476819
Cer 42:1;2O|Cer 18:1;2O/24:0	4902836	3844054	4781645	5862874	98073888	96718200	95876184	94652304
Cer 42:1;2O|Cer 18:1;2O/24:0	6189889	5920770	7110524	5734083	77700344	78661592	77444224	81507720
Cer 42:1;2O|Cer 18:1;2O/24:0	805428	1607186	1329118	727132	12666904	10447338	11551377	16212197
Cer 42:1;2O|Cer 18:1;2O/24:0	0	0	0	0	456094	664029	783998	153852
Cer 42:1;2O|Cer 19:1;2O/23:0	193961	369740	337819	656265	2125393	2323940	2496324	2105818
Cer 42:1;2O|Cer 19:1;2O/23:0	0	165362	0	0	2177166	2404405	1946222	1863425
Cer 42:1;3O|Cer 18:1;2O/24:0;(2OH)	1263684	638573	1305385	1278567	3658024	3661528	3221264	3138889
Cer 42:1;3O|Cer 18:1;2O/24:0;O	2474818	2612495	1012449	3420573	52324584	19387928	52889568	52690192
Cer 42:1;3O|Cer 18:1;2O/24:0;O	1163780	1546351	4812678	3112645	5084227	3686262	3701434	4490311
Cer 42:1;3O|Cer 18:1;2O/24:0;O	25413	775537	35223	454349	783176	637417	847430	390684
Cer 42:2;2O|Cer 18:1;2O/24:1	2446662	2736994	2082952	2471810	78386160	76800712	76065480	76647584
Cer 42:2;2O|Cer 18:1;2O/24:1	2474818	2612495	3139184	3634049	52324580	54994020	52889568	52690192
Cer 42:2;2O|Cer 18:1;2O/24:1	6566	141698	547211	31608	682147	190096	955413	1252279
Cer 42:2;2O|Cer 18:2;2O/24:0	0	35449	0	0	9458108	9635036	9826006	10157558
Cer 42:2;2O|Cer 18:2;2O/24:0	653998	14454	438766	8223	8630542	8518376	8341723	7654352
Cer 42:3;2O|Cer 18:2;2O/24:1	0	0	0	0	11064982	9942947	11258495	10465264
Cer 42:3;2O|Cer 18:2;2O/24:1	0	0	0	0	6809828	5584014	3950718	7513346
Cer 42:4;4O	0	0	0	0	16584	488718	0	0
Cer 43:1;2O|Cer 19:1;2O/24:0	0	135348	0	0	2141559	1521907	2863802	1612938
Cer 43:1;2O|Cer 19:1;2O/24:0	5713	321560	213933	0	1831006	1594122	2848222	1789450
Cer 43:1;2O|Cer 20:1;2O/23:0	1482734	629811	0	763563	4596124	5236608	3547350	4912668
Cer 43:1;3O|Cer 19:1;2O/24:0;O	0	0	18279	1166	2215938	1729160	1304279	1507824
Cer 43:2;2O|Cer 27:2;2O/16:0	0	0	20633	0	1971338	1492804	1966354	1958860
Cer 44:0;3O|Cer 18:0;3O/26:0	1766458	491321	2502110	1259572	1781077	944929	2202205	3219632
Cer 44:0;3O|Cer 24:0;2O/20:0;O	4859504	4571112	5815699	1503727	1815119	5914393	3835432	1666228
Cer 44:0;4O|Cer 18:0;3O/26:0;(2OH)	1484077	1124566	3222874	1503250	3260603	1758422	3921764	4502597
Cer 44:0;4O|Cer 20:0;3O/24:0;(2OH)	5789845	6967100	4607998	6046524	4235386	7584904	5281259	6563160
Cer 44:0;4O|Cer 20:0;3O/24:0;(2OH)	4032459	3984047	3785166	4212334	3509912	3926826	3581010	4942455
Cer 44:1;2O|Cer 18:1;2O/26:0	1217371	1685022	1231059	538906	6562798	7357098	6917407	7760225
Cer 44:1;2O|Cer 18:1;2O/26:0	1043834	4144830	4414796	1641780	5145102	6425963	5713338	7370272
Cer 44:1;2O|Cer 20:1;2O/24:0	1470822	367079	848788	1089905	2424941	3210540	3817551	3275928
Cer 44:1;3O|Cer 19:1;2O/25:0;O	703136	921562	160967	489889	337491	684833	465641	96304
Cer 44:1;3O|Cer 20:1;2O/24:0;O	169649	34124	1941170	60937	4889527	3928334	4099832	3308909
Cer 44:1;4O	114842	0	489882	48804	304169	568098	338992	276001
Cer 44:1;4O|Cer 18:1;3O/26:0;(2OH)	791056	1034534	126047	655643	649716	597835	242582	2464740
Cer 44:2;2O|Cer 18:2;2O/26:0	3458702	1983870	3571569	2619360	3768182	3322935	3644171	2503876
Cer 44:2;3O|Cer 18:2;2O/26:0;O	5931001	5958488	3254376	3139413	4913374	6241010	4039391	4136470
Cer 44:4;4O	642970	1692270	910410	1150440	2426372	1976796	2800468	2494130
Cer 45:1;2O|Cer 19:1;2O/26:0	108894	843905	505883	53595	368520	1178207	483058	210240
Cer 45:6;4O|Cer 18:2;2O/27:4;2O	150456	301000	0	0	1498389	1714591	1528789	759251
Cer 46:0;3O|Cer 22:0;3O/24:0	3288990	2047075	1982005	2404664	2444868	3278029	4132004	2788616
Cer 46:0;3O|Cer 24:0;2O/22:0;O	7575182	5683822	5343563	6799211	6853581	5985446	10203942	6937454
Cer 46:0;3O|Cer 24:0;2O/22:0;O	5278305	6674376	5930301	4221514	5446275	5169908	4336887	6947972
Cer 46:0;4O|Cer 20:0;3O/26:0;(2OH)	1158614	1203707	929325	1177373	2247636	1938293	2189742	1520931
Cer 46:0;4O|Cer 22:0;3O/24:0;(2OH)	3961975	4282585	3872324	4344476	3869954	4912829	3426228	4748878
Cer 46:1;4O	904545	2495447	2394475	2572131	2266501	2609200	2849535	3518109
Cer 46:1;4O|Cer 20:1;3O/26:0;(2OH)	1015342	768702	618284	583527	1385780	1334071	1596125	1958630
Cer 46:4;4O	2106316	2733963	2479884	2105179	3229170	3178775	1847321	2677750
Cer 51:12;4O	0	0	0	0	3702010	4500480	4327155	4278933
Cer 53:10;4O|Cer 18:1;2O/35:9;2O	0	0	0	0	15135770	15072285	14499970	13821141
Cer 54:10;4O|Cer 18:1;2O/36:9;2O	0	0	0	124612	62187568	61870064	64706444	72096376
Cer 55:11;4O|Cer 18:1;2O/37:10;2O	0	0	0	0	3149221	2734714	891215	2682658
Cer 57:14;4O	0	0	0	0	4301320	3901853	4503073	6021601
CL 63:1|CL 14:0_16:0_16:0_17:1	0	0	0	0	4268111	3319252	4606935	4832516
CL 64:1|CL 16:0_16:0_16:0_16:1	0	0	0	0	3697525	3225660	3417978	1695770
CL 64:2|CL 16:0_16:1_16:0_16:1	0	52417	0	0	14392968	12022410	12777390	14469097
CL 65:1|CL 16:0_16:0_16:0_17:1	0	0	0	0	3628733	3678439	886884	3868456
CL 65:2|CL 16:0_16:1_16:0_17:1	65361	194017	120150	80490	15415314	14776269	17024258	13341013
CL 65:4|CL 15:1_16:1_16:1_18:1	4450806	1672857	4420076	3609957	17213696	20585848	19799420	16515129
CL 66:2|CL 16:0_17:1_16:0_17:1	315132	257500	273366	2212	39426636	41525684	38111360	39012496
CL 66:3|CL 16:0_16:1_16:1_18:1	60890	0	0	0	6907580	6650213	5959528	6130670
CL 67:2|CL 16:0_17:1_16:0_18:1	221894	235752	94592	83491	13468948	14133837	12959931	13952875
CL 67:3|CL 16:0_17:1_16:1_18:1	64990	59753	0	0	4744035	4672454	4804124	3668459
CL 67:5|CL 14:0_16:0_16:0_21:5	228244	0	138400	112182	9108026	9153914	9205637	9102343
CL 68:2|CL 16:0_17:1_18:0_17:1	0	0	0	0	5418784	2805043	6526272	7692680
CL 68:2|CL 16:0_17:1_18:0_17:1	0	0	0	0	711212	552562	2453306	1063023
CL 68:3|CL 16:0_17:1_17:1_18:1	18006	66379	0	0	7222810	6622527	7106964	7360614
CL 69:7|CL 14:0_17:1_17:1_21:5	2441	44424	0	39372	2334541	2572856	2043421	2838966
CL 71:7|CL 16:0_16:0_17:1_22:6	0	0	6877	0	3855110	3980508	3369925	2980622
CL 73:7|CL 17:1_17:1_17:1_22:4	3088572	2407802	2821210	2870073	75750048	73978008	77440280	71657000
CL 73:9|CL 16:1_18:1_18:1_21:6	0	0	0	0	1499911	438285	951892	1049367
CL 73:9|CL 17:1_17:1_17:1_22:6	0	849	0	0	1523641	1084686	948936	1131690
CL 75:4|CL 15:0_16:0_24:0_20:4	0	0	0	0	2025	559149	34856	72800
CL 75:6|CL 17:0_18:0_18:0_22:6	0	0	0	0	1143177	1083744	1068360	1191812
CL 77:1|CL 16:0_16:0_28:0_17:1	0	0	0	0	4252833	1763241	5191580	4282374
CL 82:7|CL 16:0_26:0_18:1_22:6	202197	62523	38553	591770	1855636	2852618	2774459	1915928
CL 83:15|CL 17:0_22:5_22:5_22:5	0	0	0	0	180795	193566	378912	119563
CoQ7	2133	0	0	0	1972796	345958	1628386	3231170
CoQ8	0	0	9702	0	166622160	166781920	158588752	171551232
DG 16:0	16426354	14591343	16174039	15998061	12352751	12137473	11917674	11896767
DG 16:0	9513252	10032725	10664129	10838584	9473201	8431149	8586458	7957801
DG 19:0	16444954	15869635	16446061	16809588	9187703	9443203	9685952	9767482
DG 22:1	102368	423221	371274	644522	546645	1499245	900243	554959
DG 23:1	17926194	18224356	15814871	17234996	13875943	10450038	16080370	16090625
DG 23:1	13011731	11846714	14767610	12433000	10629562	9372411	9986310	9482388
DG 24:2	9222658	8742495	13515554	13425416	11315296	13143186	8843801	9300980
DG 24:2	10024064	5359496	10348525	5971280	6699712	5060775	5160641	5211628
DG 27:5	50230724	48177968	49199460	52423288	20117092	20676858	21413644	22826498
DG 28:2	20666762	20229492	20365978	20276658	17504158	16869648	15935609	17649832
DG 30:0	11601698	11642561	9223015	11223928	9862402	9014648	10257903	9286552
DG 30:0|DG 14:0_16:0	4240511	3770980	4056612	4672278	3768424	3502170	4347876	4516824
DG 30:0|DG 14:0_16:0	223290	158323	68246	1455702	68882	912973	206495	679909
DG 30:1|DG 14:0_16:1	301378	56063	210424	44688	60455	384386	113241	900245
DG 30:5	16318976	15301428	16508580	16740767	14082584	14907239	14337466	15163252
DG 30:7	22046976	21226462	24244600	24759318	2160035	2410534	2125705	3326878
DG 31:0	11484939	9211491	9498798	10778633	9415920	9297351	7734194	11612159
DG 31:0|DG 15:0_16:0	4886519	4812441	4600002	4695042	5472040	4955912	4153583	4497672
DG 31:0|DG 15:0_16:0	3143700	3756572	2845026	1281986	2104999	2404421	1876317	2391725
DG 31:1|DG 15:0_16:1	49320	51880	486253	23385	4753	411296	0	0
DG 31:3	26082896	32823854	28211268	29152380	6526283	33639572	30485114	30832510
DG 32:0|DG 16:0_16:0	23957628	23016026	20870770	24021368	18783318	16377658	16530780	16311752
DG 32:0|DG 16:0_16:0	454358	1553377	476835	520931	1225838	679961	340338	769103
DG 32:1|DG 16:0_16:1	8748448	7063044	2576960	6161804	27800810	32939262	28683534	25149974
DG 32:1|DG 16:0_16:1	8748448	7063044	6642102	2130655	6788265	7127052	7614188	7227846
DG 32:1|DG 16:0_16:1	11699275	10927759	10787693	8738647	7772328	3440523	7274439	7128736
DG 32:1|DG 16:0_16:1	532942	199782	586026	1350893	523809	1048376	1154856	235077
DG 32:1|DG 16:0_16:1	386450	66076	854807	724816	218430	835667	1058454	188229
DG 32:2	35647396	40243512	38542980	40451056	42649400	43039184	43456176	45629844
DG 32:2|DG 16:1_16:1	3316593	10318505	8400291	7127142	4264132	6290346	4606406	6045074
DG 32:2|DG 16:1_16:1	2635992	1361790	1626725	2431553	3777312	3943997	5308472	2413322
DG 32:2|DG 16:1_16:1	2110243	470104	1230198	729150	743090	649113	892064	48168
DG 32:2|DG 16:1_16:1	314410	0	259987	0	74768	185137	107241	3732
DG 33:0|DG 16:0_17:0	3912404	2982419	4942630	3445056	3991863	4148981	2930682	2724284
DG 33:0|DG 16:0_17:0	3618797	4916354	2808308	4994213	1478035	3162899	3670263	811458
DG 33:1|DG 16:0_17:1	5433418	4026701	3237745	4621904	27263668	24760798	25387156	27632844
DG 33:2|DG 15:0_18:2	3807356	2011978	816092	930247	545664	1145894	434961	3854081
DG 34:0|DG 16:0_18:0	39339708	40783836	37685000	34327188	20853826	24405560	20513894	22790206
DG 34:1|DG 16:0_18:1	23555298	21358886	20103670	23197322	39577204	41567396	40138512	41816164
DG 34:1|DG 16:0_18:1	4692878	5854282	2889000	1155802	1500008	2840201	6904084	6308397
DG 34:1|DG 16:0_18:1	354589	415744	565185	1143027	451077	1006565	1272487	1169832
DG 34:2|DG 16:0_18:2	4941651	6697954	1759684	6008618	20126320	20362746	20674040	20020270
DG 34:2|DG 16:0_18:2	20194016	16229351	13626715	16006842	15456252	14252718	15698815	18918768
DG 34:2|DG 16:1_18:1	5046852	6697954	6582626	6008618	20126318	20362746	20674040	20020270
DG 34:5	33234368	33766000	30336604	31989384	41354244	43495464	41664324	41711340
DG 35:1|DG 16:0_19:1	1535841	1627611	806053	1204212	6524836	4964039	6280448	5688776
DG 35:2|DG 17:1_18:1	2876714	4286300	3161824	4082804	9996199	6496882	7896796	11448739
DG 36:0|DG 18:0_18:0	45406408	43889220	38906868	39431348	21190204	21105248	16139263	19297226
DG 36:1|DG 18:0_18:1	9750510	8664207	8654671	9414788	12580067	10431474	10540197	10606673
DG 36:1|DG 18:0_18:1	411880	658741	627029	461457	343163	670287	1048377	352856
DG 36:2|DG 18:1_18:1	4912061	21414340	19466992	16923682	24163242	25977780	24929948	27675002
DG 36:2|DG 18:1_18:1	19461572	18357228	18517588	16923682	23308586	25361292	24724326	27675002
DG 36:2|DG 18:1_18:1	8261122	4993860	10885395	11085209	6197832	7722542	6670738	7882990
DG 36:2|DG 18:1_18:1	425732	384785	208847	109040	913266	929898	546088	1012178
DG 36:3|DG 18:1_18:2	12039989	13440535	10389114	10577609	10497732	11003567	11502572	10482070
DG 36:4|DG 18:2_18:2	10500319	9058502	8934951	8119814	4743844	2753773	4379966	9828392
DG 36:5|DG 18:2_18:3	130560	399500	0	45295	327623	98075	14087	128681
DG 38:0|DG 14:0_24:0	1212263	739644	683529	316365	1126839	478532	173282	463522
DG 38:0|DG 18:0_20:0	1212263	3169023	1440493	2700056	1836381	632240	643609	756317
DG 38:1|DG 20:0_18:1	360278	343195	210480	44443	45367	101871	141110	138899
DG 38:3|DG 18:0_20:3	19426	134928	0	76514	106802	179988	116502	42511
DG 39:0|DG 15:0_24:0	849357	667767	2760148	475162	627667	2179366	1230290	530169
DG 40:0|DG 16:0_24:0	12264968	10190315	8401776	8966165	7279243	6871103	10988211	5820920
DG 40:0|DG 16:0_24:0	12169365	11344752	11070125	3462993	1760834	9129800	8534629	7323994
DG 40:1|DG 24:0_16:1	711366	890398	1209602	740582	482647	395560	1524763	1186032
DG 40:5	128632512	127849920	124430416	132712592	194968848	174546784	190421472	184914864
DG 40:5|DG 18:0_22:5	844320	443074	403776	153081	978306	397371	205252	30352
DG 41:0|DG 16:0_25:0	5030755	2283736	5261152	6171362	7414341	12426429	9432956	7080772
DG 41:0|DG 16:0_25:0	7610448	7119448	4671725	5642051	2149610	5984007	3127750	1721362
DG 41:0|DG 16:0_25:0	7934464	1925589	1040252	2202540	747595	2024734	1759459	908752
DG 41:1|DG 25:0_16:1	249239	1189424	810625	2744227	227616	2035193	1934284	336008
DG 42:0|DG 16:0_26:0	2195356	8494284	8981952	5060254	7905596	6489234	5219787	6906350
DG 42:0|DG 16:0_26:0	1611558	1574680	1575488	1124787	1266413	1522354	845412	1976150
DG 42:1|DG 26:0_16:1	526712	594916	3075260	916470	921269	461938	375050	3378036
DG 43:0|DG 16:0_27:0	846174	2023806	288352	2386219	812202	279184	1791917	766914
DG 44:0|DG 18:0_26:0	3958063	1814300	3292136	2110144	2831748	625810	2116844	1200629
DG 45:7	86793	0	0	0	4207870	7932790	8059870	6900250
DG 48:0|DG 24:0_24:0	25512200	15227634	13182693	10086292	8387269	7989247	7020410	6408740
DG 49:0|DG 24:0_25:0	2087489	1594576	1799480	1296343	873418	727837	434473	264900
DG 49:0|DG 24:0_25:0	714450	1594576	481148	380813	873418	218195	171670	703763
DG 50:0|DG 24:0_26:0	18344322	14592352	15157574	10944373	12916598	8487346	10424888	5851198
DG 52:0|DG 26:0_26:0	9749962	8459368	7370004	5620422	4811779	4386764	4034658	4674866
DG O-33:1|DG O-17:0_16:1	88561	215575	221886	1095432	952374	1395868	261941	59141
DG O-35:1|DG O-19:0_16:1	92844	81454	816239	597978	60240	1191194	334373	0
DGCC 30:8	3207081984	3221279744	3344459008	3313847808	27517802496	28139759616	28413003776	28968478720
DGDG 30:1|DGDG 14:0_16:1	212387	602872	599543	213181	2271738	1635723	5806218	1773214
DGDG 30:1|DGDG 16:0_14:1	26777	85930	71363	76683	390314	227852	543491	485565
DGDG 32:1|DGDG 14:0_18:1	0	0	0	0	390104	426825	447446	529730
DGDG 34:3|DGDG 16:0_18:3	0	0	0	0	409643	222153	197675	213245
DGGA 34:1|DGGA 16:0_18:1	3571671	3061932	1714161	2455467	2066922	2157061	2458030	2230190
DGGA 34:2|DGGA 16:1_18:1	3102341	5183252	1409768	1494694	5505827	4342684	5544686	1370534
DGGA 34:2|DGGA 16:1_18:1	4829908	5251311	2422362	1671868	2156980	5178706	3011153	1374925
DGGA 34:2|DGGA 16:1_18:1	1786871	2006504	2071242	530675	2802017	439056	3312377	500051
DGGA 34:2|DGGA 16:1_18:1	2246904	1895909	3510546	1335322	1061426	1222508	1935244	1582202
DGGA 34:2|DGGA 16:1_18:1	1269317	1779123	1537528	1419389	792834	1061344	699399	1351058
DGGA 34:2|DGGA 16:1_18:1	376493	432226	325963	313549	275275	671428	252800	303804
DGGA 36:2|DGGA 18:1_18:1	3659528	4377420	3604326	1780862	4409786	3773764	5796607	4609130
DGGA 36:2|DGGA 18:1_18:1	3990620	3902673	3765603	3042352	3600490	3231835	4951568	4320949
DGGA 36:2|DGGA 18:1_18:1	4970452	4343996	5631054	4579838	4236312	3527463	3195288	3744199
DGGA 36:2|DGGA 18:1_18:1	1058604	1192682	1294756	4404222	1387392	938538	2946292	3255391
DGGA 36:2|DGGA 18:1_18:1	4954177	1613820	5444794	1390748	4236312	915392	944984	766447
DGGA 36:2|DGGA 18:1_18:1	54531	81088	153052	765	875661	2259415	1481349	965771
DGGA 36:2|DGGA 18:1_18:1	3076342	2978552	823218	1113475	773339	1085379	1331816	880006
DGGA 36:2|DGGA 18:1_18:1	306669	475435	379755	234383	394626	250411	468164	185638
DGTS 34:1|DGTS 16:0_18:1	38438092	30384998	33606300	36162052	44790348	36994556	41172912	41719580
DGTS 34:2|DGTS 16:1_18:1	10478140	11263791	10389901	11175797	13742950	14088051	13605077	15308764
DGTS 36:2|DGTS 18:1_18:1	40699052	38123276	39451048	40126604	47377704	41492428	42806284	46879032
DGTS 37:8|DGTS 17:3_20:5	536387	651941	581004	799427	27895918	28482438	27071054	28978890
DLCL 32:0|DLCL 16:0_16:0	0	0	0	0	97923	82364	72650	97033
DMPE 26:0|DMPE 12:0_14:0	79584	95925	187472	185351	8667074	6519578	6647706	6248508
DMPE 26:1|DMPE 12:0_14:1	0	0	0	0	370238	192467	72646	3846
DMPE 28:0|DMPE 14:0_14:0	51065376	48300476	48344284	50992264	1036521856	1036899520	1029976832	1027547904
DMPE 32:0|DMPE 16:0_16:0	0	0	1912	1737	1642805	368245	550495	0
DMPE 32:1|DMPE 16:0_16:1	0	0	0	0	2309012	2533160	2838636	1940744
DMPE 32:2|DMPE 16:1_16:1	58030380	56305348	57067964	54343692	3013800448	3001815040	2968903936	3013422848
DMPE 32:2|DMPE 16:1_16:1	5211028	4809034	2433363	2478701	168232272	125892528	133912768	133348936
DMPE 33:2|DMPE 16:1_17:1	5490	130370	28865	65240	5099378	5635659	6132551	5530481
DMPE 34:0|DMPE 16:0_18:0	0	0	0	0	743349	71515	634589	257379
DMPE 34:1|DMPE 16:0_18:1	0	0	0	0	3051350	2536634	3320297	2938576
DMPE 34:1|DMPE 16:0_18:1	0	0	0	0	1173582	2383183	2565187	1969093
DMPE 34:2	9307321	10787738	11063230	11688113	11675837	13342484	12564577	18147444
DMPE 34:2|DMPE 16:1_18:1	2756058	2166535	2014507	2408867	57362040	51665972	61806748	68190368
DMPE 34:2|DMPE 16:1_18:1	2942958	10855568	3139892	11412001	5341120	6974438	6189942	5118909
DMPE 34:2|DMPE 16:1_18:1	876686	826523	970464	2069907	2566906	2441080	1842593	2316869
DMPE 34:2|DMPE 16:1_18:1	2487884	3093212	3048013	558588	2566906	1124279	1842593	891511
DMPE 34:2|DMPE 17:1_17:1	37974332	39255612	38125316	36141900	440518208	447891136	418632192	395910400
DMPE 34:2|DMPE 17:1_17:1	111460	13116	0	0	2924928	3525988	2815310	3452665
DMPE 36:1|DMPE 18:0_18:1	0	0	0	0	3257627	1057917	3157097	3028800
DMPE 36:2|DMPE 18:1_18:1	14271155	15095147	17188848	14549376	16478305	15138648	20328140	17866282
DMPE 36:2|DMPE 18:1_18:1	15150749	15211761	16633491	13996911	16507804	16382245	17695270	17812916
DMPE 36:2|DMPE 18:1_18:1	4736655	4592498	3978101	4404188	5006195	4471208	4478052	5220595
DMPE 36:2|DMPE 18:1_18:1	2324870	4149735	560337	968439	2967326	2816482	2359345	2730349
DMPE 36:2|DMPE 18:1_18:1	1260801	2322342	1164301	1076224	1076710	1302104	4235240	1369797
DMPE 36:2|DMPE 18:1_18:1	359344	293122	231398	262326	505651	347262	301618	434816
DMPE 36:2|DMPE 18:1_18:1	11178	10829	51007	133415	65190	173995	40017	118280
FA 14:0	131377192	111057144	113986064	134414496	44620228	63211640	44672724	59309632
FA 14:0	25394436	26171170	27956498	26341388	9822898	10977371	13035402	13777041
FA 14:0	587853	995166	324310	555605	3773612	3087903	4204430	3750489
FA 14:0	935200	2310803	4341302	3117072	3839228	3457523	3812403	3105630
FA 14:0	3440198	4656236	5500762	4835096	3143618	2541418	712622	3580175
FA 14:0	1227044	220009	1036912	248576	457397	193026	897260	1022954
FA 14:0	779140	297273	1085683	707860	166985	275540	377542	1192701
FA 14:0	718069	946027	142139	98614	199867	498756	298816	868070
FA 14:0	254335	800330	865166	669591	274148	190540	106669	505178
FA 14:0	216299	283797	70140	809689	154242	4819	229855	84915
FA 14:0	83192	226471	25155	57057	44344	0	306379	27687
FA 14:0;2O	13457279	12610460	12724581	12960976	14139477	14244479	13811976	13406800
FA 14:0;2O	5942516	2921882	4604790	3615999	4666308	4760228	3062466	2989990
FA 14:0;O	14161285	13154152	12654215	16346531	31510312	31663268	37082224	32181106
FA 14:1	981764	548791	1440629	260107	706497	289450	0	882861
FA 14:1	205570	146572	251786	80309	706497	36498	0	58395
FA 14:1;2O	3383682	4748598	4298697	3892050	1157572	142139	147778	577279
FA 14:1;O	30447236	25701048	29873118	26510510	20133166	20062034	21009718	21204286
FA 14:1;O	30447236	25701048	29873116	26510510	20133166	20062034	21009718	21204284
FA 15:0	13292246	16320185	17598272	17802344	13299387	23711762	14811350	18503734
FA 15:0	7219320	7165922	8125574	6804944	5969872	6906010	6737116	4646776
FA 15:0	2092623	1668452	809850	2462539	5119314	2986418	3631430	3411584
FA 15:0	649472	1167558	2348297	1637818	2136014	3908848	2191884	2391624
FA 15:0	1278613	2106212	1804031	1626180	0	320204	370445	0
FA 15:0;2O	2967748	4620162	1037144	3515796	1551614	3417819	1047319	3913194
FA 15:0;O	1203242	4620162	3970767	3515796	2986969	3417819	3502318	3913194
FA 15:0;O	2459840	2146446	2526036	2261177	2940148	2669545	2499568	2845015
FA 15:1;2O	8415587	4068148	16713283	8730658	4187641	6423953	4877774	1743867
FA 15:1;2O	8415587	10555910	16713283	8730658	4187641	1383404	4877774	6445105
FA 15:1;2O	2181759	2052656	2137550	2597804	1261802	1075214	1318134	6445105
FA 15:3;2O	1845340	1867301	611435	1006942	2589462	2120442	2587161	1766756
FA 15:3;O	6191177	6054407	4880990	6068861	2870455	1772986	1758695	3373602
FA 15:4	40678272	43254492	41246248	40906272	36939968	32671986	31691984	34323236
FA 15:4	872700	3766691	3229966	3560282	5351404	4945544	1598548	3916349
FA 15:4	2987287	5202391	3181620	3088161	5549855	4369738	1159871	3720706
FA 15:4;2O	1527659	2445794	7399396	2456790	1022521	5604	2028663	1047076
FA 15:4;2O	3921915	3514142	3449598	3275005	1235847	1019422	882070	681693
FA 15:4;2O	8786156	9934309	7754595	12921135	113785	0	253481	54263
FA 16:0	5178453504	4941159936	5047136768	5114946560	4269805568	4289147904	4408053760	4283091968
FA 16:0	95483928	93407856	90076536	98225280	112730328	116052144	214330896	114478784
FA 16:0	83857040	105645960	103661096	91999472	96839192	101526152	31805018	52874800
FA 16:0	4803703	4533364	6369632	36026504	56855712	53997040	53653256	64827764
FA 16:0	22340230	19048014	19481906	21907704	57138188	75013624	64609936	22912978
FA 16:0	37773360	34333880	27928052	11285404	51017476	38264836	58932752	59970744
FA 16:0	58769324	63414760	61710416	56123344	46113828	50263416	48418872	58087440
FA 16:0	37283320	30241778	38039116	37845312	41115340	46605300	42094716	41611224
FA 16:0	45852900	32695876	41975772	47223748	41819276	51932600	38849008	37412076
FA 16:0	31127386	38630708	35197024	38011556	33793464	32502102	36920924	32139732
FA 16:0	10440654	2906201	2996170	8218354	32551808	27563708	24538342	39163256
FA 16:0	38327980	38546352	34763400	42494616	30903884	24453592	32664348	29856752
FA 16:0	18581302	18269168	19852828	16638999	20884182	21438406	23889124	42962928
FA 16:0	8406001	15171052	14995091	8628644	12012071	4564610	19307660	69479928
FA 16:0	37774336	34337192	27930458	38833512	14655758	9194328	58888788	16240596
FA 16:0	8168802	5682585	16590861	3740118	7703069	31319676	28241612	25897788
FA 16:0	2819584	3198079	3100702	4160712	31383726	6684465	10417431	36052952
FA 16:0	2894298	11790775	4105390	5722128	3786655	15254318	8257879	49781472
FA 16:0	10709390	5798547	12790750	6020842	21492448	4089320	31515698	4046196
FA 16:0	13411799	4459108	28630090	17789376	17411990	18663190	13002740	2642086
FA 16:0	2644750	13796392	28630090	17789376	17411990	18663190	2720418	5404512
FA 16:0	18091176	8673058	2767333	8719785	7177806	4086932	5833312	14413725
FA 16:0	873690	101919	97335	1687810	775620	5237076	4106206	2917780
FA 16:0	2819327	3427847	3027494	1691991	2454790	3148718	2461257	2170246
FA 16:0	2505834	1577533	1406395	2601590	481991	460874	900043	212622
FA 16:0;2O	37693368	21543186	35980156	36644224	72888968	60916064	65883840	56693912
FA 16:0;2O	7459036	21543188	35980160	36644224	72734880	60899804	65961132	56707160
FA 16:0;2O	9009411	12229773	5961276	9325796	4380709	1771527	3725253	2874798
FA 16:0;2O	2865334	2761638	1387490	1075790	649771	767093	414233	1108793
FA 16:0;2O	4178639	64184	131328	3707346	673196	352371	321150	754738
FA 16:0;O	146254432	137206608	146196480	150692048	108399840	102943936	104488704	106339840
FA 16:0;O	22510248	20696780	22761806	22091990	37341456	34886496	34030704	41818408
FA 16:1	77012976	77054080	74892512	75468944	725016512	745493824	770352256	694077312
FA 16:1	17118592	18145084	18049774	18685628	58809352	60774796	51466164	64004152
FA 16:1;2O	21620180	20973540	17280858	17815766	14827597	14855273	12628161	13460573
FA 16:1;2O	6338202	6048088	5910523	6555310	8479504	7655097	7314164	8648819
FA 16:1;2O	7032665	6262892	6924197	5869302	3350660	4314866	4700798	4693608
FA 16:1;2O	7032665	6262892	6924197	5869302	3350660	4314866	4700798	4693608
FA 16:1;O	137285184	133119576	124322528	135766352	95081696	97423496	98012080	96597768
FA 16:1;O	25262138	23357616	22444348	22600994	35895460	27961314	33473836	16985680
FA 16:1;O	26222648	23915638	23983304	24688494	16852952	18780306	17516368	15016701
FA 16:1;O	4037737	2911066	7699514	3786358	1934922	1627035	1851390	1657366
FA 16:2	0	0	0	0	0	630204	2452236	0
FA 16:2;2O	5444576	710350	1193778	578848	4797816	5721756	5568338	5133516
FA 16:2;2O	6212089	4345010	5008568	3511090	4424733	3304208	3499744	3757929
FA 16:2;O	5444576	5340054	5907784	1579596	940586	1279352	1154308	1082329
FA 16:4	18815	9325	46370	23893	13264647	14967949	15068724	15696089
FA 17:0	22205572	22342932	22918032	23520928	21134978	19537886	22856772	21207246
FA 17:0	12453813	12006507	12409212	11683551	10652053	12402186	11501662	10914863
FA 17:0;2O	27775148	21701328	22261184	10895593	19932576	16956608	11877814	31648510
FA 17:0;O	11874364	29727502	31270306	30282090	26343966	25116572	32878928	26541776
FA 17:1	124509592	135682240	119108464	131690440	1562676864	1536800512	1534374784	1602653440
FA 17:1	3162176	2407284	2753530	2624293	20991206	21477094	12690916	17774574
FA 17:1;2O	13433774	5841906	8649767	13602804	120328312	110285792	111665160	110830600
FA 17:1;2O	13433774	1549245	8649767	13739983	49981936	109906160	112100336	110830600
FA 17:3;O	0	0	0	0	219834	233793	211749	238460
FA 17:4;O	92895944	91339184	95360552	98652488	1134736	1440665	1859546	4108616
FA 18:0	5387036672	5069554688	5215819776	5242614272	3206176000	3209430272	3209237504	3231563520
FA 18:0	260674224	298659264	258433776	303911168	274735200	310438688	251383808	296282528
FA 18:0	49508984	55762720	45005184	5889267	72629792	43354244	41432296	87989656
FA 18:0	90199024	81715216	83393216	60970488	49390576	66754320	64777576	42761388
FA 18:0	48100500	51953864	45184000	39581548	32283412	64172288	71946848	28738400
FA 18:0	37943828	34764576	37710308	39021736	45503984	45477128	46394020	46030044
FA 18:0	30501514	29918812	25460826	34072376	15089498	39315764	62450860	59226196
FA 18:0	33916380	6760674	4173971	8543387	53395812	47054836	27602958	45078748
FA 18:0	15382023	21701738	25806106	6440038	41579592	53395904	48106692	21668928
FA 18:0	50579324	13046731	13597969	39581548	60111672	16658108	16696528	53696408
FA 18:0	7101606	25719460	33596288	7130162	44505628	38250348	7671471	47564760
FA 18:0	27942978	4484468	24428982	28627606	29523158	42207308	26563892	22097174
FA 18:0	28775430	8449545	16210290	30792266	53899008	7058571	11954763	14354361
FA 18:0	8217052	8232978	5326814	4935594	8018070	7520212	7164896	50795748
FA 18:0	24131672	19948990	15639066	9463202	23007552	15360101	15792671	9619033
FA 18:0	37065368	9655853	22156740	16271085	6225392	25068158	6266470	12384125
FA 18:0	10020424	3741956	25168290	11556976	5097332	5235505	10055153	12782713
FA 18:0	21840322	25808010	23789094	18339864	6622901	8861359	6605839	4246422
FA 18:0	6635776	4429880	3833122	3350724	4254194	3533880	5359924	3881092
FA 18:0	6692020	566967	3347944	726251	287152	833463	517272	324033
FA 18:0	658319	122470	1200380	287634	39417	162294	88384	91429
FA 18:0;2O	14476593	18237006	14272809	19659658	5955029	5517042	5645225	9162764
FA 18:0;2O	14564585	18201960	14265116	19544098	5974357	5509317	5645225	4337482
FA 18:0;2O	5199398	5948050	4344857	5138769	4357345	4188170	4859384	4326884
FA 18:0;2O	9409842	4237946	6243202	3727698	3402034	3589974	3798919	1787572
FA 18:0;2O	19403076	16532991	25418362	20224322	1042427	3299542	4603244	532979
FA 18:0;2O	2879806	1346089	2072635	2078108	1185358	2726364	1931975	1777612
FA 18:0;2O	12669665	206408	12712566	5638158	291717	0	3157303	0
FA 18:0;O	119985584	121235320	125506488	127628984	93088648	86696128	89826872	96308672
FA 18:1	160683840	155815472	159119024	147460640	745388096	729848448	785790656	762325888
FA 18:1	39246652	40179432	39868528	38899472	39283200	55817484	12035309	34773480
FA 18:1	5605370	22293782	6181261	20666318	26630236	23252494	26980328	4449832
FA 18:1	13040825	18156484	12080873	5554467	19501556	19549364	17947516	20665234
FA 18:1	27712224	24520088	28229208	38997812	20883518	7439211	18338080	21804274
FA 18:1	13132603	22293782	19369432	20666318	26630236	6938554	26980328	2618363
FA 18:1	2825792	782988	3466196	1845273	17465794	18416386	5962972	16464795
FA 18:1	378267	561236	300817	726162	10042039	1094952	10330286	1373641
FA 18:1	679939	4367266	2180606	1689543	1541978	7696002	8781079	1461683
FA 18:1	8252404	6535312	761978	2546052	2829146	5134001	4776948	2544502
FA 18:1	8252404	2148026	2454007	2958979	6046822	4393722	1017996	3082250
FA 18:1	1222002	2229221	2878527	4690566	2160582	5275986	1115214	5942325
FA 18:1	3764394	1452783	1003944	690435	866999	1438602	2585324	3633264
FA 18:1;2O	26391738	29937868	26172982	25326018	289207296	299789312	280421344	285282560
FA 18:1;2O	112763480	99717640	96056120	97537224	59867556	60797464	62408952	61458772
FA 18:1;2O	29653050	26752114	28275584	29660446	22902946	26086834	23750720	25051770
FA 18:1;2O	5450094	2845142	4197664	17966384	11977957	5145961	20581522	18476178
FA 18:1;2O	22511294	8223998	17153296	6742860	24560898	20701674	4006730	6533617
FA 18:1;2O	22534918	11743676	6739004	2663084	13962070	20715116	12714226	6294968
FA 18:1;2O	9569078	8056818	5043694	6986546	6838504	7441048	8261976	8150800
FA 18:1;2O	8777460	5031585	5346881	8144033	6554720	5879599	7018361	5584526
FA 18:1;2O	9476103	8008102	15455989	6986546	6926614	7961719	1703644	8198698
FA 18:1;2O	14248537	13716287	3676787	12021269	2694100	3211171	4473284	4545132
FA 18:1;2O	1273786	1321313	1100420	704789	3847038	4486605	2812625	2636510
FA 18:1;2O	4731780	4593704	6030914	2592039	2697645	2035464	973728	1413536
FA 18:1;3O	12372599	11082268	11926345	7779206	193546	0	2143764	98481
FA 18:1;3O	2513835	952451	2186200	1593985	501528	690096	557798	584822
FA 18:1;3O	75106	224089	283708	11163	111916	0	0	331244
FA 18:1;O	33739632	32609996	9540574	27421068	3954315	4300665	12408688	11294722
FA 18:1;O	33106936	26607006	28461232	27992716	1705858	4242387	17202104	6539862
FA 18:1;O	9235659	15271684	15911801	15558045	3226550	4146161	1610584	11521033
FA 18:1;O	3543024	3076966	3184949	2695038	2488411	2839167	3490638	2379632
FA 18:2	29233824	20630150	25067502	18922486	48745980	52105248	40017632	51541972
FA 18:2	3489490	5586896	12441451	4679738	8667886	5575720	14227429	14361260
FA 18:2	12429974	5607128	2388726	3503437	8719438	1418701	14333868	10513332
FA 18:2	2689693	1639025	1055419	3503437	1374666	1712206	3244552	1986741
FA 18:2;2O	4202076	3636263	6870648	4240787	13879808	13320827	18515192	14710923
FA 18:2;2O	4294950	3312206	2222656	1600272	6900382	6217900	4662071	5490778
FA 18:2;2O	7282306	7343103	6016352	30845090	1488903	107298	124694	106468
FA 18:2;3O	3719979	1053759	2293344	1163831	492886	594080	559846	3172302
FA 18:2;3O	2585113	1320840	1895957	1374704	0	447604	0	890590
FA 18:2;3O	269010	17090	0	0	402020	0	0	0
FA 18:2;O	9569193	4641612	9149620	4694280	17629356	20772138	17094704	10790949
FA 18:2;O	1977475	1038786	9147668	961735	17641148	20779814	4980633	2244596
FA 18:2;O	34130880	30870228	33514058	30863394	533000	2180324	1028380	2274983
FA 18:2;O	1897859	1715140	1570402	1709302	1762480	405367	772022	177695
FA 18:3;2O	5043342	4270411	5858700	3183046	2151377	6307508	5872540	583711
FA 18:3;2O	2799397	2279004	2808352	2134673	1725855	1413006	2496634	1920678
FA 18:3;2O	972297	641948	1637632	3175132	1118422	680871	707045	2104894
FA 18:3;2O	186575	648830	0	1232609	377051	739692	1615380	469410
FA 18:3;O	1067862	63352	1477242	968922	800199	1231784	1322435	1740238
FA 19:0	7977220	6961444	8068030	7070078	7640478	7155130	7780748	7296970
FA 19:0	5997394	5460960	5328725	5570048	5751696	6020462	6262900	5928558
FA 19:0	1751554	1688894	1795634	1562763	1683884	1575370	2070282	1853654
FA 19:0	513235	207760	432912	148198	802065	176637	656809	381989
FA 19:0;2O	12295324	11441301	6251324	10909952	2805327	1666430	13153091	2686628
FA 19:0;O	2278842	11443067	7789577	10909952	10474479	3856833	13131525	10505741
FA 19:0;O	1712311	1591564	7787816	1717719	10450116	9160148	4695872	10505741
FA 19:0;O	8817385	6366100	7307529	6778502	8233736	8178768	10691002	6374418
FA 19:1	25535908	24612670	24502856	25014210	191187936	190738496	189924176	192450480
FA 19:1	933695	903286	1196093	656654	3467815	3407963	3707020	3504217
FA 19:1;2O	29108340	29669020	26542156	24929308	123219944	119243840	124704264	127382896
FA 19:1;2O	10101378	8594914	8271894	8721166	9311440	8308782	9445650	11195390
FA 19:1;O	8078128	11302791	10057503	10499976	7189254	7764076	7333455	6046722
FA 19:2	43140	0	28774	0	796665	1167195	1088106	989834
FA 19:2;2O	1638868	1281636	2515614	1794973	3066563	2549282	2954932	1305526
FA 19:3	0	0	248741	0	787371	0	620874	0
FA 19:5;2O	3322235	116448	630669	0	0	0	635433	0
FA 19:5;2O	937238	792721	4348617	33178	0	0	552987	0
FA 20:0	42988240	39191128	41940616	40102616	45763008	42867576	45652020	41414240
FA 20:0	8155686	8098614	8329866	8260264	10901272	10678033	11423664	11696570
FA 20:0	7038838	4982546	6655176	5715519	9067269	9753285	10509447	10222725
FA 20:0	1010788	1491516	966534	888480	971519	836739	728790	1161929
FA 20:0	274943	396572	181973	313258	287639	230172	244855	1177075
FA 20:0;4O	55035664	57530900	54552424	55587728	14457517	16626001	16918510	18310196
FA 20:1	2977210	2006174	1293029	1175697	13170315	9878450	11476983	11670710
FA 20:1;2O	5697338	5204607	5450747	5575218	35452644	33128176	35083952	33983568
FA 20:1;2O	0	71811	4957	0	133137	569257	323850	114348
FA 20:2	530237	361956	631837	1066304	7174846	6669072	6557452	6740200
FA 20:2	236416	86525	639811	1076184	7193516	2081058	2038680	6686435
FA 20:3	1841249	1238528	2052576	1030919	39366236	45449740	41533176	40334216
FA 20:3	755540	696658	721375	696080	17280296	17524298	16021602	17891214
FA 20:3;2O	0	208495	0	0	5591608	8382778	9208733	10129440
FA 20:3;2O	0	208495	0	0	3573222	8382778	9218362	10136269
FA 20:3;2O	1830372	1559938	1742785	1938687	1374580	1598975	1578682	1475875
FA 20:3;2O	61026	59492	148163	47479	681582	70475	384857	167898
FA 20:3;2O	0	0	0	0	0	105550	569369	0
FA 20:3;3O	0	0	0	0	1818022	2835981	2519567	2860500
FA 20:3;O	104853	53664	133947	196901	1114082	1270126	989549	1267900
FA 20:3;O	0	0	0	0	428995	249245	484953	366141
FA 20:4	18431830	18584254	19794450	16900412	165030000	168705968	161925696	160856848
FA 20:4;2O	7137760	6728119	6881004	5469906	65226300	64587688	63022156	73117568
FA 20:4;2O	141452	0	794960	263337	22579388	23038616	23022818	22080258
FA 20:4;2O	979589	186879	122878	224536	3498377	3497345	3523016	3246102
FA 20:4;2O	551803	572352	490125	302653	2563708	2698808	1310997	1649412
FA 20:4;2O	34217	0	56990	0	298146	281514	663305	489590
FA 20:4;3O	200398	0	0	0	5521920	4491776	6461530	4684857
FA 20:4;O	130117	181037	54664	228336	22138280	21400344	18890326	19146420
FA 20:4;O	29507	21806	167690	199914	16545220	11310058	12942436	30486978
FA 20:4;O	602286	59275	153953	451088	11257688	15784074	17924380	8254344
FA 20:5	15556120	14383619	16418751	14514355	4115376	4809186	4187467	4120767
FA 20:5	0	0	0	1371495	0	0	6044064	0
FA 20:5;2O	351642	0	0	575345	2288808	2879313	3360817	3564780
FA 20:5;3O	125126	25344	111730	51876	0	0	0	1281154
FA 21:0	1620573	1943020	1951044	1756335	2024182	1269528	2857351	1441293
FA 21:0	933720	91284	776432	593182	529095	46562	759122	553298
FA 21:0;2O	538426	2192795	3091862	2901394	767213	0	1741116	0
FA 21:0;O	1411238	8089722	8374363	8572215	13908904	2170175	13129385	12602390
FA 21:0;O	1053124	5391186	5177362	5395698	10599265	9966182	10337152	9451510
FA 21:1;2O	94915	535555	66210	31653	1455091	853940	1125924	1271244
FA 21:1;O	6101946	6488734	6057702	6121318	5648503	5877416	5077812	5211847
FA 21:2;2O	50169	13637	188403	169718	608348	970946	1062674	1295751
FA 21:3	0	0	0	0	1303478	1368961	1446882	1504620
FA 22:0	19485040	19657478	17494356	19399832	26585276	27366282	30228624	29494234
FA 22:0;4O	90404040	85512624	84361912	94583104	16382973	15892420	16540725	16016119
FA 22:0;4O	18275732	17816976	18323698	18032598	11158701	9737458	11117517	6896505
FA 22:0;O	4160453	3688358	4331824	4227990	4403790	3792630	4753406	3186239
FA 22:1	14947643	12774047	13760005	10744148	15247920	19429122	16780368	16470783
FA 22:1	517936	488765	567704	547818	921054	230383	38452	332615
FA 22:1;2O	10032601	10711517	8997971	8814720	7906273	8896001	8286398	4848946
FA 22:1;2O	343843	270625	272666	2538024	2032371	24519	30504	102706
FA 22:2	140501	71417	4643	218648	1142245	1356628	1071572	1379601
FA 22:3	24507	28443	0	4510	3944576	4261856	3900023	3946108
FA 22:4	92325	836	89769	88820	23252746	24755398	23978786	25231682
FA 22:4;2O	1537704	1666013	1303735	1306030	14488056	14415224	13288609	13778333
FA 22:4;4O	0	0	0	0	356710	448644	0	0
FA 22:5	0	0	0	0	99742088	101350128	108387856	101533288
FA 22:5;2O	0	0	0	0	12480927	12919910	12857578	12679775
FA 22:5;3O	60933	0	0	0	1518516	1778453	2494420	1497484
FA 22:5;3O	454500	0	0	0	402921	594357	332475	152079
FA 22:5;O	0	0	0	0	17669104	15785016	17679708	17184360
FA 22:5;O	0	0	0	0	4160117	15785016	4321853	4381399
FA 22:6	0	0	0	0	365260672	428587680	444335968	397615840
FA 22:6;2O	15008	0	0	0	4871814	4088236	4079605	4608942
FA 22:6;2O	276481	0	0	0	4037536	3120629	2177472	3506073
FA 23:0	6627305	6600264	7007570	7016157	7593484	7958258	7780571	7345332
FA 23:0;2O	3374126	3535045	3454920	749657	1040650	3801162	4456684	528861
FA 23:0;2O	3377683	3593542	3513002	2842737	3273106	1743941	1776492	1156350
FA 23:0;2O	1376690	541416	776610	5073069	393970	1164342	327543	244803
FA 23:0;O	3597751	2862896	2690168	1594539	2373193	4314428	1708303	1375637
FA 24:0	32248494	32241610	33803748	31072096	36969852	37619780	39460352	37602912
FA 24:0	6656219	2312123	7268995	5010850	9001554	6503620	8481331	8186804
FA 24:0	6845981	2846141	7600106	7805112	9385214	2970852	8567347	8221741
FA 24:0	2846240	3244135	2606711	2846975	3328648	4174783	3939316	3296556
FA 24:0	2201350	8607833	2170753	3325528	2214811	2810928	2892778	1035442
FA 24:0	542349	40065	49894	320987	29360	351152	34341	48874
FA 24:1	757552	646710	372848	813675	6179266	6100535	6536426	6338944
FA 24:3	0	0	0	0	187373	285178	211300	190066
FA 24:4	0	0	0	0	1174067	1306760	1465416	980387
FA 24:5	0	0	0	0	3646364	3536564	3796984	3841934
FA 24:6	0	0	0	0	1299026	935128	130761	359689
FA 25:0	9035240	9375169	10186659	10861035	12657931	14489649	14626453	12927865
FA 25:0	8515567	8347234	7435157	7797984	7101495	7877014	8169493	8393564
FA 25:0	8535213	8526640	2224546	2516470	7145676	2183262	2274168	2019347
FA 25:0;2O	7230308	12290902	3778314	1020218	11370121	11892041	3258235	11313857
FA 25:0;2O	1125854	2840561	4308570	1180665	2791618	3067758	2326748	3041067
FA 25:0;2O	1042938	2153040	3380165	5646642	2447070	2522427	1626157	1669659
FA 26:0	21805540	24566110	21589662	21725892	26408490	28488274	27547554	27959060
FA 26:0	9191412	5615818	7809144	7953557	9616398	8952129	7750660	7378368
FA 26:0	3182884	4646224	3503434	3733263	4584844	5413925	5521438	3831658
FA 26:5	3804281	2722326	7211498	7692732	217798912	210429472	210768592	202832416
FA 26:5	4179202	4308925	7211498	7732728	217798896	210429472	210768608	202832416
FA 27:0;2O	3447787	6262689	4544048	3649706	3305789	4054449	4143920	2498760
FA 28:0	26519986	28432424	27005296	31979428	25019880	26372214	28456160	25453688
FA 28:0	26519984	29324984	27005296	31979430	25019880	8849150	28456160	8104949
FA 28:0;2O	9890225	3061146	15077323	8734524	21153336	27856070	19561806	23933560
FA 28:0;2O	14735943	6620188	1570780	4739093	5611914	12370800	11105990	18273936
FA 28:0;2O	8640344	3522446	10578345	9814251	10945557	3433969	5358156	8698529
FA 28:0;2O	5012684	1584475	4244606	11231836	5031796	5718754	9157392	3911696
FA 28:0;2O	12153146	4972225	8266896	1520243	13859621	4088838	1514060	4042238
FA 28:0;2O	11443072	9215346	8200338	1540334	13906957	6755738	920661	922628
FA 28:0;2O	3551957	7181568	8592457	6348209	3607622	3813342	3055113	3670684
FA 28:0;2O	1392516	1614518	4432982	2006362	4254920	3499974	3740981	2253687
FA 28:0;2O	4030758	4055653	2829644	1682491	2467990	966511	2523930	2613978
FA 28:0;2O	1991045	1160321	3450023	5519470	1195003	894795	1715069	1537225
FA 28:7	35210852	38433276	34644660	38090760	44531504	44210444	31522764	42336820
FA 28:7	3877676	3796722	3378908	3961957	3978294	3645317	3841935	3460366
FA 29:0	13652246	13295656	13010285	9592463	11238077	9940234	9516398	8205789
FA 30:0	38968848	44870536	37139380	39997512	28926714	24884382	25566772	27711830
FA 31:0	6724154	11805275	12471271	9975523	8527397	9845350	9765565	8064820
FA 32:0	33401630	35722504	40196428	33796404	36244684	31623506	29664584	28808224
FA 33:0	7193054	7263439	10737317	11593242	8893696	12969884	10166039	6182817
FA 34:0	39284496	29062024	25548268	30653484	19139842	19941028	28878610	20559114
FA 36:0	21852430	11540645	17500618	18904252	14348265	12315185	11529620	16203344
FA 36:0	21843710	2882870	17613238	18391664	14782599	12315186	2639280	4849213
FA 38:0	9923900	10757255	14426661	14164331	9313436	8088738	8563648	7661879
FA 38:0	4022065	5485328	2280388	4938418	1410012	4431274	10276148	1527302
FA 38:0	3434502	6837831	14944595	4389970	1480311	2969608	1527143	2437546
FA 39:0	13160543	6294316	7063747	9331699	14111388	5398019	6454088	14608126
FA 40:0	9020580	9873027	3528347	1336120	9565088	9209604	9317730	8312616
FA 40:0	6621286	10352623	9111845	10365310	6717514	6117278	9197431	7046710
FA 40:0	2890005	3444878	6371507	6795554	9237777	3041424	2601569	2606690
FA 40:11	2198966	2066636	2054719	2037959	2201458	1613369	2059240	1803701
FA 40:5	92714624	87971120	91065768	90487576	133658784	129813336	130466528	125439448
FA 40:5	12463487	11760809	13889812	9299896	25704174	41977536	33969920	30691258
FA 40:5	2846438	6845163	2784973	3609039	29926738	31292026	32506566	28057238
FA 40:5	12520681	11729352	9770619	2561797	34417032	8705260	19735472	39695968
FA 40:5	5649846	3661574	4729522	4809886	21272984	18527072	7729396	18503386
FA 40:5	2837647	12516958	18524116	7756476	4835826	8388686	19779910	23367876
FA 40:5	5959773	7690540	13599988	10044758	17119814	7568226	22989786	7909344
FA 40:5	6107648	11032027	19718174	3160781	13953347	10601711	14050947	3134615
FA 40:5	26313718	5882356	5892289	4227386	5996046	7772621	9146824	4033229
FA 40:5	6417248	9394600	2519365	5357332	2693124	2609655	5561895	2656170
FA 41:0	5732838	6895883	11869243	6200770	6010198	6586150	7349279	13442598
FA 42:0	5048130	5375610	12771110	7981683	5834464	7682808	15383707	5791830
FA 42:5	141251312	131705728	131802040	129790952	172384720	165187632	175928528	168602320
FA 42:5	25028350	11459021	15605219	9298993	73755992	58819932	59712388	58380992
FA 42:5	10903350	10808484	15159694	6405158	89838984	35785036	46111228	38777912
FA 42:5	12807905	8520436	17143792	6294331	16901356	45183704	43507592	42062460
FA 42:5	12652504	11080335	10920550	4369744	11265289	4464941	11265217	10900403
FA 43:0	9192961	4548587	7555727	10355264	9578682	5984432	8661229	8170474
FA 44:0	7435934	6508744	10287011	6106515	9880138	6992952	10286386	9710793
FA 44:5	45226424	52927884	57091520	50697168	53378928	70176416	69411208	62590028
FAHFA 32:0|FAHFA 16:0/16:0	177846	226446	299729	202060	313294	923870	658924	644849
FAHFA 32:0|FAHFA 16:0/16:0	60148	45903	66589	62932	111556	238812	182228	96711
FAHFA 34:1|FAHFA 18:1/16:0	82132	0	47027	1658	47030	24139	175479	138465
FAHFA 36:3|FAHFA 18:1/18:2	1670285	576218	1732825	1514497	366245	445650	516379	1461084
HBMP 47:1|HBMP 16:0/14:0_17:1	0	0	0	0	8837727	7189486	8777419	8713216
HBMP 48:2|HBMP 16:1/16:0_16:1	0	0	0	0	20087878	20112908	19601450	18517764
HBMP 49:1|HBMP 16:0/16:0_17:1	1592666	1560968	1403652	1607680	239635376	237787632	240099552	237866976
HBMP 49:2|HBMP 16:0/16:1_17:1	0	0	0	0	11626048	11167886	10443614	10810100
HBMP 50:0|HBMP 16:0/16:0_18:0	0	0	0	0	1888869	2597066	2328056	2318308
HBMP 50:1|HBMP 16:0/16:0_18:1	827442	477073	895033	551024	129153088	124789832	132056456	126033568
HBMP 50:2|HBMP 16:0/16:1_18:1	328096	184238	0	257957	104210544	105100192	105919584	101535832
HBMP 50:2|HBMP 16:0/16:1_18:1	0	0	44674	0	10165591	9595730	9894569	9447325
HBMP 50:3|HBMP 18:1/16:1_16:1	4276	3587	0	0	4988818	4992324	4527006	4694582
HBMP 51:1|HBMP 16:0/18:0_17:1	107327	0	0	49327	17847806	17793056	18050834	18252062
HBMP 51:2|HBMP 16:0/17:1_18:1	116017	157376	131003	162411	38927128	37624480	38279700	37192412
HBMP 52:1|HBMP 16:0/18:0_18:1	0	0	0	0	5900718	6180170	6244458	6165398
HBMP 52:2|HBMP 16:0/17:1_19:1	0	0	0	0	14146160	14333357	14607062	14313136
HBMP 52:2|HBMP 18:1/16:0_18:1	226186	106670	183703	188323	42190840	43673660	42575168	44213500
HBMP 53:2|HBMP 16:0_18:1_19:1	764	14358	0	5029	3557505	3101260	3507424	3289214
Hex2Cer 32:1;2O	0	0	0	0	183606	135146	62329	62389
Hex2Cer 32:1;2O|Hex2Cer 18:1;2O/14:0	0	0	0	0	110976	186379	170823	0
Hex2Cer 34:1;2O	0	0	0	0	13688097	9399595	9813667	11208345
Hex2Cer 34:1;2O	0	0	0	0	12506086	9499357	9813667	9920148
Hex2Cer 34:1;2O|Hex2Cer 18:1;2O/16:0	0	0	0	0	12514075	14071220	11247392	14525078
Hex2Cer 36:1;2O	0	0	0	0	570152	327756	488840	414213
Hex2Cer 36:1;2O|Hex2Cer 18:1;2O/18:0	0	0	0	0	387879	469582	344887	291892
Hex2Cer 40:1;2O	0	0	0	0	1105467	769101	560604	1269403
Hex2Cer 41:1;2O	0	0	0	0	204657	251620	160481	197629
Hex2Cer 41:2;2O	0	0	0	0	116366	70258	162745	214255
Hex2Cer 42:1;2O	0	0	0	0	3316049	2804286	3669751	3536779
HexCer 32:5;4O|HexCer 16:3;3O/16:2;(2OH)	635959	430618	381220	574557	42372044	41633212	37489836	25717264
HexCer 33:5;4O|HexCer 16:3;3O/17:2;(2OH)	332321	1863607	1987315	946753	20532928	13079130	6868772	9163824
HexCer 34:1;2O|HexCer 18:1;2O/16:0	0	0	0	0	9125838	7161810	8091282	8063588
HexCer 34:1;3O|HexCer 16:1;2O/18:0;O	0	0	0	0	4085166	1984043	1844133	5921805
HexCer 34:1;3O|HexCer 17:0;2O/17:1;O	0	0	0	0	4085166	6349622	5080979	4664910
HexCer 34:1;3O|HexCer 18:1;2O/16:0;O	0	0	0	0	645437	857224	2098146	1397272
HexCer 34:1;3O|HexCer 18:1;2O/16:0;O	0	0	0	0	1310730	749368	437789	1397272
HexCer 36:1;2O|HexCer 18:1;2O/18:0	29251	22941	28380	45881	96062	701032	946341	804326
HexCer 39:1;3O	0	0	0	0	137982	107611	145503	123930
HexCer 39:1;3O|HexCer 16:1;2O/23:0;O	0	0	0	0	34982	292065	27210	140032
HexCer 40:1;2O|HexCer 18:1;2O/22:0	6926	0	291793	0	7953344	7398424	7353084	9419205
HexCer 40:1;2O|HexCer 18:1;2O/22:0	0	0	0	0	7080824	7243942	8364939	6953296
HexCer 40:1;2O|HexCer 18:1;2O/22:0	215376	0	14085	221268	679790	413661	373709	946797
HexCer 40:1;3O|HexCer 16:1;2O/24:0;O	0	0	0	0	3274832	5693696	4543726	7961796
HexCer 40:1;3O|HexCer 16:1;2O/24:0;O	0	0	0	0	1259198	1444648	1265048	532697
HexCer 40:1;3O|HexCer 16:1;2O/24:0;O	0	0	0	0	334511	60039	281552	265961
HexCer 40:1;3O|HexCer 18:1;2O/22:0;O	0	0	0	0	4033868	2708768	3894281	3371663
HexCer 40:1;4O|HexCer 18:1;3O/22:0;(2OH)	14065	0	48004	41063	1431635	1895631	977011	1549146
HexCer 40:2;2O	0	0	0	0	334322	174518	119334	264877
HexCer 41:1;2O|HexCer 18:1;2O/23:0	0	0	0	0	2510434	3280285	2589276	2781904
HexCer 41:1;3O|HexCer 17:1;2O/24:0;O	0	0	0	0	3875563	3600408	3576867	3893096
HexCer 41:2;2O	0	0	0	0	322138	268258	436089	223284
HexCer 41:2;3O	0	0	0	0	603773	850947	748040	682417
HexCer 42:0;4O	0	0	0	0	1713964	1858175	2236397	2151150
HexCer 42:1;2O|HexCer 18:1;2O/24:0	0	0	0	0	15342649	14328281	14716717	13396990
HexCer 42:1;3O|HexCer 16:1;2O/26:0;O	0	0	0	0	6944554	6813366	6148522	5908075
HexCer 42:1;3O|HexCer 17:1;2O/25:0;O	0	0	0	0	1248516	980684	1340313	1167834
HexCer 42:1;3O|HexCer 18:1;2O/24:0;O	0	0	28015	0	5849300	4640488	6243548	6076184
HexCer 42:2;3O	0	0	0	0	1960454	1824030	1427555	1457243
HexCer 42:2;3O|HexCer 18:2;2O/24:0;O	0	0	0	0	1308542	1571435	2347274	2345494
HexCer 43:1;3O|HexCer 19:1;2O/24:0;O	0	0	0	0	140900	123951	85307	48033
HexCer 44:1;2O|HexCer 20:1;2O/24:0	10476	0	0	223894	239916	682686	26587	371427
HexCer 44:1;3O	0	0	0	0	957736	1187572	722691	658593
HexCer 53:6;4O|HexCer 33:1;3O(FA 20:4)	0	0	0	0	1771684	1998124	2956037	2078438
HexCer 55:6;4O|HexCer 35:1;3O(FA 20:4)	0	0	0	0	714254	1079303	1405178	1263928
HexCer 55:7;4O|HexCer 33:1;3O(FA 22:5)	0	0	0	0	616644	607594	516115	687148
HexCer 55:8;4O|HexCer 33:1;3O(FA 22:6)	0	0	0	0	360453	169677	144969	148025
HexCer 56:11;3O|HexCer 20:2;2O/36:9;O	17735	86247	77478	44713	163430	257163	300726	203683
LNAPE 30:0|LNAPE 16:0/N-14:0	0	0	0	0	197995	258453	142385	91452
LNAPE 32:0|LNAPE 16:0/N-16:0	0	0	0	0	3650575	3993796	3247274	3155321
LNAPE 32:1|LNAPE 18:1/N-14:0	0	0	0	0	2952691	2837495	3191921	3222880
LNAPE 33:1|LNAPE 16:1/N-17:0	23822	21161	0	222930	13236626	11700711	12327611	13818961
LNAPE 33:1|LNAPE 18:1/N-15:0	0	0	0	0	512673	508751	397711	365265
LNAPE 34:0|LNAPE 18:0/N-16:0	0	31264	0	0	253222	112112	106045	265182
LNAPE 34:1|LNAPE 18:1/N-16:0	0	0	0	0	857307	580212	2838636	677726
LNAPE 34:2|LNAPE 18:1/N-16:1	0	0	0	0	83932	102249	748307	123001
LPC 14:0	9175	10037	79592	42917	725922	503565	283634	502658
LPC 14:0/0:0	0	41312	0	0	532022	0	0	0
LPC 15:0	871148	1076708	648551	630725	730726	168609	142472	980739
LPC 15:0	283161	55041	129474	388522	90918	59075	344688	40145
LPC 15:0/0:0	0	82471	11133	0	319768	120602	0	0
LPC 15:1/0:0	0	0	0	0	4365614	3258137	3645834	4435144
LPC 16:0	1407242	1428835	1522626	1572875	1966102	1848844	1986033	1871269
LPC 16:0	277662	597050	433290	515373	489998	423773	574731	417492
LPC 16:0/0:0	15008083	14628646	15199711	16780756	27918586	33169428	28086386	36152256
LPC 16:1/0:0	0	18521	0	0	11126804	11007926	11242398	11373206
LPC 16:1/0:0	0	2861	0	0	417738	90405	389231	383496
LPC 17:0/0:0	0	0	589362	1077	69585	2922	201461	1121954
LPC 17:1/0:0	923256	1336647	984306	932161	267011	247527	88313	346168
LPC 18:0	7635170	4270890	10342728	5651266	32203104	28152770	25949200	25034486
LPC 18:0	734613	1074969	1158592	1031913	6318095	5293496	5013314	6117942
LPC 18:0	1316372	982972	1125922	1013154	1164506	953336	951018	1066456
LPC 18:0	9648	30568	11166	178477	30868	270599	84448	11400
LPC 18:0/0:0	16396131	16296750	16779240	19134338	56116628	56473140	55018616	54567368
LPC 18:1	0	0	0	0	6766130	9096579	6291392	5564546
LPC 18:1	0	0	0	0	2399306	1787896	0	0
LPC 18:1	10124	9908	48672	0	338133	225411	406378	497198
LPC 18:1/0:0	187794	68192	0	0	12615516	14264636	13966514	16429921
LPC 18:2	2900392	9234479	6597136	10817843	15394183	3151138	2208539	9402301
LPC 18:2/0:0	9385666	3201232	8057884	6157962	18814456	7464537	6565440	16005476
LPC 18:2/0:0	1775930	6846409	7237458	5402880	1854873	8176954	1963818	6125592
LPC 19:0	0	0	27989	39167	185156	211054	244166	295586
LPC 19:0/0:0	0	101571	0	0	687272	522590	467404	224529
LPC 20:0	1723	0	0	0	365944	301379	380715	287131
LPC 20:0/0:0	0	0	0	46616	0	424433	0	0
LPC 20:1/0:0	0	0	0	0	690331	830399	203598	1061916
LPC 20:2/0:0	410154	246122	967992	1299470	270670	161373	149103	213163
LPC 20:3/0:0	115159	1647	410227	140994	0	218428	0	286103
LPC 20:4/0:0	67062	12803	80494	75083	60128	86574	195822	27857
LPC 21:3/0:0	224375	151376	165923	171832	0	62022	357048	143887
LPC 22:0	0	0	0	0	596507	486439	499849	496380
LPC 22:0/0:0	0	0	0	0	786688	871964	697518	742006
LPC 22:1/0:0	0	0	2671	107015	0	0	0	570760
LPC 22:2/0:0	30662	125619	209917	75134	138790	489	167838	394003
LPC 22:3/0:0	288597	35241	178242	189860	106744	13374	86407	139588
LPC 22:4	137335456	138792848	129792976	137354752	32219164	75525840	99804880	31989468
LPC 22:5	553540	919366	1132975	948496	707178	552067	1837186	995429
LPC 22:5	33327	12561	5882	16792	237542	242698	381037	290367
LPC 22:5/0:0	157795	20717	43832	37554	343551	10134	0	634387
LPC 22:5/0:0	143466	0	77494	69351	82333	48525	104329	206940
LPC 24:0	0	0	0	0	1107243	1053975	839699	504029
LPC 24:0/0:0	0	0	2830	0	2907063	2668702	2468650	1974360
LPC 24:1	0	0	0	0	261558	195795	269834	62995
LPC 24:4	1743164	3834644	1707995	3533888	6423378	6901328	3540724	2055806
LPC 24:4/0:0	96242	1566	204529	66845	29377	102619	201788	101050
LPC 24:5	40163308	100702008	42916780	33327048	19275594	20668320	19062628	82376672
LPC 26:0/0:0	0	0	0	0	1396206	2038000	1229383	156767
LPC 26:1	0	0	192	0	440433	30515	426485	87115
LPC 26:1/0:0	0	0	0	0	210448	786623	807678	774356
LPC 28:6	5938	30195	2438	39946	9428882	4703975	6273394	10595479
LPC 28:6	24951	29118	30112	138270	2700330	3187579	2717340	3148441
LPC O-14:0	0	162	6370	1743	34276616	32552186	33682620	34607656
LPC O-14:0	0	0	0	0	8653672	6782452	5181546	8348446
LPC O-14:1	223955	128438	134428	40923	9586859	9279232	8783535	8786476
LPC O-15:0	0	0	0	0	17610022	25262582	22964674	23826028
LPC O-15:0	0	0	0	731	3680282	3505500	3912868	3356623
LPC O-15:0	0	0	0	6599	3793834	3669073	3797812	3133979
LPC O-15:1	0	0	0	0	17060576	14394910	14993891	16254179
LPC O-15:1	0	0	0	10782	13578964	14211155	14015680	14186722
LPC O-16:0	879	0	0	0	685407104	650068736	685603520	676986560
LPC O-16:0	0	0	0	0	46999164	76065912	44988744	60399888
LPC O-16:1	0	0	0	0	854504320	874218752	896464192	877222784
LPC O-16:1	1397	0	0	0	11532336	15659663	11287927	11403049
LPC O-16:2	1156	0	0	30706	2383942	1398676	6459106	2771072
LPC O-17:0	5441	1862	19897	3021	11591034	13278189	12805115	12344781
LPC O-17:0	364677	292487	457091	270433	8812924	7410840	8791345	7762736
LPC O-17:1	0	0	13325	6735	78334456	81885688	84058728	84952056
LPC O-17:1	0	0	0	0	17003736	16230238	14270895	18521388
LPC O-17:1	0	0	0	0	9760680	11883303	7628752	9841853
LPC O-18:0	0	0	0	0	97810344	92840752	96955776	95445720
LPC O-18:0	0	0	24611	0	48750452	50195408	50085660	47071712
LPC O-18:1	0	0	0	25779	185276096	173504016	181701232	189966144
LPC O-18:1	0	0	0	0	141479328	129659824	126466544	136500064
LPC O-18:1	0	0	0	0	76551064	74926040	76360896	72483336
LPC O-18:2	0	0	3468	0	166214464	159688752	159917472	148570656
LPC O-18:3	569129	401117	962043	346688	1004855	1907770	3676004	1190402
LPC O-20:0	0	0	0	0	47854292	47090388	47939520	47752968
LPC O-20:0	0	0	0	0	23633256	23617694	23600116	23739870
LPC O-20:1	0	0	0	0	19972332	20274890	19191808	21535786
LPC O-20:1	0	299115	163283	0	4653986	4281874	4227396	3782603
LPC O-20:2	0	0	0	29070	2099701	2106513	2217506	2885202
LPC O-20:2	0	0	0	0	752869	453173	1027638	1061205
LPC O-21:0	18145	450	0	0	4127843	3914666	4046439	3571390
LPC O-22:0	0	0	0	0	42283812	43073096	45037256	49074652
LPC O-22:0	712	0	0	0	23846736	22664464	22226742	22091074
LPC O-22:1	0	0	0	0	6006294	5259278	4979926	4990055
LPC O-24:1	0	0	0	0	3240083	3095842	2744968	2222921
LPE 16:0	40391	39102	31653	403845	61660140	56084764	46794524	62671176
LPE 16:0	0	0	0	0	31486708	40052228	46194008	30483782
LPE 16:0	0	0	127894	0	0	571618	104681	362276
LPE 16:1	34598	0	96729	75632	3718514	4012552	4181663	3718468
LPE 17:0	0	0	0	0	0	558617	457743	397835
LPE 17:1	638801	622339	302170	708731	11671193	11693876	14990622	15360408
LPE 17:1	770302	157286	1041690	658163	9964987	11607087	11319108	11706647
LPE 17:1	52684	0	0	72357	670616	666662	1236191	480185
LPE 18:0	0	0	98513	87674	5893321	7030668	7630372	7397682
LPE 18:1	0	0	0	0	2389869	44891	0	3550337
LPE 18:1	0	0	0	0	80216	2396882	867444	0
LPE 19:1	0	0	0	0	16772712	16826058	14310092	15263061
LPE 19:1	0	0	0	0	4416650	2006018	0	1272385
LPE O-16:0	0	0	0	0	1776363	1627651	512305	2956752
LPE O-16:1	62361	26219	23507	2280	13179244	7030510	11273910	12717907
LPE O-16:1	0	0	0	0	11776	3256886	13858	3476735
LPE O-16:2	0	0	0	0	465270	1365562	432255	510297
LPE O-17:1	100329	8513	1194	98772	2012520	1778838	2146301	1831349
LPE O-18:0	122	0	0	0	3497667	2362808	4075334	2317614
LPE O-18:1	0	4457	0	0	13427685	11651991	12558399	12476923
LPE O-18:2	0	19112	25302	38711	5241210	4300160	4804576	4723961
LPE O-18:2	0	0	0	0	2698842	5621544	3162202	4803576
LPE O-18:2	0	21542	68725	148405	318891	121884	225105	105903
LPE O-18:3	244534	209563	70152	205777	59999	241484	205512	41169
LPE O-19:1	0	0	0	0	635700	514140	552409	477441
LPE O-20:0	0	0	0	0	2897982	2934872	2113771	3232843
LPE O-20:1	0	0	0	0	11355529	11800802	11183356	10264832
LPE O-20:1	61984	114214	547049	33249	11652556	11208511	10330722	10765115
LPE O-21:1	0	0	0	0	763297	823545	845127	769216
LPE O-21:1	0	0	0	0	752793	389192	491607	194503
LPE O-22:0	12039	0	0	35879	1810297	1483069	1547616	589641
LPE O-22:1	0	0	0	0	5077150	5426661	5396003	5297234
LPE O-22:1	0	0	0	0	0	0	0	1646052
LPE O-22:2	0	0	0	0	339688	434032	366859	272901
MG 15:2	3940594	3803503	4861640	4143394	2358328	5177142	2667096	2761462
MG 17:0	26956320	26607112	27822644	27278940	1653998	1123893	790818	1077903
MG 17:0	4739586	5332558	4968554	5160932	277878	127634	83145	121761
MG 17:3	8530655	8027427	9514150	8706893	7176432	7274504	6236072	7808353
MG 18:3	4078639	2871969	790766	3678988	857741	4669650	2215667	4212259
MG 18:3	782317	782491	1863924	532375	1407846	1475746	584958	552511
MG 22:5	37422692	31619964	39915224	43271504	38599208	47663748	47409332	51346116
MGDG 34:1|MGDG 16:0_18:1	35206	19785	175292	92474	183750	264845	144868	303067
MGDG 34:2|MGDG 16:1_18:1	2571242	2341038	3078769	2736399	1971570	2484906	8376512	2734891
MGDG 34:2|MGDG 16:1_18:1	732372	745576	1400099	1082459	2453702	3205000	1806991	1819509
MGDG 36:2|MGDG 18:1_18:1	4259300	3761469	3654317	3480486	5151148	2116203	4883076	10814752
MGDG 36:2|MGDG 18:1_18:1	3737444	3522504	3419069	3480486	5623746	2130284	5113292	9546997
MLCL 48:1|MLCL 16:0_16:0_16:1	0	0	0	0	1197814	849359	1008148	925876
MLCL 49:1|MLCL 16:0_16:0_17:1	0	0	0	0	4120862	2531505	2634841	2374000
MLCL 50:1|MLCL 16:0_16:0_18:1	0	0	0	0	711083	707876	753728	890212
MMPE 32:1|MMPE 16:0_16:1	537929	19214	238837	218878	43023240	48069140	44179968	47535000
MMPE 33:1|MMPE 16:0_17:1	4342420	3600531	3454096	4177026	28236656	26356780	27462316	24916800
MMPE 33:1|MMPE 16:0_17:1	4000581	3698248	3396695	3964776	27411806	24477840	27535014	24122042
MMPE 34:1|MMPE 16:0_18:1	147305	7707	302401	289388	6106522	6820202	7259724	6365924
MMPE 34:2|MMPE 17:1_17:1	92633	71321	41832	88316	3362404	4246068	2821787	3627649
MMPE 34:2|MMPE 17:1_17:1	36932	202784	44952	27768	466776	573702	64466	98833
NAE 10:0	6483986	7275150	7228592	6734228	3514248	4804664	6524924	5154464
NAE 13:0	17529030	15680326	17502340	16556266	8043892	8090848	7952001	8456681
NAE 13:1	7541406	4969371	6665914	6018536	8002116	7013199	7001658	8578157
NAE 13:1	8696989	3748716	3961828	4572898	8641308	6485195	6038736	9032294
NAE 14:0	16959114	16941430	16478715	16219393	43278744	45823428	43511416	50041176
NAE 14:1	26517774	26134680	23176556	27239538	12513715	13028899	12999507	16548663
NAE 15:0	34454000	32933538	34102980	33827336	27612062	25938298	26083870	25874356
NAE 15:0	1303813	1463558	1627696	1731533	3349934	1083812	1909584	1111137
NAE 15:4	6554992	5346653	5365214	4998409	5735357	5459944	5469328	7545871
NAE 16:0	112656456	111561984	114342776	117286224	220779152	218558720	211925248	210401648
NAE 16:1	76874144	84682504	80566576	76610784	57699024	59507196	31973916	59326840
NAE 16:1	11514674	11373702	4206630	10344982	37943316	41878500	35997188	40841512
NAE 16:1	19376208	17546848	20016668	18416154	11911822	13158412	13134111	15700316
NAE 16:1	43651092	42990972	43578524	39506536	12666027	10350831	8167568	10851717
NAE 16:2	115627480	128356480	121541712	104443360	66968204	70227096	67562904	87773552
NAE 16:2	29723674	35854232	31668480	35431652	41932156	39860428	31779038	33976396
NAE 16:2	27133604	27386480	25965740	28164032	20611504	16458632	19544504	11209380
NAE 16:2	12668325	18358820	16011898	13067342	16626426	13104009	16850702	16841494
NAE 16:2	17416720	11575060	19913916	16345451	6317784	8915880	11854305	11546647
NAE 16:3	21372920	28418142	20722774	19441156	13295287	12315231	12003284	9037276
NAE 16:3	4275834	4141004	5112298	4742124	7324180	7706158	7281198	8887586
NAE 16:3	4584405	4698408	4167414	4407176	4952704	4436591	4007550	5239443
NAE 16:3	10488411	6184873	12509481	9915217	4725578	3154066	2929052	5084092
NAE 16:3	14605282	17832428	17206940	15232391	2678076	2921378	2706794	3381133
NAE 16:3	9261135	10990049	21263256	20051312	1288680	1003434	1516316	1270806
NAE 16:4	20511072	13562921	20065746	19675078	10523879	12333182	10745007	11825156
NAE 17:0	21856298	21163954	21167622	22473906	15316797	13509068	15057821	16492499
NAE 17:1	15345141	12408261	14316860	12990342	9029445	7009100	7421873	10899704
NAE 17:2	5285360	5393302	5300462	5751812	2140174	2396422	2784668	1917821
NAE 18:0	24495848	12329990	12588293	15397031	22053184	26946162	19419092	20776164
NAE 18:0	10271796	3681976	4811456	2337044	1391108	8309180	1910139	3072719
NAE 18:0	2550891	2147023	1125123	3011208	920802	1165424	661896	642052
NAE 18:1	10821866	11227421	11040011	11317232	27690298	25106296	27433248	28776108
NAE 18:3	19336930	18852194	20455410	20829578	19763600	22157330	20424960	20731054
NAE 18:4	83941440	93429936	93578328	82337520	38770620	46255464	34621692	48347244
NAE 18:4	111194584	114546704	114229840	109649256	20093882	21342916	29047530	26897260
NAE 18:4	28628754	31167956	30772382	30483218	19691812	15874941	15648263	18916774
NAE 18:4	17659620	30603528	4967124	12239339	29331036	26090170	5730326	3715012
NAE 18:4	13855782	11184636	15133773	10928871	16025878	10340823	14460287	17308710
NAE 18:5	53913104	56025988	54789820	46960844	31938968	32320872	32150984	38144920
NAE 18:5	7248506	7761721	7116999	7297966	14257266	13411235	14754816	15220989
NAE 18:5	31472992	29924530	26278380	24674548	8499668	3501026	10190568	13731784
NAE 19:1	5169654	3362993	3567447	3089462	1720621	5006278	4748376	2015241
NAE 19:2	1036770	557770	1025556	868517	0	168221	565623	197023
NAE 19:3	7855053	7222216	7322260	8739716	2357963	3008394	2631488	2658366
NAE 19:5	1218678	1627655	1045290	1503533	5800437	6956210	5739448	6567631
NAE 20:1	80325064	58201868	76535272	52343096	55513412	52253468	75089632	84043672
NAE 20:1	28071736	22353462	25597722	19986934	25823006	24689236	23157428	22957276
NAE 20:2	187811200	155364880	183478832	165441552	155605888	144708912	156538096	178107616
NAE 20:3	1114454	1504363	1198489	1379822	3323981	3396143	2560448	2911012
NAE 21:4	1887071	1047500	842702	1022869	1541291	637183	1106830	1682269
NAE 22:4	64160244	41348420	56088252	40580736	36059956	32665872	48173060	55786456
NAE 22:4	43267552	31517908	39174092	32520338	25746718	22090316	26727678	28537248
NAE 22:4	11363481	6956698	5166954	6867280	0	0	27083	897748
NAE 22:5	81383112	66976528	79472024	74889856	27455804	27582504	25315786	28724414
NAGly 17:0;O	13387880	13171930	13085909	7235912	1347206	1118940	692922	1225893
NAGly 17:0;O	13734846	13534671	13308351	7235912	450410	397006	692922	273903
NAGly 18:2;O	6735768	5491357	6430524	6648439	3049753	3377316	3723956	4155937
NAGly 18:2;O	6590748	5826166	6875622	6262864	3049753	3377710	3751282	3982316
NAOrn 16:0;O	6843952	6988858	7111709	7103346	192716880	191262320	192909488	197229840
NAOrn 18:1;O	402682	519381	316957	499250	19029516	18118358	17983390	19176352
NAOrn 30:0	6026331	5466392	5084270	5906489	219387376	211942608	212314128	227251584
NAOrn 34:1|NAOrn 16:0/18:1	60932036	63827532	65066620	64496740	3971528192	4108640768	3981897984	1655200000
NAOrn 34:2|NAOrn 18:1/16:1	312422	1005237	803575	992461	24321338	23591176	25206184	25115134
OxFA 14:0;(2OH)	14161285	13154153	12654215	17556660	31510312	31663268	37082224	32181104
OxFA 14:0;(2OH)	13470582	5366849	16462954	11336357	4222625	4026660	4611058	5478855
OxFA 16:0;(2OH)	8981259	8203644	7922856	7782910	11857126	8396071	7914350	10433379
OxFA 18:1;(2OH)	11976468	15239886	14196810	9112654	7187204	5681155	3348942	10218399
OxFA 22:0;(2OH)	776863	2002392	1070170	1731866	1895174	2508980	2368219	2105628
OxFA 22:1;(2OH)	2184982	2314879	2010193	2200204	2542516	2340863	2864815	2401034
OxFA 22:6;(2OH)	0	0	0	0	4871814	1540202	4079605	4608942
OxFA 23:0;(2OH)	6033856	4854764	5307481	6032241	8202464	7726336	7387667	8194943
OxFA 23:0;(2OH)	4164162	4015392	3726532	3881282	7202155	6305398	6488355	6451409
OxFA 24:0;(2OH)	3058772	3861042	2962782	3260335	5024366	5352325	6154802	5913460
OxFA 25:0;(2OH)	8328887	3536767	6898950	1716964	5178220	6961788	6105360	7132998
OxFA 25:0;(2OH)	5313510	1854511	3338702	3068528	1040907	2295931	3640806	3000544
OxFA 25:0;(2OH)	1058542	626714	540776	9650477	1272104	928714	1126441	1297542
OxFA 26:0;(2OH)	1336306	711975	512620	2366119	2695643	6480512	3721046	3820618
OxFA 27:0;(2OH)	1385702	1210517	2826442	1264594	12977611	5724733	1381528	2731884
PA 33:1|PA 16:0_17:1	0	0	0	0	424087	457805	583857	105228
PC 22:0;O|PC 16:0_6:0;O	3765543	3503038	3675702	4090884	32292082	26966394	30608882	35225240
PC 26:0;O|PC 18:0_8:0;O	355748576	359846816	342847808	365671872	1596472704	1617449088	1607197952	1631150336
PC 30:0	0	0	0	1254	68264184	65862472	62689112	67134944
PC 30:0	0	0	0	0	10531145	9004541	11606143	11054727
PC 30:0|PC 14:0_16:0	0	0	0	0	23866928	22903966	26448682	25163844
PC 30:0|PC 14:0_16:0	0	0	0	0	5409529	3433600	6429166	5540636
PC 30:1|PC 14:0_16:1	0	18792	0	0	679938	790089	966564	1455346
PC 31:0	0	0	0	0	61332364	66503592	69641208	75713016
PC 31:0	0	0	0	0	62095852	23288752	22183152	75178096
PC 31:0	0	0	0	0	5997534	7568812	6386626	7422082
PC 31:0	0	0	0	0	975591	662820	944243	1392504
PC 31:0|PC 14:0_17:0	0	0	0	0	8543938	6084015	6832815	6668368
PC 31:0|PC 14:0_17:0	0	0	0	0	19637	86038	59864	250312
PC 31:6	4451706	4258710	4776073	5306444	99813064	98011624	94299912	97625712
PC 32:0	218925	82831	23493	51733	186472304	180297856	162678784	186414368
PC 32:0	0	0	15571	0	4374474	4268326	2811552	3127357
PC 32:0	0	0	48952	0	110793	40995	69493	250592
PC 32:0;O|PC 16:0_16:0;O	85522	459415	717875	238392	441199	124137	83825	822537
PC 32:0|PC 14:0_18:0	0	0	0	0	1065062	537647	479380	679857
PC 32:0|PC 15:0_17:0	0	0	0	0	1365896	1185609	1402215	1506079
PC 32:0|PC 16:0_16:0	2615285	1724116	2189148	2590738	985719936	966259968	993281664	998177536
PC 32:0|PC 16:0_16:0	0	12873	2682	5901	3455927	2248922	2002881	6093478
PC 32:1	51367	29071	69065	40712	104891840	97574784	96334264	102310504
PC 32:1	0	0	0	0	10594056	10754338	9734873	11338866
PC 32:1	298044	224974	27148	73371	8961961	9648263	10549042	8306607
PC 32:1	3632	12395	0	0	3687001	1986060	4514779	5995903
PC 32:1	0	0	0	0	1754118	1495738	1740376	7239658
PC 32:1|PC 16:0_16:1	0	0	0	0	32878152	31891434	23832008	8186908
PC 32:1|PC 16:0_16:1	0	0	0	0	32878152	9048515	17092706	22186332
PC 32:2	0	17079	345925	21018	24449492	17264246	23598476	24744736
PC 32:2	0	7622	372958	36047	20295000	20509400	24460230	23968064
PC 32:2	3314	44799	48752	0	119751	244363	150447	192233
PC 33:0	0	0	0	0	23121974	19632008	21831066	22332842
PC 33:0	0	0	0	0	15030060	10688735	11885235	11422554
PC 33:0	0	0	0	0	10831244	10249276	11837264	11422554
PC 33:0	0	0	0	0	2647717	2675121	2874534	3176448
PC 33:0	0	0	0	0	560180	85294	281564	1063654
PC 33:0	0	0	0	0	215462	236039	87721	968243
PC 33:0|PC 16:0_17:0	0	0	0	0	4419595	3336350	4570152	3709354
PC 33:1	912387	155674	248537	182884	74932136	74560992	77717456	73971576
PC 33:1	1420781	1497401	933175	1368404	10943233	10015161	7455728	988425
PC 33:1	0	0	0	0	7403658	6747773	6821943	6828306
PC 33:1	617573	459170	1295099	998770	822648	1864884	3094853	4848319
PC 33:1|PC 16:0_17:1	0	0	0	0	22758864	22865562	21800030	24170114
PC 33:2	0	0	63140	0	858535	776223	695268	1009315
PC 33:7	129618432	132951408	127889264	135645456	1359496192	1427288064	1428154112	1464122368
PC 33:7	222734	167355	0	522399	1911697	1401744	1888548	1670173
PC 34:0	118963	207254	199945	263904	212485344	208874592	205140352	219377040
PC 34:0	0	0	0	0	34744660	37343084	36163816	39042128
PC 34:0	27492	0	0	26364	38217872	32624248	32238416	30979426
PC 34:0	0	0	0	0	8291468	3966846	881089	6832512
PC 34:0	0	0	0	0	573549	609297	599825	442290
PC 34:0	451220	907191	305181	1133851	302189	417554	106967	549652
PC 34:0|PC 16:0_18:0	17220	42883	6133	14171	20730492	28146376	27315610	37930476
PC 34:1	4962296	3343951	3698562	3413650	1763169152	1768224128	1750686976	1842482304
PC 34:1	4684209	3318545	3445942	3583742	1680150016	1683375616	1673403648	1775069184
PC 34:1	174057	18460	6190	233823	263059296	290810496	285054112	246731616
PC 34:1	20026	1811	0	214768	296909088	210402976	245855344	271626464
PC 34:1	77797	0	0	65678	32471284	31664314	29641086	29881656
PC 34:1	0	16540	0	24077	15717269	27305580	27426086	21360512
PC 34:1	0	0	0	0	5523954	7433454	6937886	5926698
PC 34:1	0	0	0	0	3556981	3150024	3090717	3249996
PC 34:1	6221	17130	29813	16340	802476	1652231	1360040	1377534
PC 34:2	256401	67188	22451	199432	193676480	199005072	197327904	228223360
PC 34:2	444100	185234	2309	2944	61384856	167724272	60737740	57726628
PC 34:2	357574	150486	613580	281915	29523346	25719864	28749670	26487052
PC 34:2	0	0	0	0	15086508	14833223	15118305	3262337
PC 34:2	0	0	0	0	12406377	8601833	9964677	8190567
PC 34:2	0	0	0	0	4760434	5050822	14837326	12985352
PC 34:2	114647	81494	139814	281915	9499518	9233539	7994916	10392188
PC 34:2	0	0	0	0	2553868	2146930	2872451	2101442
PC 34:3	0	79494	0	0	229666	1468466	202082	199882
PC 34:3|PC 16:0_18:3	64671	38504	27610	40527	1300441	1017068	998275	895665
PC 34:4	48642	62280	0	61912	2738780	2599157	2775538	2829634
PC 35:0	0	0	0	0	4503564	5560842	4697989	2746723
PC 35:0	0	0	0	0	4170955	4273845	3951680	4866773
PC 35:0	0	0	0	0	4593599	3988337	3892579	4689416
PC 35:0	0	0	0	0	3512667	4721810	3938444	2150213
PC 35:0|PC 16:0_19:0	0	0	0	0	3279283	2758362	2561377	2263722
PC 35:1	49957	0	6318	0	80842008	91801152	91323104	96423424
PC 35:1	6432	6859	15474	0	80680744	64427276	72327040	63085064
PC 35:1	0	0	0	0	13545885	12324556	13944843	14372824
PC 35:1	2731	0	0	0	13662648	11652458	11979355	13647538
PC 35:1	0	0	0	0	11326844	10964390	12952867	13556662
PC 35:1	0	0	0	0	16881206	14484498	4309028	4616396
PC 35:1	0	0	0	7923	3605513	3718943	3521173	3791782
PC 35:2	0	3221	1164	0	10902874	12851874	9467762	10449455
PC 35:2	34989	49488	166694	71108	2466163	5258844	4686871	2545558
PC 35:3	0	0	0	0	19371782	17848316	18063846	15575861
PC 35:3	0	0	0	0	115826	1409855	1078803	2690893
PC 35:3	0	0	0	0	74258	16757	72143	522737
PC 35:3;O|PC 18:1_17:2;O	0	0	0	0	3940910	3681196	4106810	3871210
PC 35:8	5687522	5842320	6450198	6260628	91902888	100289688	121010776	117634544
PC 35:8	663447	1164372	451966	1103520	14315753	13797872	12141353	15176572
PC 36:0	0	115339	0	118169	10308495	12772436	12136880	12614368
PC 36:0	0	0	0	0	2870634	3578721	3855054	2538312
PC 36:0	0	0	0	0	808516	875882	940996	948251
PC 36:0|PC 16:0_20:0	0	0	0	0	5909506	4883556	2837368	4382292
PC 36:0|PC 16:0_20:0	0	0	0	0	1824262	1376387	2008742	1170398
PC 36:0|PC 18:0_18:0	0	0	0	0	9596040	5687964	6057736	2981433
PC 36:1	589946	524508	541543	285005	528796672	644874240	620502848	560235200
PC 36:1	41862	0	0	0	142427888	132338552	195899376	136359712
PC 36:1	5172	0	0	0	16843534	20630078	17955098	19710884
PC 36:1;3O|PC 18:0_18:1;3O	0	0	0	0	26855474	25207894	26962350	25619586
PC 36:1|PC 18:0_18:1	59678	39025	0	0	325320832	320256768	321709216	323871872
PC 36:2	1575074	1835383	860113	979950	181171312	191791968	194400080	223826320
PC 36:2	1163218	1116580	4546113	1696480	149703104	188061808	58947088	176201248
PC 36:2	227633	620400	127607	513033	55253792	61114668	50486964	51320000
PC 36:2	0	5863	0	0	29667936	24838362	25513784	29156062
PC 36:2	5330242	4664440	5192244	6281495	26192058	22440806	22001098	28462092
PC 36:2	13544	142350	20054	38276	13295889	11652712	54423744	9598088
PC 36:2	0	0	0	0	9495752	8598106	10940478	11396496
PC 36:2	0	0	0	0	9565035	8826499	9656571	3224198
PC 36:2	0	0	0	4009	148266	204776	343817	652292
PC 36:2|PC 18:0_18:2	43551	19754	46182	118973	5139446	5290285	8809876	5299592
PC 36:2|PC 18:1_18:1	1110599	4614015	1156918	1972013	15710268	13534448	11641497	20204526
PC 36:3	0	63107	0	1654	51771124	60782132	61447420	56280316
PC 36:3	61867	0	0	6568	50973164	47306052	35672716	43247852
PC 36:3	767	0	0	0	8941406	11501574	11155779	9859791
PC 36:3	0	0	0	0	6368192	7206586	5035368	5843368
PC 36:3	0	0	0	0	3074788	3527800	3176196	3868974
PC 36:3	0	0	0	0	660493	580398	517566	461892
PC 36:4	0	0	65978	0	38544444	41446248	39287364	38601204
PC 36:4	3602979	1257920	2678141	1059734	13035271	15045446	10828530	15376746
PC 36:4	1084408	1269736	2678141	929340	3437246	15452968	11425434	11948298
PC 36:4	0	0	0	0	5258909	4424602	4230301	5620958
PC 36:4	1654582	860487	2327256	880621	3000608	3820042	1567362	3153546
PC 36:4	172829	0	283536	164669	376015	1532051	1203258	1323857
PC 36:4	154185	0	241844	141321	863613	1262155	1091545	1187634
PC 36:4	6345479	5710571	3888722	2448594	563996	939634	686464	575007
PC 36:4	0	0	0	0	123023	631070	369688	981122
PC 36:4	947	1420	0	0	630215	321620	506118	168653
PC 36:4	28322	0	84977	28383	72306	383621	199727	91905
PC 36:5	793539	539077	894045	731564	7690071	8065958	9601400	3638246
PC 36:5	49060	0	0	0	1419968	499537	1757033	1335282
PC 36:7	14403492	15105521	12953963	13889210	47284024	49271672	49088008	56842348
PC 37:1	49137	1354	0	0	22241180	16391785	15640257	19982818
PC 37:1	0	0	0	0	4831485	4964148	3550056	5598536
PC 37:1	0	0	0	0	3631735	3751831	2969520	3556960
PC 37:1	0	0	0	0	2226559	2076436	2833455	2229931
PC 37:1|PC 18:0_19:1	0	0	0	0	9630973	9047706	8813235	8157010
PC 37:2	11989	28049	32771	17410	4394866	8595429	11207986	1874319
PC 37:2	84735	19858	49911	72798	3934998	1969559	3218717	758211
PC 37:3	0	0	0	0	1647961	1556573	1569285	1867730
PC 37:3	0	0	0	0	636092	452439	1569285	585251
PC 37:3	0	0	0	0	280993	347526	404588	362220
PC 37:3	1603	0	0	36798	210112	45524	57175	179175
PC 37:4	0	0	0	0	3625882	3124332	4326504	4929342
PC 37:4	0	0	0	0	942904	521225	166141	401809
PC 37:5	2724	5867	1398	3432	230386	417996	265057	169408
PC 37:7	524588	673842	391273	572525	9422820	9430245	8498415	9860583
PC 37:7	262400	95344	103471	101235	2852145	9928822	2977270	2593136
PC 37:8	5020505	4597844	4753116	4768158	38050760	35743940	29880712	31645382
PC 37:8	3885984	4180834	3917730	4160316	30657740	34375644	33629744	27289856
PC 37:8	305847	191746	237760	312873	4772209	3763674	3850678	3663914
PC 37:8	0	68834	145214	0	787950	623406	545729	303711
PC 38:0	0	0	0	0	1383416	473048	521164	372212
PC 38:0|PC 18:0_20:0	0	0	0	0	32364	48606	872021	15475
PC 38:1	0	41821	1853	0	21882546	20296402	13150683	20463836
PC 38:1	0	0	0	0	5682018	6385984	5195647	5863192
PC 38:1	0	0	0	0	2865145	3318510	3163413	3349956
PC 38:1|PC 18:0_20:1	0	0	0	0	6697858	6372288	7437924	6648330
PC 38:2	78379	15442	36544	121696	15316685	11186372	15163606	14473148
PC 38:2	0	0	0	0	12602439	14722327	11229354	13137744
PC 38:2	192713	171419	83816	15914	13553470	15666531	5482682	13624096
PC 38:2	0	8199	0	0	6190181	1900177	3269627	4817298
PC 38:2	14554	0	0	28733	4037733	3793394	4125548	4105588
PC 38:2	0	64516	0	0	6191976	1597961	3269627	4817142
PC 38:2	0	0	0	0	3706103	2540056	2785851	2178251
PC 38:2	0	0	0	0	1695403	5702310	840259	1508250
PC 38:2	0	0	2246	0	501482	423616	458216	1000079
PC 38:2|PC 18:0_20:2	0	0	0	0	10803447	11473203	11343068	10881922
PC 38:2|PC 18:1_20:1	0	0	0	0	9212762	3598442	9240829	9605582
PC 38:3	0	0	0	0	73943800	70980448	71766112	74150952
PC 38:3	0	0	0	0	16462705	14012277	15079725	13728425
PC 38:3	0	0	0	26081	6513004	8745753	7970519	8569516
PC 38:3	0	0	0	0	7506952	8273244	6718142	7187672
PC 38:3	0	0	0	0	3167318	3378727	3652766	2985101
PC 38:3	0	0	0	0	755013	1140058	1554840	1232096
PC 38:3	0	0	1456	0	120497	133605	192085	186867
PC 38:3|PC 18:0_20:3	0	0	0	0	25503516	21555120	22326520	22736546
PC 38:4	0	0	0	0	93775744	98919832	95280384	105109584
PC 38:4	0	0	0	0	16700496	17020298	15530144	16304750
PC 38:4	0	0	0	0	19983420	11630571	16182626	15401198
PC 38:4	0	0	0	0	12481477	13345199	11628038	9498625
PC 38:4	0	0	0	0	12483760	10327042	10229441	13184001
PC 38:4	0	0	0	0	2015192	1878501	2039149	1450137
PC 38:4	0	74372	67033	0	1571996	1270564	999338	1336395
PC 38:4	0	0	0	0	147691	1395518	791556	1861894
PC 38:4	0	0	0	0	302855	517628	645215	526841
PC 38:4;O|PC 18:0_20:4;O	0	0	0	0	0	156184	148452	245483
PC 38:5	0	0	0	0	48069120	54888392	55941948	78519800
PC 38:5	617	0	0	13090	9806107	7944118	8335538	8057400
PC 38:5	16662	48632	31827	55485	518384	497897	698768	1002663
PC 38:5	0	0	0	0	602494	836604	797444	342192
PC 38:5|PC 16:0_22:5	0	0	0	0	20941436	20565986	20668506	19640292
PC 38:5|PC 18:0_20:5	0	2223	0	0	2654380	3628874	3718123	3066716
PC 38:6	0	0	0	0	45528808	40838668	46660000	51625616
PC 38:6	0	0	0	0	12177298	14420944	12870867	13786419
PC 38:6	96821	145099	75218	46193	157491	1597	118557	84609
PC 38:7	1981735	3858032	1235842	2095649	845926	5229272	800059	2215978
PC 38:8	1284478	859933	788390	943148	7136588	8484341	8788324	8443024
PC 38:8	637586	1161573	393998	471123	7154427	8407324	6844894	7061250
PC 39:10	252923	760395	264174	205565	276143	1446998	835690	1113816
PC 39:2	0	0	0	90722	629164	710101	500324	1034697
PC 39:2	0	0	0	11037	314119	341990	232116	518152
PC 39:4	0	0	0	0	193178	543412	365503	837627
PC 39:5	62615	517959	264346	396317	4315874	4613793	4179443	4103846
PC 39:5	0	0	0	0	227175	180907	400749	535903
PC 39:6	0	0	1731	0	5860450	7086882	7489481	9274222
PC 39:6	0	0	0	0	2287171	6738300	8362584	7502580
PC 39:6	0	0	0	0	66882	533485	69920	168851
PC 39:8	0	0	0	0	0	870781	188709	395022
PC 40:1	0	0	0	0	730526	524813	506065	1050404
PC 40:2	0	0	0	0	0	345582	186638	182335
PC 40:3	0	0	0	0	2834802	2593022	3641032	1073174
PC 40:3	0	0	0	0	438254	119714	364046	223831
PC 40:3|PC 18:0_22:3	0	0	0	0	844601	1070264	796132	892720
PC 40:4	0	0	0	0	12555115	9915388	9386747	9398250
PC 40:4	0	0	0	0	2305329	1537692	2091072	1866167
PC 40:4	0	0	0	0	1158723	947535	877755	887763
PC 40:4|PC 20:0_20:4	0	0	0	0	311968	266891	207653	198511
PC 40:5	0	0	0	0	68205168	67643256	66974044	72889440
PC 40:5	0	0	0	0	13258949	12924437	12245401	13033908
PC 40:5	0	0	0	0	4912810	4612088	4833086	4682980
PC 40:5	0	0	0	0	3866158	3697542	3743942	3228011
PC 40:5;O|PC 18:0_22:5;O	0	0	0	0	152607	5022	434810	0
PC 40:6	0	0	0	0	106739536	99720496	103104384	106856752
PC 40:6	0	0	0	0	24094286	23499464	28181794	24743066
PC 40:6	0	0	0	0	21887750	21138636	25860716	25383956
PC 40:6	0	0	0	0	601141	138036	128335	249840
PC 40:6|PC 18:0_22:6	0	0	0	0	20366770	19000690	19408572	18280002
PC 40:7	0	0	0	0	7154612	7027241	7429874	7485034
PC 40:7	0	0	0	0	309279	220662	369424	638490
PC 41:5	0	0	0	0	671635	538177	339839	318902
PC 41:6	14184	47274	44197	0	44107484	41903288	45469332	42117484
PC 41:6	0	0	0	0	346025	585021	392776	566552
PC 42:5	0	0	0	0	0	222944	256377	174571
PC 42:5|PC 20:0_22:5	0	0	0	0	275826	145343	143221	195299
PC 42:6	0	0	0	0	548654	306345	983744	222693
PC 42:6	0	0	0	0	435125	130575	0	0
PC 42:7	0	0	0	0	587896	614049	925441	347673
PC O-30:0	0	0	0	0	24692266	25713164	26229354	25978426
PC O-30:0	0	0	0	0	21478	321561	504689	280252
PC O-30:1	0	0	0	0	2972530	8487952	7151824	7499801
PC O-31:0	0	0	0	0	3015222	6859786	8405586	9698836
PC O-31:0	0	0	0	0	347521	153012	1519086	248154
PC O-31:0|PC O-15:0_16:0	0	0	0	0	2462117	2267160	2012206	2132555
PC O-31:1	48614	38446	22895	7177	1058780	4142092	441873	1981887
PC O-31:1	0	0	0	0	406224	384320	412163	1198889
PC O-32:0	0	0	0	0	95083096	92532104	91507080	95657056
PC O-32:0	0	0	0	0	6348487	9006955	8948692	8650539
PC O-32:0|PC O-16:0_16:0	0	0	0	0	28506292	32600270	32436466	32245974
PC O-32:1	0	0	0	0	82873232	81592664	82891328	84715624
PC O-32:1	0	0	0	0	19355892	15781464	14450089	17469580
PC O-32:1	0	549	0	0	768791	821602	603451	657298
PC O-32:1|PC O-16:0_16:1	0	0	0	0	1368097	624413	599332	599035
PC O-32:1|PC O-16:1_16:0	0	0	0	0	6035918	8561599	8410141	6278176
PC O-32:2	0	48369	73706	161707	13647904	17841604	12635417	13874395
PC O-32:2	69005	245707	120552	0	3266429	2412052	2616358	7721734
PC O-33:0	52876	0	0	0	1397646	1954414	1217653	2057174
PC O-33:0|PC O-17:0_16:0	0	0	0	0	642756	376248	427858	322178
PC O-33:1	0	0	0	0	13139278	11955344	13425495	11463701
PC O-33:1	0	0	0	0	9751493	11071085	10325160	11291848
PC O-33:1	135354	15294	35818	21951	3609314	2722822	3301866	1887191
PC O-33:1	0	0	0	0	2619762	2753995	2426969	2015081
PC O-33:1|PC O-17:1_16:0	0	0	0	0	3744017	3610702	4598642	4231694
PC O-33:1|PC O-17:1_16:0	0	0	0	0	3744017	1241246	1661006	1476626
PC O-33:2	0	0	0	0	1956980	1840390	2285454	1698628
PC O-33:2	0	0	0	0	18470	196724	1898911	161686
PC O-34:0	0	0	0	0	20247860	18078298	20359204	21744590
PC O-34:0|PC O-18:0_16:0	0	0	0	0	9013179	7389188	7853338	7392188
PC O-34:0|PC O-18:0_16:0	0	0	0	0	8147480	6509796	2907202	2077684
PC O-34:1	0	0	0	0	234742816	228700320	232522944	227951472
PC O-34:1	0	0	0	0	7152804	9002346	8143104	8016906
PC O-34:1	0	0	0	0	4038372	4258108	3136004	3573453
PC O-34:1|PC O-18:1_16:0	0	0	0	0	52113440	48771552	52188856	49705768
PC O-34:2	0	0	0	0	165721024	170388528	172753952	159713984
PC O-34:2	0	0	0	0	11288372	11163251	8647066	9974362
PC O-34:2	0	0	0	0	2255524	391661	314695	395840
PC O-34:2	0	0	0	0	446631	1044825	712656	703593
PC O-34:2	0	0	0	0	244025	300108	263107	300715
PC O-34:2|PC O-16:1_18:1	0	0	0	0	122276	561203	680870	166788
PC O-34:3	0	0	0	0	5914730	3847135	5603896	5513491
PC O-34:3	0	0	0	0	5573938	3690760	1282870	5128396
PC O-34:3	0	0	0	0	1776869	1399318	1880659	1760384
PC O-34:4	1916	0	0	290	251453	176707	207618	193367
PC O-35:2	0	0	0	0	4398360	3847861	4684604	4819669
PC O-35:3	0	0	0	51807	450601	578931	352722	174124
PC O-35:3	0	0	0	6577	132774	55575	240331	244588
PC O-35:6	13664	0	21539	2482	375547	664449	628707	574266
PC O-36:0	0	0	0	0	4661236	5038840	5447626	4004592
PC O-36:0	0	0	0	0	3756996	5038840	5282688	3871532
PC O-36:0|PC O-20:0_16:0	0	0	0	0	2469622	3004705	2562055	2618889
PC O-36:1|PC O-18:0_18:1	0	0	0	0	4517420	3844194	4591771	4394074
PC O-36:1|PC O-18:0_18:1	0	0	0	0	3211922	3349783	2730099	3218407
PC O-36:2	0	0	0	0	14723367	15225881	13431049	15562286
PC O-36:2	0	0	0	0	15002204	14768304	12494939	14370665
PC O-36:2	0	0	86233	154286	12364385	11712662	10842402	11082619
PC O-36:2	0	0	0	0	1137741	678632	639244	563591
PC O-36:2|PC O-18:1_18:1	0	0	0	0	4295294	4250569	4214711	3838186
PC O-36:2|PC O-18:1_18:1	0	0	0	0	2870934	2868520	2738694	2605312
PC O-36:3	0	0	0	0	19376656	18807432	18842552	19854862
PC O-36:3	0	0	0	0	5501456	19624150	5559058	20134268
PC O-36:3	0	0	0	0	2099132	2678938	2456588	2812213
PC O-36:3	0	0	0	0	2099132	2678938	2456588	2812213
PC O-36:4	781269	879671	1655579	1216990	12453840	12677055	13959990	13949730
PC O-36:4	0	0	0	0	9662927	6405062	7440754	8175354
PC O-36:4	0	0	0	0	2000244	2817098	1970178	2714832
PC O-36:5	0	34158	2857	0	17972788	18039154	16831160	18221762
PC O-36:5	217676	105814	119459	57246	1628342	1473113	1319772	1146039
PC O-36:5	0	0	0	0	9229	657594	175083	479722
PC O-36:5|PC O-14:0_22:5	0	0	0	0	247466	179439	45048	64878
PC O-36:6	16952088	16608532	16319385	16685499	19136826	18493816	40222960	18134232
PC O-36:6	7757150	7570293	7759743	8191118	7374218	11090816	8830353	7955044
PC O-36:6	30331	64387	88052	21346	581948	398172	745076	501533
PC O-36:6	0	0	0	0	111973	71253	143856	240244
PC O-36:6	75704	36316	0	1670	160518	101572	91074	78703
PC O-36:7	23388	19319	7703	16255	501304	532304	520760	345360
PC O-37:0	0	0	0	0	28297248	29921304	31048448	36419464
PC O-37:1|PC O-19:0_18:1	0	0	0	0	6892778	4802492	5560684	7722614
PC O-37:2	3133829	3175757	2692329	3308402	1206194	323858	1265039	431116
PC O-37:5	70606	121615	38882	108345	764437	434234	1143014	433395
PC O-37:6	0	859	668	0	1038088	56898	429103	596147
PC O-37:7	3734189	3893611	3554976	3118481	19687828	16981942	22171400	21282248
PC O-37:7	17472	0	0	3093	1532375	1002257	1627189	1280811
PC O-37:9	0	0	0	0	18613110	20191564	17120814	21265842
PC O-38:0	0	0	0	0	3683357	2846018	1959556	2562505
PC O-38:0|PC O-22:0_16:0	0	0	0	0	1709374	1821481	1545185	1321318
PC O-38:2	0	0	0	0	1467616	1606464	2015385	2406237
PC O-38:2	0	0	0	0	271665	362159	170941	345014
PC O-38:3	0	0	0	0	1346317	1114723	1410511	2565032
PC O-38:3	0	0	0	0	1144835	1340129	1428618	2132855
PC O-38:3	0	0	0	0	2151433	1290782	529537	753806
PC O-38:3	0	0	0	0	437247	947364	232632	628904
PC O-38:3|PC O-16:0_22:3	0	0	0	0	1086348	828102	1195361	745280
PC O-38:4	0	0	0	0	6263997	5465403	6151555	7602606
PC O-38:4	0	0	0	0	4721824	3872230	4986309	3700408
PC O-38:4	0	0	0	0	235499	248889	183817	349686
PC O-38:4|PC O-18:0_20:4	0	0	0	0	1971784	1776176	1772889	1956689
PC O-38:5	190636	137886	118929	115271	10623131	11111977	12282039	12229751
PC O-38:5	0	0	0	0	4779414	5584428	4493568	6379340
PC O-38:5	0	0	463	1811	5833026	4281349	5437442	5619036
PC O-38:5	0	0	0	0	1517897	6333270	4184155	6627821
PC O-38:5	13127	25307	21316	27761	1504612	1791123	1056800	560752
PC O-38:5	1733	0	2153	0	823718	1818234	1245793	961923
PC O-38:5|PC O-16:0_22:5	17524	9112	36291	1743	3374716	3598474	3941904	3505526
PC O-38:6	10936	0	0	0	27020428	22995412	23726510	20423280
PC O-38:6	0	0	0	0	7255335	1175837	2436950	1262244
PC O-38:6	21458	0	0	0	1148375	2070046	2594698	1925939
PC O-38:6|PC O-16:0_22:6	0	0	0	0	924578	737042	258164	625444
PC O-38:7	0	33051	20967	0	111989504	104073312	152350192	141337936
PC O-38:7	126826	17392	80614	3051	340261	604174	478570	395722
PC O-38:7|PC O-16:1_22:6	0	0	0	0	3152086	2760677	2550078	3489250
PC O-38:8	0	0	0	0	2232982	2106407	2436559	1787568
PC O-39:10	0	0	0	0	25097814	12821382	25636686	7642130
PC O-39:10	0	0	0	0	6951178	23612250	7308746	22346812
PC O-39:10	0	0	0	0	14042695	6463762	24894980	13947894
PC O-39:3	0	0	0	0	14293289	12138143	12565921	13143152
PC O-39:3	0	0	0	0	4389380	2039230	2079794	5749333
PC O-39:3	0	0	0	0	3804400	3194368	3059618	3064974
PC O-39:3	0	0	0	0	2848945	2253908	2322908	3280448
PC O-39:3	0	0	0	0	1431149	802360	780000	1275278
PC O-39:6	0	0	0	0	34118	616608	153307	4669
PC O-39:9	0	0	0	0	1853621	1174139	1342929	1772804
PC O-40:1|PC O-22:0_18:1	0	0	0	0	1024729	1471798	1302410	702526
PC O-40:10	0	0	0	0	27493088	20659668	21453950	28196054
PC O-40:10	0	0	0	0	279300	17408	6104	204817
PC O-40:11	0	0	0	0	9365940	9407995	12202868	29255122
PC O-40:2	0	0	0	0	353218	305353	1465326	431576
PC O-40:4	0	0	0	0	2397296	3554414	3266194	3747761
PC O-40:4	0	0	0	0	2249634	2460988	2064913	2297872
PC O-40:4|PC O-18:0_22:4	0	0	0	0	308709	300524	111460	178683
PC O-40:5	0	0	0	0	33496114	49399316	33350332	35144904
PC O-40:5	0	0	0	0	5861118	5265258	6125742	5570831
PC O-40:5	0	10821	0	0	127132	67219	75226	74992
PC O-40:5|PC O-18:0_22:5	0	0	0	0	1825831	2065189	1541886	1843714
PC O-40:6	0	0	0	0	6869032	8034296	7631190	7683086
PC O-40:6	0	0	0	0	3844270	2747858	3593745	2508292
PC O-40:6	0	0	0	0	3016521	3074705	3409546	1032642
PC O-40:6|PC O-18:0_22:6	0	0	0	0	1462884	1589592	1307060	1192866
PC O-40:6|PC O-18:1_22:5	0	0	0	0	2798971	2508556	2797905	2528567
PC O-40:7	0	0	0	0	9723802	9970040	8398403	10172823
PC O-40:7	0	0	0	0	167735	50332	110540	600442
PC O-40:7|PC O-18:1_22:6	0	0	0	0	2924101	4030760	2946062	3166339
PC O-40:8	0	0	4334	0	29538308	31729044	32134240	29033048
PC O-41:10	0	0	0	0	9427219	9142092	8473732	11272537
PC O-41:11	0	0	0	0	892430	240117	879943	41065
PC O-41:3	0	0	0	0	2446039	2580906	2266378	2468858
PC O-41:4	0	0	0	0	16420858	17611936	19674460	17925224
PC O-41:4	0	0	0	0	2642088	2396230	3611889	3759017
PC O-42:4	0	0	0	0	1312462	1609482	2984910	4438496
PC O-42:4|PC O-22:0_20:4	0	0	0	0	886490	1222693	732383	1135339
PC O-42:5	0	0	0	0	10081286	11156326	7855165	9626648
PC O-42:5|PC O-20:0_22:5	0	0	0	0	4226788	3987788	7753324	6291030
PC O-42:6	0	0	0	0	2048406	859364	1252102	1766650
PC O-42:6|PC O-20:0_22:6	0	0	0	0	2448284	2574168	4865926	3898356
PC O-42:7	0	0	0	0	0	0	117053	256986
PC O-42:7|PC O-20:1_22:6	0	0	0	0	3239045	2698905	2422537	2439335
PC O-42:9	0	0	0	0	181970	339770	253850	359441
PC O-44:10	0	0	0	0	1202191	2690180	1231594	1351318
PC O-44:10	0	0	0	0	323924	350478	352362	444412
PC O-44:11	0	0	0	0	2437088	2755706	2632779	2239669
PC O-44:11	0	0	0	0	273953	107975	113155	133914
PC O-44:5|PC O-22:0_22:5	0	0	0	0	189292	163444	156132	437024
PC O-44:6|PC O-22:0_22:6	0	0	0	0	223755	258778	190584	213707
PC O-44:7	0	0	0	0	145920	0	218568	180214
PC O-44:8	0	0	0	0	2219929	2574680	1755837	1760368
PC O-46:10	0	0	0	0	1200929	949113	798865	928660
PE 25:1	1240069	836331	2174673	2289388	2756104	1330750	1875963	1140605
PE 28:0	0	84771	0	1199	2882330	3011494	2819485	1083932
PE 28:0;O|PE 16:0_12:0;O	0	0	0	0	261558	195795	82654	126039
PE 28:0|PE 12:0_16:0	81798	746662	391610	239168	22362448	9589525	6819508	8371370
PE 28:0|PE 14:0_14:0	602596	387551	694332	508174	24934444	23575984	24394216	24141836
PE 28:0|PE 14:0_14:0	303427	746662	391610	289915	22362448	22414636	22348878	22398202
PE 28:1|PE 12:0_16:1	173762	116657	6048	16214	59246	120892	311675	200549
PE 29:0	0	43210	0	0	1286148	1253316	1094206	1357567
PE 29:0|PE 14:0_15:0	0	0	0	8585	11848371	10914970	10241644	11052771
PE 29:0|PE 14:0_15:0	0	0	0	0	9339180	9767256	9010662	9348971
PE 29:1|PE 12:0_17:1	0	0	0	0	181309	197459	270173	124157
PE 29:1|PE 12:0_17:1	0	0	0	0	0	216021	111178	154480
PE 30:0	9583379	8656998	9788529	9091045	183306624	177954384	180107392	185024784
PE 30:0;O|PE 16:0_14:0;O	0	0	0	0	375116	0	267929	197475
PE 30:0|PE 14:0_16:0	47964384	48472244	47967620	48354976	957220608	974019712	966670592	980426624
PE 30:0|PE 14:0_16:0	0	0	0	0	0	258148	228521	0
PE 30:1	0	89259	197481	93061	19221238	18298192	20059552	22826424
PE 30:1	0	0	0	0	3782949	2922040	2247709	2122218
PE 30:1	90749	0	0	0	554666	193359	1196339	854113
PE 30:1|PE 14:0_16:1	1982643	1059340	1428293	1905226	117963616	115246488	119385632	123973616
PE 30:1|PE 14:0_16:1	2108952	1725854	1688477	2138182	116369400	113550808	111033832	112989832
PE 30:1|PE 14:0_16:1	0	0	0	0	3554394	2781984	1718497	2176519
PE 30:1|PE 14:0_16:1	0	0	0	0	3554394	2781984	1500627	2176519
PE 30:1|PE 16:0_14:1	411062	666953	389507	238883	9047051	8439791	8247576	4906886
PE 30:1|PE 16:0_14:1	580553	27868	280553	400276	7481764	6511126	4627330	6256538
PE 31:0	0	17898	0	0	5467414	6111090	4693822	4665054
PE 31:0|PE 15:0_16:0	0	0	0	0	28413524	29595194	28612926	29460182
PE 31:0|PE 15:0_16:0	0	0	84658	176958	28636252	29577542	28927698	27622192
PE 31:0|PE 15:0_16:0	0	0	0	0	1212344	1469662	1223455	372125
PE 31:1	0	0	0	0	29932422	32636154	31427058	31398274
PE 31:1	644265	994203	1003501	722884	21759728	21655742	24250920	22408420
PE 31:1	0	0	0	0	4848174	5444370	4344577	5931389
PE 31:1;O|PE 14:0_17:1;O	38625	157888	243590	51241	672112	338622	595401	274044
PE 31:1;O|PE 17:1_14:0;O	0	48614	0	48776	131022	225223	99846	52365
PE 31:1|PE 14:0_17:1	7996142	7095974	7624192	7552609	162509792	166790416	159609520	161445872
PE 31:1|PE 14:0_17:1	7912232	7138068	7409154	7485605	164771680	159876352	153493360	160148960
PE 31:1|PE 15:0_16:1	0	0	0	2960	35809488	34224988	38959388	38831700
PE 32:0	8613365	8094824	8376863	8760466	105287168	107670032	104254720	108087464
PE 32:0;2O|PE 16:0_16:0;2O	0	0	0	0	228797	132512	281950	263128
PE 32:0;O|PE 16:0_16:0;O	896	0	0	0	1135881	1123517	1162430	1380932
PE 32:0|PE 16:0_16:0	38811392	35921980	35731656	37496640	485458432	484507840	488229024	477738144
PE 32:0|PE 16:0_16:0	36651004	35240284	36338812	35676928	439255168	446093088	442163648	460812992
PE 32:1	45002708	46948236	49333412	47369208	962818240	942831680	936049472	958673728
PE 32:1;2O|PE 17:1_15:0;2O	2333918	1954441	2452948	2461412	620318	848244	729879	706273
PE 32:1;O|PE 16:0_16:1;O	0	0	0	0	538042	210599	743775	1017752
PE 32:1;O|PE 16:1_16:0;O	0	0	0	0	715706	556054	911603	724480
PE 32:1;O|PE 18:0_14:1;O	780729	305186	620766	526266	6715202	6511895	8256490	7152730
PE 32:1|PE 16:0_16:1	235954704	226269104	235985120	236914640	9554733056	9989996544	10007885824	10129101824
PE 32:1|PE 16:0_16:1	257336960	246669984	249083648	255769136	5793670144	5740547072	5785232896	5761223680
PE 32:2	0	90711	203784	194982	16319835	17344594	17153312	16616904
PE 32:2	0	90711	203784	194982	14481189	17520470	17153312	16436644
PE 32:2	0	0	0	0	1544687	1454176	1535850	1461488
PE 32:2|PE 16:1_16:1	2649977	2198867	2543498	2566145	104867408	96542712	97729632	99161656
PE 32:2|PE 16:1_16:1	3180302	2846254	3756548	2927846	91921544	91256912	90615936	93597536
PE 32:2|PE 16:1_16:1	0	0	0	0	2254338	2020180	2154427	2150290
PE 32:2|PE 16:1_16:1	0	0	0	0	1084569	503252	1305744	586781
PE 32:3	0	0	0	0	5002050	5105852	4714378	4807765
PE 32:3|PE 16:0_16:3	12647	0	3565	0	3903051	5007806	4942876	5503462
PE 32:4|PE 14:0_18:4	0	536	0	0	298984	184745	338552	222022
PE 32:4|PE 16:0_16:4	0	0	0	0	1011290	1347991	674862	464755
PE 32:4|PE 16:2_16:2	3021163776	2744164864	2871664896	2978256640	14936275968	15048509440	14145140736	14609960960
PE 32:6|PE 16:2_16:4	3227438	2902562	2576843	3046592	196828160	202603968	208615200	203686528
PE 33:0	0	0	0	0	4091189	3136778	2997676	4441330
PE 33:0|PE 16:0_17:0	0	0	0	0	4374787	3741755	4474712	3933353
PE 33:0|PE 16:0_17:0	0	0	0	0	3666856	3753056	4474712	3511578
PE 33:1	164197328	159241120	154493952	169746064	959503552	937154624	925898304	940761152
PE 33:1|PE 16:0_17:1	678227904	658764992	676839424	693347712	6137478144	6072875008	6022567424	6234327040
PE 33:1|PE 16:0_17:1	771963584	766712384	741887040	784500160	4828437504	4746478080	4808199680	4661963776
PE 33:1|PE 16:0_17:1	1628427	558501	1625301	1347986	20688136	19829426	20817314	18457568
PE 33:1|PE 16:0_17:1	33524	519894	135571	562068	18844870	17419196	19179324	21515322
PE 33:2	0	81444	96473	165770	14424433	13155777	14814801	12896897
PE 33:2;O|PE 16:0_17:2;O	1172363	1118178	1067031	1183753	1800611	1297212	1610570	1827197
PE 33:2|PE 16:1_17:1	5569884	5195048	5750760	5871579	130608384	126044384	129322360	127169440
PE 33:2|PE 16:1_17:1	5388331	4741252	4149993	5168391	105758312	105053152	101910032	108628296
PE 33:4|PE 17:0_16:4	10186484	9938355	10996633	11116568	316371712	310645824	319726528	299677376
PE 34:0	405128	337143	184449	342353	15361940	15543046	15578014	15871779
PE 34:0;O|PE 16:0_18:0;O	139189	0	16459	0	28037304	26422390	24781914	27125728
PE 34:0|PE 16:0_18:0	2716043	2730906	2187298	2606634	59658996	59341424	58516036	58437276
PE 34:0|PE 16:0_18:0	3373915	2318192	2000536	2370234	47773344	46293856	45398552	45618260
PE 34:1	49967284	51596444	46949364	52129460	392299168	407258432	409261888	415603680
PE 34:1	35368272	26914028	27747796	26402276	343582912	414019904	412499328	364706784
PE 34:1	79786	15469	156509	181438	7662778	8199910	8068868	7001574
PE 34:1|PE 16:0_18:1	219068000	205849296	208917584	222553904	1836490240	1822933376	1845652736	1802660736
PE 34:1|PE 16:0_18:1	218543648	205412384	209055632	222553904	1835796608	1822933376	1845652736	1802660736
PE 34:1|PE 16:0_18:1	207776112	207745232	204667952	206341824	1776369664	1768162688	1765521792	1818118144
PE 34:1|PE 16:0_18:1	30973484	29797394	41817748	28226212	339016992	367193728	379327776	357073664
PE 34:1|PE 16:0_18:1	1914022	1441181	1881718	1552302	46916236	43470012	42102912	44903616
PE 34:1|PE 16:0_18:1	409530	804103	246467	345820	2474433	4735843	4627342	4014890
PE 34:1|PE 17:0_17:1	1416871	1374952	1278845	1285550	33512382	36271700	37722944	35023088
PE 34:2	11088751	9749641	12084285	10027711	406113952	425542240	465156512	529513888
PE 34:2	1236616	1037843	1265684	934034	27508742	28184866	27756360	28472526
PE 34:2	59043	359922	4572	225713	3230323	4424008	1341428	3839724
PE 34:2;2O|PE 16:1_18:1;2O	430389	517026	385255	384680	212778	310758	168481	243230
PE 34:2;O|PE 16:0_18:2;O	4236384	4661250	4415450	4927667	2541006	2819742	2587086	2628543
PE 34:2|PE 16:0_18:2	1253822	915472	1199640	1185205	16556674	15090532	15683976	17143428
PE 34:2|PE 16:0_18:2	295796	354920	417062	171078	11480269	23569584	14525648	14705352
PE 34:2|PE 16:0_18:2	192959	0	0	0	638656	1342268	86029	28533
PE 34:2|PE 16:1_18:1	57517764	59562048	63850988	66553672	4682455040	4907187712	4870864384	5233038336
PE 34:2|PE 16:1_18:1	0	0	65237	13845	2770634	2329533	2579966	2281020
PE 34:2|PE 17:1_17:1	9931788	8631318	8286167	10134301	137499568	138220512	139604464	135962656
PE 34:2|PE 17:1_17:1	8443641	9120820	10870053	9947601	139648032	134228512	136068352	138636752
PE 34:3;3O|PE 16:0_18:3;3O	7521438	8055114	7998778	8230930	20096598	22682714	22135626	22023288
PE 34:4|PE 16:0_18:4	0	0	0	0	0	0	458084	0
PE 35:1	40948132	34237908	37048248	40276508	162527952	137074800	137717680	160890896
PE 35:1	344533	360493	884308	32090	13719324	13110322	12786341	12718978
PE 35:1	350028	212957	83399	20722	10739227	11119167	9750184	11104452
PE 35:1	0	0	0	0	3074745	2848100	3045176	2961749
PE 35:1	34408	452904	122509	81390	1555146	1610383	2458552	1539828
PE 35:1|PE 16:0_19:1	150213152	150880256	145909168	154137376	619437824	636226560	642050752	627897536
PE 35:1|PE 16:0_19:1	131111168	118307904	129536736	128990840	515339136	488863904	512553312	545290560
PE 35:1|PE 16:0_19:1	107732	1737	7658	1805	12498579	10157943	13413317	11541858
PE 35:2	1767597	2470684	2135990	2385650	125735200	124395184	124038288	110128256
PE 35:2	6868426	8164402	7766987	5479405	29702254	26041552	27582528	30096950
PE 35:2	175554	92609	0	0	5557696	6570242	6192064	6375048
PE 35:2;2O|PE 18:1_17:1;2O	6100996	6479094	5999981	6165018	70083800	60777176	62289280	57868008
PE 35:2|PE 16:1_19:1	13375502	12815513	12601448	13359863	670848128	655464768	651617344	377282688
PE 35:2|PE 17:1_18:1	41271760	41654996	42333432	44610892	383643168	347216800	353288288	675042560
PE 35:2|PE 17:1_18:1	46028196	45248968	42415336	42579940	207793248	196196672	196184976	660778176
PE 35:5	39794	40153	23499	0	441389	184663	148909	181111
PE 36:0|PE 18:0_18:0	0	0	0	0	1364500	1667610	1703949	1512381
PE 36:1	2256458	2334085	2286402	2204762	27297998	25748106	26165820	26295738
PE 36:1	2474110	358266	734374	2680550	25845208	27506836	27330654	10024250
PE 36:1;O|PE 18:1_18:0;O	0	0	0	0	2651660	5339668	4234464	3183562
PE 36:1|PE 18:0_18:1	8605270	7931502	8202714	8867756	121943744	119430400	126464072	119647080
PE 36:1|PE 18:0_18:1	4045896	3392364	11361517	10740645	94672896	103421928	99011168	107152832
PE 36:1|PE 18:0_18:1	13099372	10501953	12883603	10615967	106666696	84707520	99011168	107152832
PE 36:1|PE 18:0_18:1	1370842	1312964	3007057	3777648	47675372	51817580	21824332	55985840
PE 36:1|PE 18:0_18:1	2133680	1672321	1913111	2030238	32559742	29149300	30945320	24721876
PE 36:1|PE 18:0_18:1	1890234	2632379	2353222	2152816	25609224	31074700	27928942	25986168
PE 36:2	8223764	7058729	8456535	8248568	84002000	88819480	87854072	91849344
PE 36:2	8734270	8858909	8659859	9318521	84605312	84249696	87607432	90889624
PE 36:2;2O|PE 18:2_18:0;2O	0	0	0	0	518578	434494	390018	519566
PE 36:2|PE 17:1_19:1	36603528	34582636	38502792	38850092	394949632	365944416	371087136	405539264
PE 36:2|PE 18:0_18:2	812658	713234	493036	515331	3332122	5893674	4517278	2850677
PE 36:2|PE 18:1_18:1	43245752	40281340	38113500	37451212	502044608	471309504	494390816	484205408
PE 36:2|PE 18:1_18:1	46115452	49345344	42299764	48812360	409106176	456046624	454667424	473001952
PE 36:2|PE 18:1_18:1	14578117	12544270	39129508	15339453	400567552	422674816	448893472	171529520
PE 36:2|PE 18:1_18:1	14281178	13055178	39427176	10641941	152462112	125856840	131939160	127752600
PE 36:2|PE 18:1_18:1	11715450	9988334	8904803	11691191	122154552	107122744	103457384	91926848
PE 36:2|PE 18:1_18:1	3186474	3646328	3832772	2692050	45291712	53215140	53720080	51612520
PE 36:2|PE 18:1_18:1	229270	484659	220813	98304	1158054	1753347	1911275	1873107
PE 36:3	0	77288	0	0	4065692	3524394	3743961	4203232
PE 36:3|PE 18:1_18:2	0	0	0	0	4340798	3366461	3958458	3775217
PE 36:3|PE 18:1_18:2	0	0	0	0	913656	968290	1058190	901462
PE 36:3|PE 18:1_18:2	0	93363	0	0	121451	212623	155849	104535
PE 36:4	0	171559	0	2824	12371735	14018509	13971811	13390132
PE 36:4|PE 16:0_20:4	0	0	0	0	6850592	6455606	5086128	7286736
PE 36:5|PE 16:1_20:4	0	0	0	0	2595910	2814010	2862794	1613094
PE 37:1	1542805	1175028	697833	845747	5063224	4038890	4582602	5406222
PE 37:1|PE 18:0_19:1	1143781	1570547	1557736	1433671	3612354	5425284	6389994	5592807
PE 37:1|PE 18:0_19:1	122320	86559	219662	191903	191641	440940	386380	439759
PE 37:2	902925	1206693	1645439	1524545	19267094	17927246	18051874	17154642
PE 37:2|PE 18:1_19:1	9346440	9884609	9397676	9265078	100824288	88389816	100387648	90894056
PE 38:2	4460554	4328650	4165260	4730730	12580326	13407974	12963456	12754832
PE 38:2	4374079	4956599	4674785	3557261	12580327	12643064	11713357	11657763
PE 38:2	280345	487579	932299	1025530	3464778	3428054	3979503	3669335
PE 38:2|PE 18:1_20:1	144428	7696	82178	123225	3090417	2624345	2613276	2577132
PE 38:2|PE 19:1_19:1	3757611	3769808	3422012	3636641	12886919	13101192	11779120	10095966
PE 38:3|PE 18:0_20:3	0	0	0	0	258424	221885	217784	295598
PE 38:4	111905	171849	79434	31337	3719943	4230085	3570318	4071504
PE 38:4	0	0	0	0	2205924	1994734	1970442	2181624
PE 38:4	1647	0	30043	0	2026224	1776144	1675603	1611061
PE 38:4	0	0	0	0	0	281571	323673	184400
PE 38:4|PE 18:0_20:4	0	0	0	0	1821506	2177599	1910480	1989818
PE 38:5	42182	7630	6755	0	4029954	6612832	6883281	4461586
PE 38:5	178012	75271	285519	121044	30379	205232	121081	39805
PE 38:6;4O|PE 16:0_22:6;4O	2185064	2371349	2037031	2643263	17198718	18027078	18787402	17183558
PE 39:5;2O|PE 17:1_22:4;2O	5577933	4308238	4214840	5365978	44425860	44363440	44285624	43853832
PE 52:2|PE 18:1_34:1	0	0	0	0	184340	401986	557464	243770
PE O-30:5;2O|PE O-22:5_8:0;2O	1755779	1515390	1421868	1135277	45215980	47212156	47758300	46010296
PE O-36:2|PE O-18:1_18:1	0	0	0	0	1883345	1679627	1507771	2613281
PE O-37:1	0	0	0	0	706042	732803	1149527	666146
PE-Cer 34:1;2O	0	0	0	0	5357958	5799118	6846730	5822451
PE-Cer 41:6;3O	3285790	2951932	3149872	3359828	2788187	2742453	2905438	2299158
PE-Cer 42:1;2O	0	0	0	0	17843882	16287387	16903538	16844690
PE-Cer 42:2;2O	0	0	0	0	3605312	3656152	3332466	2991983
PG 29:0|PG 14:0_15:0	292	0	0	0	41650	111103	226230	140118
PG 30:0|PG 14:0_16:0	1979490	2496087	2080544	1815511	44391228	42467852	42304336	40676788
PG 30:0|PG 14:0_16:0	691059	0	0	0	24839134	22251060	15587387	22276512
PG 30:0|PG 14:0_16:0	0	0	0	0	13805886	13159915	13682290	13281033
PG 30:1|PG 14:0_16:1	25114	0	0	0	2547990	2027471	2516435	2621660
PG 30:1|PG 16:0_14:1	45026	0	57325	0	4756972	4538058	4908928	4375154
PG 30:4|PG 14:0_16:4	8382722	5328506	6984980	8835059	5137712	5216641	5740498	7480218
PG 31:0|PG 15:0_16:0	0	0	0	0	1511639	1667954	1427584	1211026
PG 31:1|PG 14:0_17:1	718666	614463	674477	648345	9714065	8650193	8776015	8510232
PG 31:1|PG 14:0_17:1	87014	215766	71806	298788	4446128	4971195	4743802	4163602
PG 32:0|PG 16:0_16:0	0	0	33849	0	59915128	55840848	57936764	54251816
PG 32:0|PG 16:0_16:0	1632630	1998436	1535970	1626037	36238760	36510184	38327392	34919436
PG 32:0|PG 16:0_16:0	822550	576940	657905	1046445	15938758	11834703	14204874	16562337
PG 32:0|PG 16:0_16:0	616999	445827	509275	786179	12668260	15536810	12137028	12864478
PG 32:1|PG 16:0_16:1	6696376	5527771	5147804	6684940	266241248	261303552	264159408	252675456
PG 32:1|PG 16:0_16:1	3683992	2945723	3140138	3252996	119030080	127588104	131654928	136439552
PG 32:1|PG 16:0_16:1	56393	89252	27971	0	93883952	91649312	96099912	89302672
PG 32:2|PG 16:1_16:1	764047	1093295	1203632	879535	33918244	36382128	34723088	35262300
PG 32:2|PG 16:1_16:1	15293	17479	68696	60502	5122900	5324264	6144594	5532176
PG 32:2|PG 16:1_16:1	0	8396	0	0	4628854	1853142	5505018	3799603
PG 32:2|PG 16:1_16:1	0	0	0	0	3230828	2994639	2832060	2625016
PG 32:3|PG 16:0_16:3	2074561	1843646	791716	1345301	2652881	2625054	1464535	1248893
PG 32:3|PG 16:0_16:3	0	0	0	0	315519	657906	309945	188064
PG 33:1|PG 16:0_17:1	12298642	12775621	12451159	14297399	192274080	220345712	219261088	197089776
PG 33:1|PG 16:0_17:1	245956	35050	42439	58759	42342052	48831252	48827544	46905736
PG 33:1|PG 16:0_17:1	0	75867	188366	0	7238624	7121209	5529441	6796064
PG 33:2	430062	755642	367930	176522	2221193	2613848	2442651	2523686
PG 34:0|PG 16:0_18:0	0	0	0	0	7141141	6115669	7044738	6256002
PG 34:1	98494	2563	12521	95748	875245	670744	601691	945239
PG 34:1|PG 16:0_18:1	9800229	10067454	7884796	11231958	141513168	140572688	140443648	136183760
PG 34:1|PG 16:0_18:1	66641	269992	137759	151058	69956760	63276976	50841292	53481436
PG 34:1|PG 16:0_18:1	5765192	5581730	6414670	5845810	56520644	56737484	57586232	57085024
PG 34:2|PG 16:1_18:1	3521762	3117782	3159840	3492688	87381416	91023696	89266552	79194544
PG 34:2|PG 16:1_18:1	2719370	2747320	3364234	3249940	42128136	48092524	44103856	42026168
PG 34:2|PG 16:1_18:1	0	0	0	0	6005798	5154634	5896952	5367748
PG 34:2|PG 17:1_17:1	80083	0	57882	5912	4264706	1317831	4685788	4442946
PG 35:1|PG 16:0_19:1	2252085	3129875	2618814	2866041	16704128	16449954	20198432	21141590
PG 35:1|PG 16:0_19:1	2252085	3129875	2618814	2866041	10865600	12406748	19355834	23089162
PG 35:1|PG 16:0_19:1	65950	0	46683	0	2079001	2355539	2331019	2711338
PG 35:2	429513	367956	403980	240641	14622597	13411092	12537978	12312612
PG 35:2	429513	367956	336912	128795	13712797	13222548	11112742	12117034
PG 35:2|PG 16:1_19:1	109325	114041	161153	270764	6635806	6925427	7208940	6855492
PG 36:2|PG 17:1_19:1	582786	467073	441898	808750	8447921	9759925	9340311	9738365
PG 36:2|PG 18:1_18:1	10182916	9685118	10088569	8930555	33983124	30480526	31092802	32805056
PG 36:2|PG 18:1_18:1	9212948	8466817	10555872	9404289	32355016	28799708	28315670	28339996
PG 36:2|PG 18:1_18:1	10090723	12396138	12932074	9677508	16156825	17596934	22352750	20325044
PG 36:2|PG 18:1_18:1	13236443	9949665	10652612	11634072	17993686	18806274	15919474	21141760
PG 36:2|PG 18:1_18:1	11662459	2777706	2573182	3195903	7610580	6555752	6122142	4268862
PG 36:2|PG 18:1_18:1	33949	1461	0	239075	4121011	3684165	3323668	4408830
PG 36:2|PG 18:1_18:1	0	0	0	0	2511440	1927387	2973780	2250325
PG 37:2|PG 18:1_19:1	0	0	0	0	1792841	1625479	1505817	1462026
PG 40:7|PG 18:1_22:6	0	0	0	0	136263	19229	69403	153120
PI 38:3|PI 18:0_20:3	0	0	0	0	284071	315799	422096	386228
SHexCer 35:3;2O	769717	1539726	902257	913982	6234174	4788402	4831544	5388032
SHexCer 42:0;3O	4120	115840	76477	32515	5069440	3994977	4662886	5121370
SHexCer 47:1;3O	616511	941929	845844	995574	24865024	22294518	24762626	22715924
SL 32:0;2O|SL 17:0;O/15:0;O	537630	505376	612126	563487	1024850	1034503	1009941	1060101
SL 32:0;O|SL 17:0;O/15:0	509327	389874	93278	0	1729348	2127988	2510890	1864531
SL 32:0;O|SL 17:0;O/15:0	399514	1179540	1097812	668368	1171869	1576320	824317	720223
SL 45:5;2O|SL 17:3;O/28:2;O	0	0	0	0	212611	326322	0	0
SL 49:5;2O|SL 19:3;O/30:2;O	0	0	0	0	957977	981469	926884	839656
SM 30:1;2O	0	0	0	0	4771499	4771598	5447550	4995258
SM 30:1;2O	0	0	0	0	55570	314329	534898	678179
SM 30:1;2O|SM 16:1;2O/14:0	0	0	0	0	3513095	3467087	3223755	3518438
SM 31:1;2O	6262	35071	0	9749	6738376	6613836	6670632	6862068
SM 31:1;2O	0	0	0	0	833451	682681	573411	491463
SM 31:1;2O|SM 17:1;2O/14:0	0	0	0	0	4675324	4914916	4006303	4666688
SM 32:0;2O	0	0	0	0	18738804	17950660	17911522	19153450
SM 32:0;2O	155177	39098	80425	44833	4201624	3043875	3381896	2781556
SM 32:0;2O	42512	4398	14065	7499	3545431	2491136	2646504	2880548
SM 32:0;2O|SM 16:0;2O/16:0	0	0	0	0	13816301	12770875	13629452	13330670
SM 32:1;2O	0	0	0	0	279688832	271427872	274666048	277517056
SM 32:1;2O	0	0	0	0	684930	1189126	1166847	899742
SM 32:1;2O|SM 16:1;2O/16:0	0	0	0	29620	153493360	152681648	151825184	147802352
SM 32:1;3O	3826649	2921828	2917282	2833546	4540999	4935268	4866484	4808089
SM 32:1;3O	0	0	0	0	3650391	3749988	4075832	3445856
SM 32:2;2O	0	0	0	0	2615928	3174530	1935157	3716517
SM 32:2;2O|SM 18:2;2O/14:0	0	0	0	0	27448984	28855328	31023186	29365142
SM 32:2;3O	30006888	29499274	29019258	31811486	478672064	486865664	471461632	459499808
SM 32:2;3O	25750192	23832872	22660850	23467830	19840708	18071752	19268828	18486970
SM 32:3;3O	35944	0	35783	48744	3380360	3309132	2971256	2903136
SM 32:5;2O	4026394	2473962	5637096	4815800	1077629	4176228	3601005	5836468
SM 33:0;2O	0	0	0	0	8435889	8397533	9323884	9726053
SM 33:0;2O	0	0	0	0	1345569	803934	603412	709722
SM 33:0;2O|SM 17:0;2O/16:0	0	0	0	0	4752436	5443636	5992918	5645549
SM 33:1;2O	0	0	0	0	53420108	55003840	53479132	54510184
SM 33:1;2O	0	0	0	0	311306	211671	465046	503635
SM 33:1;2O|SM 17:1;2O/16:0	0	0	0	0	310351200	297929728	303682944	313286816
SM 33:1;2O|SM 17:1;2O/16:0	0	0	0	0	198293664	178112288	203680464	210766720
SM 33:1;2O|SM 17:1;2O/16:0	0	0	0	0	4375732	4393866	4367502	4654854
SM 33:1;2O|SM 17:1;2O/16:0	0	0	0	0	3270376	2821730	3135836	3907358
SM 33:1;3O	697742	682798	688795	851404	12311152	12233055	13412468	11754938
SM 33:1;3O	0	0	0	0	2871620	3014421	2338912	1775485
SM 33:1;3O	60762	0	0	144147	1303188	768766	1108298	998450
SM 33:2;2O	0	0	0	0	1262519	452667	1045766	1197806
SM 34:0;2O	3121	0	0	0	1204333696	1240308096	1246627584	1227110528
SM 34:0;2O	0	0	0	0	230758000	226650160	242001616	243989664
SM 34:0;2O	0	0	29590	0	141096368	147563520	136887040	134079256
SM 34:0;2O	0	0	3724	0	133885584	46435736	42647088	165962688
SM 34:0;2O	0	0	0	0	2684679	1143355	1912467	1506149
SM 34:0;2O	0	0	0	0	784150	817557	721324	1811484
SM 34:0;2O|SM 18:0;2O/16:0	0	0	0	0	229074192	222085568	220138016	215248864
SM 34:0;3O	0	0	0	0	2850968	2500978	2355878	2550542
SM 34:1;2O	78578	0	0	0	2391105024	2305844480	2420459520	2459542784
SM 34:1;2O	0	0	0	0	12804022	12297351	12721587	12834372
SM 34:1;2O	17009	0	0	0	9044161	9865782	9425245	8635819
SM 34:1;2O	0	0	0	0	647155	1195442	726930	665594
SM 34:1;2O|SM 18:1;2O/16:0	1682928	1401996	2219676	1409132	8580211200	8621221888	8513035264	8876235776
SM 34:1;2O|SM 18:1;2O/16:0	865858	626494	722888	890359	3947659776	4170893568	4093784576	3861451008
SM 34:1;2O|SM 18:1;2O/16:0	0	0	0	0	58004860	64481672	59626176	60591760
SM 34:1;2O|SM 18:1;2O/16:0	0	0	0	0	40499744	51117672	44343780	43644680
SM 34:1;2O|SM 18:1;2O/16:0	0	46188	0	0	30787046	32774044	35102968	33085860
SM 34:1;2O|SM 18:1;2O/16:0	0	0	0	0	10590078	14560298	12335798	11771586
SM 34:1;2O|SM 20:1;2O/14:0	0	0	0	0	9843095	8224842	9001820	9165759
SM 34:1;2O|SM 21:0;2O/13:1	0	0	22787	0	10540544	11022388	9093684	9090954
SM 34:1;3O	0	0	0	0	14032148	16130520	16418216	15618535
SM 34:1;3O	0	0	0	0	9856730	9187761	9334894	9414534
SM 34:1;3O	0	0	0	0	5071244	4835111	1556399	1498632
SM 34:2;2O	0	0	0	0	149669904	148006928	151409232	159607136
SM 34:2;2O|SM 18:2;2O/16:0	0	0	0	65006	863314304	847776576	831333632	885359616
SM 34:2;2O|SM 18:2;2O/16:0	0	0	0	0	594037888	623848000	657411904	589479488
SM 34:2;3O	6031206	5282096	5611498	5542585	120429704	109238144	114274240	130620952
SM 34:2;3O	0	0	0	0	36704732	35885256	37658676	38006032
SM 34:2;3O	0	0	0	0	26504504	23546890	26075212	25187598
SM 34:2;3O	0	0	0	0	415378	531492	235303	73095
SM 34:3;2O	0	0	35970	16381	3343408	3022420	3339516	3575928
SM 34:3;2O	0	10399	0	0	1953674	1905120	1859948	2001209
SM 34:3;3O	988681	1452447	1129489	1114055	30114558	26436816	26287574	26584622
SM 35:0;2O	0	0	0	0	10717673	9438910	9979303	9692482
SM 35:1;2O	0	0	0	0	9197589	7323589	7476176	7693990
SM 35:1;2O	0	0	0	0	857340	1057761	969647	997849
SM 35:1;2O	0	0	0	0	364767	543928	451348	1391750
SM 35:1;2O|SM 18:1;2O/17:0	0	0	0	0	30373234	73883344	66180164	82851488
SM 35:1;2O|SM 19:0;2O/16:1	0	0	0	0	477390048	533244640	465230144	526245152
SM 35:1;2O|SM 19:1;2O/16:0	0	0	0	0	8322248	7904384	7533239	6791625
SM 35:2;2O	0	0	0	0	1853686	1856591	2044972	1971405
SM 35:2;3O	437569	640561	667870	466956	4132232	4205721	4600508	4898700
SM 35:3;3O	1534578	1258852	1444452	1751233	9915331	12062448	10118799	9694083
SM 36:0;2O	0	0	0	0	55067156	56587620	52881216	57532344
SM 36:0;2O	0	0	0	0	15239287	17929696	15727055	12489862
SM 36:0;2O	0	0	0	0	3544522	3960289	3523943	2968509
SM 36:0;2O|SM 18:0;2O/18:0	0	0	0	0	23242996	24410462	25043700	25629394
SM 36:1;2O	34758	7260	9084	0	540686976	510374144	563475712	543253056
SM 36:1;2O	0	0	1472	0	12122637	7290094	6845284	17639530
SM 36:1;2O	0	0	0	0	296378	574926	225821	368549
SM 36:1;2O|SM 18:1;2O/18:0	0	0	5890	0	2520660480	2462263040	2418220544	2535251968
SM 36:1;2O|SM 18:1;2O/18:0	0	0	0	0	441384864	362718432	457944672	433069408
SM 36:1;2O|SM 18:1;2O/18:0	0	0	0	0	12547592	11114808	11446987	11522714
SM 36:1;2O|SM 21:0;2O/15:1	0	0	0	0	1060372	7803342	990734	1013701
SM 36:1;2O|SM 21:0;2O/15:1	0	0	0	0	783987	1899354	1215268	2114298
SM 36:2;2O	1880682	994942	1057269	973849	97615184	86593928	80545688	95033648
SM 36:2;2O	0	0	0	8993	63751724	55369320	58257092	47492220
SM 36:2;2O	593758	262899	741327	401711	16275390	13894185	14521936	12227843
SM 36:2;2O	346304	293422	327165	181500	11458920	15314020	7799301	11664825
SM 36:2;2O|SM 18:2;2O/18:0	0	0	0	103476	476686080	467002880	409285504	469126528
SM 36:2;2O|SM 18:2;2O/18:0	0	0	0	0	191039744	175207792	205091792	214422832
SM 36:2;2O|SM 18:2;2O/18:0	0	0	0	0	82831136	92620800	76947128	88669176
SM 36:2;2O|SM 21:0;2O/15:2	0	0	11274	0	98575792	96009784	91754424	91118440
SM 36:3;2O	0	0	0	0	1492329	1537422	1249329	5111216
SM 36:3;2O	0	0	0	0	4426264	2176222	1178900	1303425
SM 37:0;2O	0	0	0	0	4393626	5512330	4706777	6586116
SM 37:0;2O	0	0	0	0	3453983	3216049	3047442	2965274
SM 37:0;2O	0	0	0	0	1579367	1407446	1270516	1214436
SM 37:0;2O	0	0	0	0	100845	26554	0	244620
SM 37:0;2O|SM 16:0;2O/21:0	0	0	0	0	194594	499472	454547	382431
SM 37:1;2O	0	0	0	0	26832732	25276984	6739026	19722282
SM 37:1;2O	16454	0	5533	0	8524198	8727644	8163654	8539811
SM 37:1;2O	0	0	0	0	4010097	3958787	1229361	1596011
SM 37:1;2O	0	0	0	0	1048150	936840	886038	1052540
SM 37:1;2O|SM 16:1;2O/21:0	0	0	0	0	5529777	5910085	5821760	5042728
SM 37:1;2O|SM 17:1;2O/20:0	0	0	0	0	42229972	40886636	40990804	39938444
SM 37:1;2O|SM 18:1;2O/19:0	0	0	0	0	4280916	3560186	3658818	3592402
SM 37:1;2O|SM 21:0;2O/16:1	0	0	0	0	2754138	2140161	2241851	7741560
SM 37:1;2O|SM 22:1;2O/15:0	0	0	0	0	4010097	3753878	4465694	4325066
SM 37:2;2O|SM 18:2;2O/19:0	17436	0	0	0	14932029	13583368	13278219	14478472
SM 38:0;2O	0	0	0	0	84924656	71309488	84450736	81881528
SM 38:0;2O	0	0	0	0	21209878	23866250	21101078	19640266
SM 38:0;2O	0	0	0	0	4839372	1974328	4951248	4382514
SM 38:0;2O|SM 16:0;2O/22:0	0	0	0	0	7003196	6561750	6665672	6921538
SM 38:0;2O|SM 18:0;2O/20:0	0	0	0	0	34472120	30954110	31115258	30144006
SM 38:1;2O	0	0	0	5726	44480760	53518512	55674160	53620812
SM 38:1;2O	0	0	0	0	245189	0	0	238944
SM 38:1;2O|SM 16:1;2O/22:0	0	0	0	0	166702656	138648624	161407952	146713792
SM 38:1;2O|SM 16:1;2O/22:0	0	0	0	0	86903064	34900476	34665004	85486920
SM 38:1;2O|SM 16:1;2O/22:0	0	0	0	0	9629590	11234826	9951798	11335469
SM 38:1;2O|SM 18:1;2O/20:0	0	0	0	0	265190336	262525280	298271584	254286736
SM 38:1;2O|SM 18:1;2O/20:0	0	0	0	0	112835872	104843992	108473920	109525504
SM 38:2;2O	0	0	0	0	52869964	52473424	50319544	52119852
SM 38:2;2O	0	0	0	0	14352251	17503306	17803854	15860697
SM 38:2;2O	55532	695884	611750	122739	15667177	15704711	17107118	16435588
SM 38:2;2O	0	0	0	0	9489988	11238733	11701727	8161948
SM 38:2;2O	516349	127816	90873	87692	10110806	10633443	8999339	8046214
SM 38:2;2O	260374	315021	359231	372295	3945416	3856003	3805208	9010907
SM 38:2;2O	0	0	0	0	4629738	4006310	4405759	4337019
SM 38:2;2O|SM 18:2;2O/20:0	0	0	0	0	105801064	99226656	99609656	105577248
SM 38:2;2O|SM 18:2;2O/20:0	0	0	0	0	39731608	34135240	34945756	31509722
SM 38:2;2O|SM 22:1;2O/16:1	0	0	0	0	17389168	18914022	15420980	16062011
SM 38:3;2O	0	0	0	0	6986928	7563580	5270383	5397708
SM 38:3;2O	0	0	0	0	4730016	3690142	3987584	3831156
SM 39:0;2O	0	0	0	0	15100166	16502085	16892128	17262838
SM 39:0;2O	0	0	0	0	1646801	1158657	4001580	4466568
SM 39:0;2O	0	0	22856	0	5363578	1941053	1878357	1701841
SM 39:0;2O	0	0	0	0	2693102	2322391	1524988	1531959
SM 39:0;2O|SM 17:0;2O/22:0	0	0	0	0	9583466	10006152	8256104	7241400
SM 39:1;2O	0	0	0	0	1477201	2351108	283556	1538357
SM 39:1;2O	0	0	0	0	1497514	829920	1200171	1058505
SM 39:1;2O	0	0	0	0	78837	277763	92197	216100
SM 39:1;2O|SM 16:1;2O/23:0	79006	124418	0	0	47516360	52825384	52120272	44185388
SM 39:1;2O|SM 16:1;2O/23:0	47248	0	0	0	14462004	15425068	16710502	15578099
SM 39:1;2O|SM 17:1;2O/22:0	0	15601	0	0	173841984	182925984	178644992	156905424
SM 39:1;2O|SM 17:1;2O/22:0	0	0	0	0	79449896	78024496	79945016	77967656
SM 39:1;2O|SM 17:1;2O/22:0	0	0	0	0	639797	1665914	1136503	1539716
SM 39:1;2O|SM 17:1;2O/22:0	0	0	0	0	1420817	1367400	974405	1138257
SM 39:1;2O|SM 18:1;2O/21:0	0	0	0	0	1914468	2187640	1741723	2070660
SM 39:1;3O	0	0	0	0	312882	22131	39438	22468
SM 39:2;2O	0	0	0	0	18653242	15722851	6849764	5191981
SM 39:2;2O	0	0	0	0	2335288	1853220	1905820	1433598
SM 39:2;2O|SM 18:2;2O/21:0	0	0	0	0	15713578	17408450	16494600	17570994
SM 39:4;3O	1170108	971992	1573060	868139	1773731	2107670	1992977	1807292
SM 40:0;2O	0	0	0	0	100373688	82148568	80677272	81294344
SM 40:0;2O	0	0	0	0	55903648	65298684	64075692	62446100
SM 40:0;2O	0	34238	27132	0	28656524	32186426	30409364	24580366
SM 40:0;2O	0	0	0	0	20981848	24881624	23064014	17513966
SM 40:0;2O	0	0	0	0	7142205	8992455	8071628	7147776
SM 40:0;2O	0	0	0	0	454163	26490	5603	42711
SM 40:0;2O|SM 18:0;2O/22:0	0	0	0	0	44437072	49963264	44538712	42975272
SM 40:0;3O	0	0	0	0	3371786	2769794	2626296	2995286
SM 40:1;2O	0	0	0	0	402172448	460612864	397683168	404410912
SM 40:1;2O	0	0	0	0	22931020	6913222	15181043	6859104
SM 40:1;2O	0	0	0	0	7551860	8296668	4188412	7575776
SM 40:1;2O|SM 14:0;2O/26:1	0	0	0	0	21167678	77885816	72275840	72227784
SM 40:1;2O|SM 16:1;2O/24:0	0	0	0	0	151895648	171248752	149773872	128493016
SM 40:1;2O|SM 17:1;2O/23:0	0	0	0	0	71611544	79727424	69434400	80516056
SM 40:1;2O|SM 18:1;2O/22:0	0	0	0	0	1130176128	1502811648	1221140992	1193019136
SM 40:1;2O|SM 18:1;2O/22:0	81453	0	0	1429	715614208	746991808	734600576	710488384
SM 40:1;2O|SM 18:1;2O/22:0	0	0	0	0	29745466	22014476	19549360	23564854
SM 40:1;3O	0	0	0	0	1429256	1628595	1980446	1763760
SM 40:2;2O	0	0	0	0	2840519	1796182	2143010	2263722
SM 40:2;2O	0	0	0	0	1219903	595008	1451689	562056
SM 40:2;2O|SM 16:1;2O/24:1	24367	0	0	0	226116064	209130352	255965616	229453840
SM 40:2;2O|SM 16:1;2O/24:1	0	0	0	0	147763456	143906736	146017424	143490224
SM 40:2;2O|SM 16:1;2O/24:1	0	0	0	0	147763456	48597008	49423740	143490208
SM 40:2;2O|SM 16:1;2O/24:1	6789	0	0	0	69256736	69701728	73045240	64818688
SM 40:2;2O|SM 18:2;2O/22:0	0	10741	11242	0	292688512	343858752	338724320	320418176
SM 40:2;2O|SM 18:2;2O/22:0	0	0	0	0	206414128	201761440	206817216	199313920
SM 40:3;2O	0	0	0	0	16164671	16267703	17765126	18418758
SM 40:3;2O	0	0	0	0	16718280	17179090	6654904	18418756
SM 40:3;2O	0	0	0	0	7954327	7044788	8108803	8767208
SM 40:3;2O|SM 18:2;2O/22:1	0	0	0	0	62588248	46071248	48005740	47022288
SM 41:0;2O	0	0	0	0	16378519	12732209	13746783	15425124
SM 41:0;2O	763	0	0	0	3428462	3057518	3438719	2898643
SM 41:1;2O	0	0	0	0	87739424	87457552	87193488	86028688
SM 41:1;2O	0	0	0	0	6398060	5885701	15315376	7348990
SM 41:1;2O	0	0	0	0	8379675	8033720	6773452	9444051
SM 41:1;2O	0	0	0	0	1289779	1434436	1109773	1543475
SM 41:1;2O|SM 18:1;2O/23:0	279644	146665	0	80901	223585360	277057248	254345072	259401984
SM 41:1;2O|SM 18:1;2O/23:0	0	0	0	0	164638592	171949104	160424368	164881392
SM 41:1;2O|SM 18:1;2O/23:0	0	0	0	0	8069158	11515451	3597795	16472119
SM 41:1;2O|SM 19:1;2O/22:0	0	0	0	0	6957356	8564257	2952540	1742569
SM 41:2;2O	0	0	0	0	197229280	211382032	192724528	217533488
SM 41:2;2O	0	0	0	0	72568072	74763064	78442112	74072928
SM 41:2;2O	0	0	0	0	27865614	72961376	69913392	25462596
SM 41:2;2O	0	0	0	0	2457241	2578382	3258762	2569554
SM 41:2;2O	0	0	0	11024	2463869	2515896	2458150	2737722
SM 41:2;2O	0	0	0	0	965828	983479	1120294	1056759
SM 41:2;2O	0	0	0	0	452677	701435	828857	791724
SM 41:2;2O|SM 17:1;2O/24:1	0	0	0	0	204086400	214524928	77170184	215070560
SM 41:2;2O|SM 18:2;2O/23:0	0	0	0	763	78692200	64422308	59586528	66221248
SM 41:3;2O	0	0	0	19966	30049668	27277776	30491546	37840832
SM 41:3;2O	0	0	0	0	17429980	18024666	17563088	16566234
SM 41:3;2O	0	0	0	0	7453582	7057515	8467680	7788977
SM 41:3;2O	0	0	0	0	7832530	7670312	2503667	7979712
SM 42:0;2O	0	0	0	0	38370208	36575240	36755436	41474968
SM 42:0;2O	0	0	0	0	15952735	16539259	15684337	13208641
SM 42:0;2O	0	0	0	0	5445236	4738907	4491072	6137972
SM 42:0;2O|SM 18:0;2O/24:0	0	0	0	0	8352522	8675215	8503168	9165929
SM 42:1;2O	0	0	0	0	249902080	247050096	241619952	255575552
SM 42:1;2O	0	0	0	0	88748200	89685224	92252984	97119672
SM 42:1;2O	0	0	0	0	29791062	32518766	29497448	32896398
SM 42:1;2O	0	0	0	0	3005682	2983216	3580637	2298793
SM 42:1;2O|SM 18:1;2O/24:0	0	0	0	0	884462464	871688640	829876800	807657024
SM 42:1;2O|SM 18:1;2O/24:0	92501	0	0	0	460403360	455696416	468075584	446933984
SM 42:1;2O|SM 19:1;2O/23:0	0	0	0	0	7232237	7699164	7648770	6400316
SM 42:2;2O	0	0	0	0	640971712	642612608	650260032	685214528
SM 42:2;2O	0	0	0	0	104047168	102514640	103180432	104876144
SM 42:2;2O	0	0	0	0	28429996	22734866	27828802	33427038
SM 42:2;2O	0	0	0	0	10247865	4472290	6605522	5095597
SM 42:2;2O|SM 18:1;2O/24:1	0	0	0	0	1591681664	1750743680	1808604672	1627878272
SM 42:2;2O|SM 18:1;2O/24:1	0	0	0	0	24978012	18389850	23083422	15900756
SM 42:2;2O|SM 18:2;2O/24:0	0	44702	0	0	294597824	277543488	292761152	299607136
SM 42:2;3O	0	0	0	0	3342426	2398010	2220048	1992380
SM 42:2;3O	0	0	0	0	510413	563188	452482	453839
SM 42:2;3O	0	0	0	0	204038	183239	139360	239253
SM 42:3;2O	0	0	0	0	944231	2763241	859536	1078636
SM 42:3;2O|SM 18:2;2O/24:1	0	0	0	0	472495040	457559552	427268960	458737056
SM 42:4;2O	0	0	0	0	28849528	25426432	25502738	32232694
SM 42:4;2O	0	0	0	0	27141456	25426432	24195716	30653228
SM 42:4;2O	0	0	0	0	20415836	18106338	15209547	11908753
SM 42:4;2O	0	0	0	0	10296633	15512997	20459714	11823865
SM 42:4;2O	0	0	0	0	14392222	14950616	12791198	14088532
SM 42:4;2O	0	0	0	0	7852258	8379766	8575070	8010990
SM 42:4;2O	0	0	0	0	1297633	358985	7654	807182
SM 42:4;2O|SM 23:2;2O/19:2	0	0	0	0	14392222	15885062	12791199	14166227
SM 42:5;2O	0	0	0	0	11108199	6156944	11921699	11463148
SM 42:5;2O	0	0	0	0	6389732	5809048	5627781	5322763
SM 42:5;2O	0	0	0	0	2742470	4892298	3370318	3573716
SM 42:5;2O	0	0	0	492	2624691	4893358	2834602	2818372
SM 42:5;2O	0	0	0	0	2172577	2364583	1971385	2367489
SM 42:5;2O	0	0	0	0	1938348	1774835	1308987	2251902
SM 42:6;2O	0	0	0	0	3407483	3564419	3449182	4362494
SM 42:6;2O	0	0	0	0	1054853	1162441	2556751	1155878
SM 43:1;2O	0	0	31382	0	7075998	6635897	7450942	7867966
SM 43:1;2O	0	0	0	0	4860878	6921365	5750632	5402706
SM 43:1;2O	0	0	0	0	1748002	2834714	2299065	2274560
SM 43:1;2O|SM 13:0;2O/30:1	0	0	0	0	8296672	8698047	10680320	8859034
SM 43:1;2O|SM 19:1;2O/24:0	0	0	31382	0	9212348	6295556	5965265	8405150
SM 43:1;2O|SM 19:1;2O/24:0	0	0	0	0	3778049	3701680	3818064	3508119
SM 43:1;2O|SM 22:1;2O/21:0	0	0	0	0	20597030	16027275	17255824	15780937
SM 43:2;2O	0	0	0	0	56792888	54840388	58973492	53264896
SM 43:2;2O	0	0	0	0	23735694	23418328	24189232	22743006
SM 43:2;2O	0	0	0	0	12722645	11873137	12277226	18497492
SM 43:2;2O	0	0	0	0	6384028	8241654	8546080	6892484
SM 43:2;2O	0	0	0	0	8080448	7372320	7834724	2934912
SM 43:2;2O	0	0	0	0	6823287	8225565	3854994	6550438
SM 43:2;2O	0	0	0	0	3768503	4039311	4032968	4293942
SM 43:2;2O	0	0	0	0	1713863	3126637	3329083	4493638
SM 43:2;2O	0	0	0	0	2017332	2309342	2341294	2142262
SM 43:2;2O	0	0	0	0	2367765	579877	2342049	1980524
SM 43:2;2O|SM 18:2;2O/25:0	0	0	0	0	53118240	34475652	32517524	51948796
SM 43:2;2O|SM 18:2;2O/25:0	0	0	0	1073	8736997	10390423	10960303	10612252
SM 43:2;2O|SM 18:2;2O/25:0	0	0	0	0	8736997	10900028	10869299	9621449
SM 43:2;2O|SM 22:1;2O/21:1	0	0	0	0	10317453	8806256	7611239	7332307
SM 43:3;2O	0	0	0	0	8782654	9055581	8945582	8578923
SM 43:3;2O	0	0	0	0	4714382	5470897	3992284	4376277
SM 43:3;2O	0	0	0	0	5056381	2036450	5566606	5831872
SM 43:3;2O|SM 15:1;2O/28:2	0	0	0	0	15692496	17298678	14483620	16611573
SM 44:1;2O	0	0	0	0	9710452	10534437	9140202	10369713
SM 44:1;2O	0	0	0	0	5035942	4881060	4919227	4848181
SM 44:1;2O	0	0	0	0	2108260	1716391	2265148	2409319
SM 44:1;2O|SM 18:1;2O/26:0	0	0	0	0	8004040	9032632	8219460	8417572
SM 44:2;2O	0	0	0	0	6344588	7542000	8293674	12446316
SM 44:2;2O	0	0	0	0	8314464	7345564	9808865	7701294
SM 44:2;2O	0	0	0	0	161623	248344	315493	131943
SM 44:2;2O|SM 18:1;2O/26:1	0	0	0	0	16198000	15808234	16812854	15258900
SM 44:2;2O|SM 22:2;2O/22:0	0	0	0	0	25026828	24928174	22750970	22697732
SM 44:3;2O	0	0	0	0	35486888	34073156	28099562	32908384
SM 44:3;2O	0	0	0	0	9957700	8361642	9526468	8685701
SM 44:4;2O	0	0	0	0	6216246	6175430	4860376	5737881
SM 44:4;2O	0	0	0	0	4528240	5093446	3679238	3436643
SM 44:5;2O	0	0	0	0	1928247	1840466	1447714	1665719
SM 44:5;2O	0	0	0	0	804330	521281	1949776	2082303
SM 44:6;2O	0	0	0	0	984337	1118021	1096166	973086
SM 50:2;3O|SM 34:1;2O(FA 16:0)	0	0	0	0	1812786	2276270	2067055	1975848
SM 52:2;3O|SM 34:1;2O(FA 18:0)	0	0	0	0	4089981	3688394	3488923	3616686
SM 52:3;3O|SM 34:2;2O(FA 18:0)	0	0	0	0	3167172	3749181	3382960	3378930
SM 56:2;3O|SM 38:1;2O(FA 18:0)	0	0	0	0	1086716	1398585	965817	1357632
SM 56:2;3O|SM 38:1;2O(FA 18:0)	0	0	0	0	1086716	1398585	906412	1174265
SM 56:3;3O|SM 40:1;2O(FA 16:1)	0	0	0	0	1107179	880637	690794	996184
SM 58:3;3O|SM 42:2;2O(FA 16:0)	0	0	0	0	4067487	3535796	3075174	4253599
SM 60:4;3O|SM 42:3;2O(FA 18:0)	0	0	0	0	2285911	1994532	1446117	1842492
SPB 18:1;2O	974531	600172	539248	577039	18489830	29067254	18425020	25254686
ST 27:1;O;S	8514531	5596574	7242687	6889868	115264048	114648696	111426968	112027448
ST 28:2;O;Hex;FA 16:1	3863389	3482691	3358716	2455277	26942334	20569160	25139118	25208576
ST 28:2;O;Hex;FA 18:1	687590	591293	603459	598039	4212800	3534292	4429525	3928957
TG 24:0|TG 8:0_8:0_8:0	6339056	18905722	20243570	20561918	12636905	13728997	20576438	15657658
TG 26:0|TG 8:0_8:0_10:0	16075809	10471091	8208516	1208609	6357856	14037828	11608791	15058206
TG 26:0|TG 8:0_8:0_10:0	15827614	11204091	13959240	7262304	6357856	14037828	14652648	3197552
TG 26:0|TG 8:0_8:0_10:0	3282851	3222387	3043268	1158880	9265609	3117922	3247677	15053852
TG 26:0|TG 8:0_8:0_10:0	2228027	2246371	2106042	2539215	2206063	2228499	2496553	2583936
TG 26:0|TG 8:0_8:0_10:0	220021	170007	159118	312886	51178	47329	308730	104490
TG 28:0|TG 8:0_10:0_10:0	7806278	8720858	7855978	9234728	6767270	9672836	6969780	7713792
TG 28:0|TG 8:0_10:0_10:0	7881534	8811903	2530616	8797959	6906447	3079481	6969780	4122886
TG 28:0|TG 8:0_10:0_10:0	2547527	2298724	7855978	2134457	1605806	9689254	1425872	1607643
TG 34:0|TG 8:0_10:0_16:0	21585	198916	5904	103782	384697	248777	141190	128028
TG 38:0|TG 10:0_12:0_16:0	2501250	3848461	3090440	694199	192491	2377792	1223960	2182392
TG 40:0|TG 12:0_12:0_16:0	6393911	8906785	12391318	12418964	4430546	5393706	6791231	1654981
TG 40:0|TG 12:0_12:0_16:0	1571922	4753675	2791640	2480793	1086541	5872096	2015568	2225549
TG 40:0|TG 12:0_14:0_14:0	4679266	2407620	2629114	3563726	3503130	1558419	1488577	4975022
TG 40:1|TG 12:0_14:0_14:1	159864	413465	0	13278	126670	5289	45051	350081
TG 41:0|TG 12:0_14:0_15:0	4897421	6349932	6649378	7941050	11111379	6181080	10414975	8213014
TG 41:0|TG 12:0_14:0_15:0	7265956	11792336	9374578	8111007	6927606	3993887	14560491	9227190
TG 41:0|TG 12:0_14:0_15:0	6251339	9219988	7424903	4539480	2662701	5733764	2320763	2972312
TG 41:0|TG 12:0_14:0_15:0	1960729	3549536	1994627	1705266	2213593	2210299	1809213	2628914
TG 41:1;1O|TG 10:0_16:0_15:1;1O	6091176	5071264	3389580	4366789	3265066	4050213	3540294	2882049
TG 41:1;1O|TG 10:0_16:0_15:1;1O	1022739	1227426	547956	552117	301161	808826	808364	183390
TG 41:1;1O|TG 10:0_16:0_15:1;1O	646529	960342	335771	399487	73975	450625	630790	317689
TG 42:0|TG 12:0_14:0_16:0	53835548	49904448	46932724	36731364	42319212	45320184	34671312	40571756
TG 42:0|TG 12:0_14:0_16:0	3698090	6387830	6914606	6469096	5232056	4792018	4550255	4246663
TG 42:1|TG 12:0_14:0_16:1	10412266	8802778	16914378	15929072	15664373	13778719	12147671	10925014
TG 42:1|TG 12:0_14:0_16:1	3400542	3901462	2783424	2131181	1895161	1762413	1879422	2370016
TG 43:0|TG 13:0_14:0_16:0	78477512	76435464	47221000	86473376	61882112	66004428	69933008	71442496
TG 43:0|TG 13:0_14:0_16:0	16178434	14845877	85041120	83196488	11821847	26549796	12859089	14083394
TG 43:1|TG 14:0_15:0_14:1	16463550	26775368	18787464	34126188	27927262	24018250	25686122	25754664
TG 44:0|TG 14:0_14:0_16:0	141325328	152750416	134209192	138159712	122161296	126898056	120963328	109768000
TG 44:0|TG 14:0_14:0_16:0	31447696	28661106	33210832	31820858	23361350	26270892	27620100	24585678
TG 44:1|TG 12:0_16:0_16:1	4223764	4885908	4461110	4431804	3968080	3366977	4323679	3695963
TG 44:1|TG 14:0_14:0_16:1	77423736	70481872	88418712	85641888	74962824	80582424	66394140	80874840
TG 44:1|TG 14:0_16:0_14:1	17096802	86458528	18322904	17218960	14781212	13234380	13178014	15629849
TG 45:0|TG 14:0_15:0_16:0	173947056	157098704	85902544	154249824	120642576	121768760	121169880	148343152
TG 45:0|TG 14:0_15:0_16:0	175154896	182532128	159950912	157323072	136449152	139543072	35081592	140037360
TG 45:0|TG 14:0_15:0_16:0	3432166	4470304	1934797	8372240	7938826	11259572	1936782	2316400
TG 45:1|TG 14:0_15:0_16:1	102041840	97876384	117721000	101622312	99500024	100310192	102531936	99593680
TG 45:1|TG 14:0_15:0_16:1	99794744	95459872	114766800	85751632	90412488	75208320	93113704	105043400
TG 45:1|TG 14:0_15:0_16:1	28753610	11770250	7311006	26548726	6915472	11175795	29589878	6851948
TG 45:1|TG 14:0_15:0_16:1	14138544	17649928	16028544	17242826	11263595	13095964	13157233	13858443
TG 45:2|TG 14:0_15:1_16:1	32615426	20978632	24181162	36355180	16981650	28829830	33066120	36835600
[truncated: 190 more rows]

## Sheet: Supplemental Fig.1c
Supplemental Fig.1c
Comassive blue staining of Supplementary Fig.1c						Unprocessed Western blot images in Supplementary Fig.1c

## Sheet: Supplemental Fig.2c, g, h
Supplemental Fig.2c
OMVs production induced by serum of various resources
Human serum	Calf serum	Mouse serum	Porcine serum
7.15705	6.02804	5.95779	7.16561
4.28846	6.67913	4.34091	5.75478
6.03205	5.30841	5.82468	5.50637
Supplemental Fig.2g
OMVs quantified by Kdo method
FBS-	FBS+
0.0282042	1.06191
0.0280457	1.01342
0.0295055	1.00995
Supplemental Fig.2h
OMVs quantified by total lipid
FBS-	FBS+
0.02314	13.6916
0.158715	8.54931
0.006317	10.1379

## Sheet: Supplemental Fig.3b, d
Supplemental Fig.3b
Su_YN1 growth curve cultured in RPMI1640 medium with 10% FBS
	3h	6h	9h	15h	21h	24h
FBS+	0.316	1.24	1.844	2.459	2.784	+++
	0.33	1.266	1.869	2.481	2.784	+++
	0.332	1.255	1.873	2.488	2.765	+++	+++ out of range
FBS-	0.197	0.873	1.442	2.019	2.101	2.231
	0.286	0.983	1.608	1.903	2.203	2.167
	0.312	0.947	1.511	1.896	2.189	2.317
Supplemental Fig.3b
Su_YN1 vaibility test in RPMI1640 medium with 10% FBS
	3h	6h	15h	24h	Heatkilled
SYTOX Green positive cells	0	0	4	7	246
Hoechst positive cells	250	250	250	250	250
Vaibility(%)	100	100	99.6	97.2	1.6
Supplemental Fig.3d
OMV quantification of Su_YN1 cultured in RPMI1640 medium with or without 10% FBS, at bacteria density of 1OD and 2OD
	FBS-			FBS+
1 OD	0.031	0.008	0.011	1.567	1.316	1.743
2 OD	0.024	0.04	0.005	4.026	3.462	3.571

## Sheet: Supplemental Fig.4a-c, e
Supplemental Fig.4a								Supplemental Fig.4b
AmLip gene transcription analysis by qPCR								Commissive blue staining of total Su_YN1 bacteria protein equally extracted from 1 OD bacteria.
	FBS-			FBS+
3h	0.405189	0.355191	0.360149	0.420448	0.360982	0.266093
6h	1.06437	0.646176	0.746176	1.51572	1.11729	1.02811
12h	1.04006	0.833161	0.910845	0.670511	0.99539	1.11987
24h	1.02101	1.02811	1.12401	1.37872	1.32256	1.00971
Supplemental Fig.4c
OMVs quantification of WT, AmLip-KO and AmLip-Comp strains
WT	AmLip-KO	AmLip-Comp
7.54206	6.71384	5.3882
6.0405	4.51887	7.15528
5.46417	6.24528	5.86957
Supplemental Fig.4e
Size fractio n assay of AmLip distribution in Su_YN1 culture supernatant by 100 KDa u ltrafiltration.

## Sheet: Supplemental Fig.5b
Supplemental Fig.5b
Western blot analysis of AmLip constructs using an anti-HA antibody

[truncated: 6 more sheets: Supplemental Fig.6b, d, Supplemental Fig.7a, b, Supplemental Fig.9a, b, Supplemental Fig.12b, c, Supplemental Fig.13b, d, Supplemental Fig.14b-d]
